# Supplementary material for: Antarctic last interglacial isotope peak in response to sea ice retreat not ice-sheet collapse
Source: Nat Commun. 2016 Aug 16;7:12293. doi: 10.1038/ncomms12293 (PMC4990695; doi:10.1038/ncomms12293)
Supplement: Supplementary Data 1 — Analysis iPython notebook [file ncomms12293-s2.zip]

Archive with 1 entries (1 files):
- 77074_3_related_ms_1763206_f7f683.txt
