# Supplementary material for: Antarctic last interglacial isotope peak in response to sea ice retreat not ice-sheet collapse
Source: Nat Commun. 2016 Aug 16;7:12293. doi: 10.1038/ncomms12293 (PMC4990695; doi:10.1038/ncomms12293)
Supplement: Supplementary Data 1 — Analysis iPython notebook [file ncomms12293-s2.zip › 77074_3_related_ms_1763206_f7f683.txt]

{
 "cells": [
  {
   "cell_type": "code",
   "execution_count": null,
   "metadata": {
    "collapsed": false
   },
   "outputs": [],
   "source": [
    "# Import modules\n",
    "%matplotlib inline\n",
    "import matplotlib.pyplot as plt\n",
    "import numpy as np\n",
    "import scipy.linalg as la\n",
    "import scipy.stats as stats\n",
    "import scipy.special as spspec\n",
    "import scipy.interpolate as spint\n",
    "import scipy.optimize as spopt\n",
    "import scipy.misc as spmisc\n",
    "from statsmodels.tsa import stattools\n",
    "from statsmodels.stats import diagnostic"
   ]
  },
  {
   "cell_type": "markdown",
   "metadata": {},
   "source": [
    "# Introduction"
   ]
  },
  {
   "cell_type": "markdown",
   "metadata": {},
   "source": [
    "This iPython notebook contains details and code for the statistical modelling and analysis accompanying the paper \"Antarctic last interglacial peak warmth caused by sea ice retreat not ice sheet collapse\" by Max Holloway, Louise Sime, Joy Singarayer, Julia Tindall, Pete Bunch & Paul Valdes. For full details of the data and simulations, see the accompanying Methods description and the main paper; only a brief synopsis is included her.\n",
    "\n",
    "We are interested in the relationship between the ice core isotope levels and the sea ice retreat. Time slice simulations have been run with $N$ different values for the forcing heat flux. Once each simulation reaches equilibrium, the values of sea ice retreat and isotope levels are recorded for final $K$ years.\n",
    "\n",
    "Denote the heat flux as $x$, the vector of isotope contents as $y$, and the sea ice retreat as $z$. Subscript $i$ will index the year and superscript $(j)$ the simulation."
   ]
  },
  {
   "cell_type": "markdown",
   "metadata": {},
   "source": [
    "# Simulation Data"
   ]
  },
  {
   "cell_type": "markdown",
   "metadata": {},
   "source": [
    "We load the simulation data for the two scenarios: with and without the WAIS. This is stored in two dictionaries, with field names following the mathematical notation for the model."
   ]
  },
  {
   "cell_type": "code",
   "execution_count": 2,
   "metadata": {
    "collapsed": false
   },
   "outputs": [],
   "source": [
    "# File name roots\n",
    "filenames = ['BC','SUB','SUBSI15','SUBSI20','SUBSI30','SUBSI35',\\\n",
    "             'SUBSI40','SUBSI45','SUBSI50','SUBSI55',\\\n",
    "             'SUBSI60','SUBSI80','SUBSI100','SUBSI120','BCSI15','BCSI20','BCSI25','BCSI30','BCSI35','BCSI40',\\\n",
    "             'BCSI45','BCSI50','BCSI55','BCSI60','BCSI80','BCSI100','BCSI120']\n",
    "\n",
    "# Load isotope [30,4] and sea ice [30] data\n",
    "for ii in range(len(filenames)):\n",
    "    locals()[filenames[ii]+'_iso'] = np.load('./simulation-data/'+filenames[ii]+'_dd18O.npy')\n",
    "    locals()[filenames[ii]+'_si']  = np.load('./simulation-data/'+filenames[ii]+'_seaice.npy')\n",
    "\n",
    "# List of simulation heat fluxes to use - selected to span the linear region\n",
    "Xlist = [30,35,40,45,50,60,80]\n",
    "\n",
    "# Create simulation dictionary (with-WAIS)\n",
    "yesWAISsim = dict()\n",
    "yesWAISsim['K'] = BCSI30_iso.shape[0]\n",
    "yesWAISsim['N'] = len(Xlist)\n",
    "yesWAISsim['X'] = np.array(Xlist) \n",
    "yesWAISsim['Y']  = np.array([locals()['BCSI{}_iso'.format(xx)] for xx in Xlist])\n",
    "yesWAISsim['Z']  = -np.array([locals()['BCSI{}_si'.format(xx)] for xx in Xlist])\n",
    "yesWAISsim['YZ'] = np.concatenate(( yesWAISsim['Y'] , \\\n",
    "                                    np.reshape(yesWAISsim['Z'],(yesWAISsim['N'],yesWAISsim['K'],1)) ),axis=2)\n",
    "\n",
    "# Create simulation dictionaries (without-WAIS)\n",
    "noWAISsim = dict()\n",
    "noWAISsim['K'] = BCSI30_iso.shape[0]\n",
    "noWAISsim['N'] = len(Xlist)\n",
    "noWAISsim['X'] = np.array(Xlist) \n",
    "noWAISsim['Y']  = np.array([locals()['SUBSI{}_iso'.format(xx)] for xx in Xlist])\n",
    "noWAISsim['Z']  = -np.array([locals()['SUBSI{}_si'.format(xx)] for xx in Xlist])\n",
    "noWAISsim['YZ'] = np.concatenate(( noWAISsim['Y'] , \\\n",
    "                                    np.reshape(noWAISsim['Z'],(noWAISsim['N'],noWAISsim['K'],1)) ),axis=2)\n",
    "\n",
    "# Measurements\n",
    "y = np.array([2.85302706, 3.75822692, 3.31793123, 4.39973174])\n",
    "L = 1500"
   ]
  },
  {
   "cell_type": "code",
   "execution_count": 3,
   "metadata": {
    "collapsed": false
   },
   "outputs": [],
   "source": [
    "def plot_simulator_data(X, Y, Z, y=None):\n",
    "    \"\"\"Plot a set of simulator data\"\"\"\n",
    "    \n",
    "    K = Y.shape[1]\n",
    "    \n",
    "    # Make a figure\n",
    "    fig = plt.figure(figsize=[12,18])\n",
    "    \n",
    "    # Loop through measurement sites and plot data\n",
    "    for kk in range(4):\n",
    "        \n",
    "        # Make a subplot\n",
    "        ax = fig.add_subplot(3,2,kk+1)\n",
    "        plt.tight_layout()\n",
    "        ax.set_xlabel('$x$')\n",
    "        ax.set_ylabel('$y_{}$'.format(kk))\n",
    "        ax.set_title('Measurement site {}'.format(kk))\n",
    "        ax.set_xlim([X[0]-5,X[-1]+5])\n",
    "        ax.set_ylim([-10,15])\n",
    "        for ii in range(K):\n",
    "            ax.plot(X[:],Y[:,ii,kk], 'b+')\n",
    "        if y is not None:\n",
    "            ax.plot([X[0]-5,X[-1]+5],[y[kk], y[kk]],':k')\n",
    "    \n",
    "    # Same again for the sea ice\n",
    "    kk = 4\n",
    "    ax = fig.add_subplot(3,2,kk+1)\n",
    "    ax.set_xlabel('$x$')\n",
    "    ax.set_ylabel('$z$')\n",
    "    ax.set_title('Sea ice retreat')\n",
    "    ax.set_xlim([X[0]-5,X[-1]+5])\n",
    "    for ii in range(K):\n",
    "        ax.plot(X[:],Z[:,ii], 'r+')\n",
    "    \n",
    "    return fig"
   ]
  },
  {
   "cell_type": "markdown",
   "metadata": {},
   "source": [
    "# The Auxiliary Model"
   ]
  },
  {
   "cell_type": "markdown",
   "metadata": {},
   "source": [
    "We will fit an auxiliary model to the simulation resuts to describe the dependence of isotope levels and sea ice retreat on forcing heat flux. In the region of interest this appears to be linear (see below), so we use,\n",
    "\n",
    "\\begin{equation}\n",
    "\\zeta_i^{(j)} \\underset{\\text{i.i.d}}{\\sim} \\mathcal{N}\\left(a x^{(j)} + b, \\Sigma\\right)     ,\n",
    "\\end{equation}\n",
    "where $\\zeta_i^{(j)}$ is a vector of all the dependent variables concatenated together,\n",
    "\\begin{equation}\n",
    "\\zeta_i^{(j)} = \\begin{bmatrix} y_i^{(j)} \\\\ z_i^{(j)} \\end{bmatrix}     .\n",
    "\\end{equation}\n",
    "\n",
    "Thus we model the annual values for isotope content and sea ice retreat as having some random but correlated variation around a mean value determined by the heat flux."
   ]
  },
  {
   "cell_type": "markdown",
   "metadata": {},
   "source": [
    "# Temporal Independence Testing and Whitening"
   ]
  },
  {
   "cell_type": "markdown",
   "metadata": {},
   "source": [
    "Before we proceed, we pause to consider and test the assumption that the noise has no temporal dependence. Over long time periods, climate variables are clearly not well modelled by a constant plus white noise, but display trends and seasonalities. However, over short intervals the simple equilibrium model can sufficiently accurate. We test for whiteness using a Ljung-Box test, combining p-values using Fisher's method.\n",
    "\n",
    "In fact we find that there is significant autocorrelation in the sea ice retreat values for some of the simulations. Rather than altering the original auxiliary model, we apply a whitening transformation to all of the sea ice retreat time series. This is based on the assumption that the data is in fact generated according to an autoregressive process of order $1$ with unknown mean,\n",
    "\n",
    "\\begin{equation}\n",
    "\\check{z}_i^{(j)} = \\mu^{(j)} + \\gamma^{(j)} ( \\check{z}_{i-1}^{(j)} - \\mu^{(j)} ) + \\epsilon_i^{(j)}    ,\n",
    "\\end{equation}\n",
    "\n",
    "where $\\mu^{(j)}$ is the constant mean, and $\\epsilon_i^{(j)}$ is an i.i.d. Gaussian perturbation. We can transform such a time series to an i.i.d. one using the following transformation,\n",
    "\n",
    "\\begin{align}\n",
    "z_i^{(j)} &= \\frac{\\check{z}_i^{(j)} - \\gamma^{(j)} \\check{z}_i^{(j)}}{1-\\gamma^{(j)}} \\\\\n",
    " &= \\mu^{(j)} + \\frac{1}{1-\\gamma^{(j)}} \\epsilon_i^{(j)}     .\n",
    "\\end{align}\n",
    "\n",
    "To do this, we first need to estimate $\\gamma^{(j)}$, which can be achieved using maximum likelihood (jointly with $\\mu^{(j)}$). This method allows us to remove temporal correlation at the price of increased variance."
   ]
  },
  {
   "cell_type": "code",
   "execution_count": 4,
   "metadata": {
    "collapsed": false
   },
   "outputs": [],
   "source": [
    "def test_autocorr(observ, num_lags=10):\n",
    "    \"\"\"Test for significant autocorrelation in time series\"\"\"\n",
    "    \n",
    "    num_steps = observ.shape[0]\n",
    "    tstat, pval = diagnostic.acorr_ljungbox(observ, lags=num_lags)\n",
    "    pvalue = pval[-1]\n",
    "    \n",
    "    return pvalue\n",
    "\n",
    "def test_simulation_autocorr(sim, num_lags=10):\n",
    "    \"\"\"Test all the time series from a simulation for temporal independence\"\"\"\n",
    "    \n",
    "    # Isotope\n",
    "    pvalues = np.zeros((sim['N'], 4))\n",
    "    for nn in range(sim['N']):\n",
    "        for ii in range(4):\n",
    "            pvalues[nn, ii] = test_autocorr(sim['Y'][nn,:,ii], num_lags)\n",
    "    combined_pvalue = stats.combine_pvalues(pvalues.flatten())[1]\n",
    "    print(\"Isotope p-Values:\")\n",
    "    print(pvalues)\n",
    "    print(\"Combined Isotope p-Values:\")\n",
    "    print(combined_pvalue)\n",
    "    \n",
    "    # Sea ice\n",
    "    pvalues = np.zeros(sim['N'])\n",
    "    for nn in range(sim['N']):\n",
    "        pvalues[nn] = test_autocorr(sim['Z'][nn,:], num_lags)\n",
    "    combined_pvalue = stats.combine_pvalues(pvalues.flatten())[1]\n",
    "    print(\"Sea ice p-Values:\")\n",
    "    print(pvalues)\n",
    "    print(\"Combined sea ice p-Values:\")\n",
    "    print(combined_pvalue)"
   ]
  },
  {
   "cell_type": "code",
   "execution_count": 5,
   "metadata": {
    "collapsed": false
   },
   "outputs": [],
   "source": [
    "def autoreg_lhood(x, observ):\n",
    "    \"\"\"Likelihood for AR(1) model\"\"\"\n",
    "    K = len(observ)\n",
    "    loglhood = 0\n",
    "    for kk in range(1,K):\n",
    "        loglhood += -0.5*( (observ[kk]-x[1]*observ[kk-1]-(1-x[1])*x[0])**2 )\n",
    "    return loglhood\n",
    "\n",
    "def ardecorr(observ, verbose=False):\n",
    "    \"\"\"Estimate AR(1) coefficient and de-correlate time series\"\"\"\n",
    "    x0 = np.array([50, 0])\n",
    "    optresult = spopt.minimize(lambda x: -autoreg_lhood(x,observ), x0, bounds=[(None,None),(0,1)])\n",
    "    arc_est = optresult['x'][1]\n",
    "    if verbose:\n",
    "        print(optresult)\n",
    "    decorr = np.zeros(observ.shape)\n",
    "    decorr[1:] = (observ[1:] - arc_est*observ[:-1])/(1-arc_est)\n",
    "    decorr[0] = observ[0]\n",
    "    return decorr"
   ]
  },
  {
   "cell_type": "code",
   "execution_count": 6,
   "metadata": {
    "collapsed": false
   },
   "outputs": [],
   "source": [
    "# De-correlate sea ice time series\n",
    "for nn in range(yesWAISsim['N']):\n",
    "    yesWAISsim['Z'][nn,:] = ardecorr(yesWAISsim['Z'][nn,:])\n",
    "for nn in range(noWAISsim['N']):\n",
    "    noWAISsim['Z'][nn,:] = ardecorr(noWAISsim['Z'][nn,:])"
   ]
  },
  {
   "cell_type": "code",
   "execution_count": 7,
   "metadata": {
    "collapsed": false
   },
   "outputs": [
    {
     "name": "stdout",
     "output_type": "stream",
     "text": [
      "Isotope p-Values:\n",
      "[[ 0.02034974  0.2080449   0.10392663  0.09972625]\n",
      " [ 0.48244019  0.50092676  0.49770037  0.10903811]\n",
      " [ 0.43663912  0.29122796  0.98563103  0.56742129]\n",
      " [ 0.1893929   0.28074067  0.51819052  0.3197735 ]\n",
      " [ 0.09676273  0.6490242   0.49467466  0.30012426]\n",
      " [ 0.73536903  0.13899086  0.89717142  0.33443264]\n",
      " [ 0.08310975  0.48761758  0.76787855  0.76000508]]\n",
      "Combined Isotope p-Values:\n",
      "0.143442212221\n",
      "Sea ice p-Values:\n",
      "[ 0.44165017  0.24186793  0.2790446   0.9755466   0.93463886  0.73475897\n",
      "  0.35735927]\n",
      "Combined sea ice p-Values:\n",
      "0.770532882808\n"
     ]
    }
   ],
   "source": [
    "# Test independence assumption - with WAIS\n",
    "test_simulation_autocorr(yesWAISsim, num_lags=6)"
   ]
  },
  {
   "cell_type": "code",
   "execution_count": 8,
   "metadata": {
    "collapsed": false
   },
   "outputs": [
    {
     "name": "stdout",
     "output_type": "stream",
     "text": [
      "Isotope p-Values:\n",
      "[[ 0.02545484  0.2701442   0.80321129  0.31272906]\n",
      " [ 0.48365913  0.1664792   0.87813051  0.03948601]\n",
      " [ 0.76824567  0.3556234   0.81624064  0.5738222 ]\n",
      " [ 0.09486669  0.41999147  0.3175032   0.10871662]\n",
      " [ 0.72758676  0.12271726  0.66168438  0.18066651]\n",
      " [ 0.33085161  0.16810589  0.86812509  0.13535578]\n",
      " [ 0.76026674  0.08045476  0.11524149  0.37323902]]\n",
      "Combined Isotope p-Values:\n",
      "0.065129530221\n",
      "Sea ice p-Values:\n",
      "[ 0.8803456   0.76400098  0.76713514  0.51355359  0.30391199  0.93154853\n",
      "  0.59429818]\n",
      "Combined sea ice p-Values:\n",
      "0.960614446193\n"
     ]
    }
   ],
   "source": [
    "# Test independence assumption - withou WAIS\n",
    "test_simulation_autocorr(noWAISsim, num_lags=6)"
   ]
  },
  {
   "cell_type": "markdown",
   "metadata": {},
   "source": [
    "So after whitening the sea ice retreate time series there is not sufficient evident to reject our i.i.d. assumption (at 5%)."
   ]
  },
  {
   "cell_type": "markdown",
   "metadata": {},
   "source": [
    "# Auxiliary Model Prior and Likelihood"
   ]
  },
  {
   "cell_type": "markdown",
   "metadata": {},
   "source": [
    "The model has three unknowns, the slope and intercept vectors $a$ and $b$ (each 5-element column vectors), and the covariance matrix $\\Sigma$ (a $5 \\times 5$ matrix). To ease the algebra later on, put $a$ and $b$ together into a matrix,\n",
    "\\begin{equation}\n",
    "\\theta = \\begin{bmatrix}a & b\\end{bmatrix}     ,\n",
    "\\end{equation}\n",
    "and also define this vector,\n",
    "\\begin{equation}\n",
    "\\tilde{x}^{(j)}=\\begin{bmatrix}x^{(j)} \\\\ 1\\end{bmatrix}     ,\n",
    "\\end{equation}\n",
    "so that we can rewrite,\n",
    "\\begin{equation}\n",
    "a x^{(j)} + b = \\theta \\tilde{x}^{(j)}     .\n",
    "\\end{equation}\n",
    "We will also use the following notation for the sets of simulation values,\n",
    "\\begin{align}\n",
    "X &= \\{x^{(j)}\\} \\\\\n",
    "Z &= \\{\\zeta_i^{(j)}\\}\n",
    "\\end{align}\n",
    "\n",
    "Using this, we can write a likelihood for all the simulation outputs (from all $N$ simulations, each with $K$ years) conditional on the parameters,\n",
    "\\begin{align}\n",
    "p\\left(Z \\middle| X, \\theta,\\Sigma\\right) &= \\prod_{i,j} \\left[ \\left|2 \\pi \\Sigma\\right|^{-\\frac{1}{2}} \\exp\\left(-\\frac{1}{2} (\\zeta_i^{(j)}-\\theta \\tilde{x}^{(j)})^T \\Sigma^{-1} (\\zeta_i^{(j)}-\\theta \\tilde{x}^{(j)}) \\right) \\right] \\\\\\\\\n",
    "&= \\left|2 \\pi \\Sigma\\right|^{-\\frac{NK}{2}} \\exp\\left(-\\frac{1}{2} \\sum_{i,j} (\\zeta_i^{(j)}-\\theta \\tilde{x}^{(j)})^T \\Sigma^{-1} (\\zeta_i^{(j)}-\\theta \\tilde{x}^{(j)}) \\right)     .\n",
    "\\end{align}\n",
    "\n",
    "Taking a Bayesian approach, we assign a prior distribution over the unknown parameters. For convenience, we will use a conjugate prior, which in this case is a matrix-normal-inverse-Wishart distribution,\n",
    "\n",
    "\\begin{align}\n",
    "p(\\theta, \\Sigma) &= \\mathcal{MN}\\left(\\theta \\middle| M_0, \\Sigma, V_0 \\right) \\mathcal{IW}\\left(\\Sigma \\middle| \\nu_0, \\Psi_0 \\right) \\\\\\\\\n",
    " &= (2 \\pi)^{-\\frac{cd}{2}} \\left|\\Sigma\\right|^{-\\frac{c}{2}} \\left|V_0\\right|^{-\\frac{d}{2}} \\exp\\left(-\\frac{1}{2} \\text{Tr}\\left[(\\theta-M_0)^T  \\Sigma^{-1} (\\theta-M_0) V_0^{-1} \\right] \\right) \\\\\\\\\n",
    " &\\qquad\\times \\frac{ \\left|\\Psi_0\\right|^{\\frac{\\nu_0}{2}} }{ 2^{\\frac{\\nu_0 d}{2}} \\Gamma_{d}\\left(\\frac{\\nu_0}{2}\\right) } \\left|\\Sigma\\right|^{-\\frac{\\nu_0+d+1}{2}} \\exp\\left( -\\frac{1}{2} \\text{Tr}\\left[\\Psi_0\\Sigma^{-1}\\right] \\right)     ,\n",
    "\\end{align}\n",
    "\n",
    "where $\\theta$ is $d \\times c$ with $d=5, c=2$ and $M_0$, $V_0$, $\\nu_0$ and $\\Psi_0$ are hyperparameters which we will specify."
   ]
  },
  {
   "cell_type": "markdown",
   "metadata": {},
   "source": [
    "# Fitting the Auxiliary Model"
   ]
  },
  {
   "cell_type": "markdown",
   "metadata": {},
   "source": [
    "Using Bayes theorem, and standard results for the matrix-normal-inverse-Wishart distribution,\n",
    "\\begin{align}\n",
    "p\\left(\\theta,\\Sigma \\middle| X, Z \\right) &\\propto \\left(Z \\middle|X, \\theta,\\Sigma\\right) p\\left( \\theta,\\Sigma\\right) \\\\\\\\\n",
    "&= \\mathcal{MN}\\left(\\theta \\middle| M, \\Sigma, V\\right) \\mathcal{IW}\\left(\\Sigma \\middle| \\nu, \\Psi\\right)     .\n",
    "\\end{align}\n",
    "The updated hyperparameters are,\n",
    "\n",
    "\\begin{align}\n",
    "V^{-1} &= V_0^{-1} + K \\sum_{j} \\tilde{x}^{(j)}\\tilde{x}^{(j)T} \\\\\n",
    "M      &= \\left( M_0V_0^{-1} + \\sum_{i,j} \\zeta_i^{(j)} \\tilde{x}^{(j)T} \\right) V \\\\\n",
    "\\nu    &= \\nu_0 + NK \\\\\n",
    "\\Psi   &= \\Psi_0 + \\sum_{i,j} \\zeta_i^{(j)}\\zeta_i^{(j)T} + M_0V_0^{-1}M_0^T - MV^{-1}M^T      .\n",
    "\\end{align}\n",
    "\n",
    "We will use an uninformative prior, letting $\\Psi_0\\to0$, $V_0^{-1}\\to0$, and $\\nu_0\\to0$, such that,\n",
    "\n",
    "\\begin{align}\n",
    "V^{-1} &= K \\sum_{j} \\tilde{x}^{(j)}\\tilde{x}^{(j)T} \\\\\n",
    "M      &= \\left( \\sum_{i,j} \\zeta_i^{(j)} \\tilde{x}^{(j)T} \\right) \\left( K \\sum_{j} \\tilde{x}^{(j)}\\tilde{x}^{(j)T} \\right)^{-1} \\\\\n",
    "\\nu    &= NK \\\\\n",
    "\\Psi   &= \\sum_{i,j} \\zeta_i^{(j)}\\zeta_i^{(j)T} - \\left( \\sum_{i,j} \\zeta_i^{(j)} \\tilde{x}^{(j)T} \\right) \\left( K \\sum_{j} \\tilde{x}^{(j)}\\tilde{x}^{(j)T} \\right)^{-1} \\left( \\sum_{i,j} \\zeta_i^{(j)} \\tilde{x}^{(j)T} \\right)^T      .\n",
    "\\end{align}"
   ]
  },
  {
   "cell_type": "code",
   "execution_count": 9,
   "metadata": {
    "collapsed": false
   },
   "outputs": [],
   "source": [
    "def fit_linear_model(sim):\n",
    "    \"\"\"Fit a linear model to simulation data\"\"\"\n",
    "    \n",
    "    # Make some arrays for the sufficient statistics\n",
    "    Sxx = np.zeros((2,2))\n",
    "    Szx = np.zeros((5,2))\n",
    "    Szz = np.zeros((5,5))\n",
    "    Sc  = 0\n",
    "    \n",
    "    # Loop through simulations and years and calculate SSs\n",
    "    for jj in range(sim['N']):\n",
    "        for ii in range(sim['K']):\n",
    "            \n",
    "            xt = np.array([sim['X'][jj],1])\n",
    "            Sxx += np.outer(xt,xt)\n",
    "            Szx += np.outer(sim['YZ'][jj,ii,:],xt)\n",
    "            Szz += np.outer(sim['YZ'][jj,ii,:],sim['YZ'][jj,ii,:])\n",
    "            Sc  += 1\n",
    "\n",
    "    # Now calculate the hyperparameters of the posterior\n",
    "    hypp = dict()\n",
    "    hypp['V']   = la.inv(Sxx)\n",
    "    hypp['M']   = np.dot( Szx,hypp['V'] )\n",
    "    hypp['nu']  = Sc\n",
    "    hypp['Psi'] = Szz - np.dot( hypp['M'], Szx.T )\n",
    "    \n",
    "    # Find the posterior mean, as the MMSE point estimate\n",
    "    mmseModel = dict()\n",
    "    mmseModel['Sigma'] = hypp['Psi']/(hypp['nu']-5-1)\n",
    "    mmseModel['a'] = hypp['M'][:,0]\n",
    "    mmseModel['b'] = hypp['M'][:,1]\n",
    "    \n",
    "    return hypp, mmseModel"
   ]
  },
  {
   "cell_type": "code",
   "execution_count": 10,
   "metadata": {
    "collapsed": false
   },
   "outputs": [],
   "source": [
    "# Sample wishart variable. There is a function in scipy 0.17, the development version, but not the current 0.15\n",
    "def sample_wishart(nu, P):\n",
    "    dim = P.shape[0]\n",
    "    cholP = la.cholesky(P,lower=True)\n",
    "    R = np.zeros((dim,dim))\n",
    "    for ii in range(dim):\n",
    "        R[ii,ii] = np.sqrt(stats.chi2.rvs(nu-(ii+1)+1))\n",
    "        for jj in range(ii+1,dim):\n",
    "            R[jj,ii] = stats.norm.rvs()\n",
    "    cholX = np.dot(cholP,R)\n",
    "    X = np.dot(cholX,cholX.T)\n",
    "    return X\n",
    "\n",
    "\n",
    "# Sample matrix normal variable. There is a function in scipy 0.17, the development version, but not the current 0.15\n",
    "def sample_matrix_normal(M, U, V):\n",
    "    Mv = M.T.flatten()\n",
    "    Sv = np.kron(V,U)\n",
    "    Xv = stats.multivariate_normal.rvs(mean=Mv,cov=Sv)\n",
    "    X = np.reshape(Xv,M.T.shape).T\n",
    "    return X\n",
    "\n",
    "def sample_linear_model_posterior(hypp, numIt=1000):\n",
    "    \"\"\"Sample linear model parameters from distribution\"\"\"\n",
    "    \n",
    "    # Create arrays to keep linear regression parameters\n",
    "    modelSamples = []\n",
    "    \n",
    "    # Monte Carlo\n",
    "    for mm in range(numIt):\n",
    "        \n",
    "        # Sample some parameters\n",
    "        #Sigma = stats.invwishart.rvs(df=nu,scale=Psi)\n",
    "        SigmaMC = la.inv(sample_wishart(hypp['nu'], la.inv(hypp['Psi'])))\n",
    "        thetaMC = sample_matrix_normal(hypp['M'], SigmaMC, hypp['V'])\n",
    "        aMC = thetaMC[:,0]\n",
    "        bMC = thetaMC[:,1]\n",
    "        \n",
    "        # Store them for plotting\n",
    "        model = dict()\n",
    "        model['a'] = aMC\n",
    "        model['b'] = bMC\n",
    "        model['Sigma'] = SigmaMC\n",
    "        modelSamples.append(model)\n",
    "    \n",
    "    return modelSamples"
   ]
  },
  {
   "cell_type": "code",
   "execution_count": 11,
   "metadata": {
    "collapsed": false
   },
   "outputs": [],
   "source": [
    "def add_lines_to_simulator_data(figs, aHist, bHist, lims=(0,100), numLines=100, colour='k', linewidth=1):\n",
    "    \"\"\"Draw a load of best fit lines to check they look sensible\"\"\"\n",
    "    \n",
    "    numLines = min(numLines, len(aHist))\n",
    "    numLines = min(numLines, len(bHist))\n",
    "    \n",
    "    # Create line input\n",
    "    xrng = np.linspace(lims[0],lims[1],2)\n",
    "    \n",
    "    # Loop through measurement sites and plot data\n",
    "    for kk in range(4):\n",
    "        \n",
    "        # Get axes\n",
    "        ax = figs.axes[kk]\n",
    "        \n",
    "        # Plot lines\n",
    "        for mm in range(numLines):\n",
    "            ax.plot(xrng,aHist[mm][kk]*xrng+bHist[mm][kk], '-', color=colour, linewidth=linewidth)\n",
    "    \n",
    "    # Same again for the sea ice\n",
    "    kk = 4\n",
    "    # Get axes\n",
    "    ax = figs.axes[kk]\n",
    "        \n",
    "    # Plot lines\n",
    "    for mm in range(numLines):\n",
    "        ax.plot(xrng,aHist[mm][kk]*xrng+bHist[mm][kk], '-', color=colour, linewidth=linewidth)"
   ]
  },
  {
   "cell_type": "code",
   "execution_count": 12,
   "metadata": {
    "collapsed": false
   },
   "outputs": [
    {
     "data": {
      "image/png": "iVBORw0KGgoAAAANSUhEUgAAA1IAAAUlCAYAAAAa0fdEAAAABHNCSVQICAgIfAhkiAAAAAlwSFlz\nAAALEgAACxIB0t1+/AAAIABJREFUeJzs3XuUZEd9J/hvZOWjHpn1fvejSlKr1WoZ3BhJCGysBoMQ\nx9gjj7G9eGbtnmU8zO6KQbY5Htlru1vM7NjGY2/7DDuLbWxagAevZzEN4mAJzKrbQrgRLGoJkLDU\nre5Wq+v9yqrK9yP2j8y4dTMrKytvVuWNuHW/n3PyVFZWZt2brxv3F/GLXwgpJYiIiIiIiKhxAd07\nQERERERE5DUMpIiIiIiIiBxiIEVEREREROQQAykiIiIiIiKHGEgRERERERE5xECKiIiIiIjIIQZS\nRNQwIcT3hBA/rns/iIiIFLZNpAsDKfIsIcRVIURGCDFQdfuzQoiiEOKgrn0zWfl1e3szj5VS/pCU\n8h/K/+eUEOLTO9yXXxVCTAsh4kKIvxBChHfy/4iIdGPb1BxT2iYhxA8JIZ4QQswLIYrN/h/yBwZS\n5GUSwCsA3qduEEK8DkBH+W9GEGW698NGAtC+P0KIdwH49wDeDmACwM0AHtG6U0REO8e2qTlGtE0A\nsgD+GsD7de8ImY+BFHndZwD8ku33XwbwKdgOxkKIiBDiPwshrgkhZoQQ/5cQor38t14hxJeEEHNC\niCUhxGNCiH22x54QQlwWQqwKIV4RQvxi+faKHi8hxGS5pzFQ/v2cEOI/CiGeBpAAcJMQ4ogQ4qtC\niEUhxA+EED9ne/wZIcR/FUJ8WQixJoR4SggxKoT4EyHEshDiRSHEMdv9x4UQnyvv9ytCiA/a/nZK\nCPE3QohHy/v9PSHEG8t/+zSAgwAeK2/nw9UvqBBisPyaLJf39R9sf7sqhPgJIcT9AH4TwC+U/8+z\n5b/3lEeWpoQQrwkh/oN6TWr4ZQCfkFK+KKVcAfARACe2uC8RkZewbfJo2ySlfElK+UkAL9R5f4kA\nMJAi77sAoLvcELQB+AWUGjC73wdwCMAPl3/uA/C75b8FAPwFSgfwgwBSAD4GAEKILgB/AuB+KWU3\ngDcDuFh+XCO9iv8SwL8GEAWwCOCr5X0bAvA/APivQojbbff/OQD/G4BBlHrELgD4FoB+AP8PgD8u\n71cAwGMAngUwDuAnADwkhLjP9r9+CsBnAfQA+KJ6TlLK/xHAqwDeI6WMSSn/c439/nUA18v7MYxS\no6TI0r+RjwP4TwD+uvx/3lD++5nyvt8C4A0A7iu/BrUcBfCc7ffnAYwIIfq2uD8RkVewbfJu20TU\nMAZStBd8GqWev3ei1IN0Q/1BCCEA/AqAX5NSrkgp1wH8HkqNBaSUS1LKz0sp0+W//ScA99r+dxHA\n64QQHVLKWSml6qHaLv1AAjhTHm0pArgfwBUp5aNSyqKU8iKAv0WpgVL+Vkr5rJQyA+DzABJSys9I\nKSWAv0Hp4A8AdwEYlFL+RyllXkp5BcAn1HMqe0pK+Xj5sZ9BqaFuVBbAGIBJKWVBSvn0FvcTqOxd\nHQHwbgC/KqVMSSnnAZyu2i+7KIC47ffV8s+Yg30lIjIV2yZvtk1EDQvq3gGiHZIoNVZPAbgJVakT\nKPWwdQL4/8RGKrhAuRNBCNEJ4P8A8C4AaiQkKoQQUsqEEOIXAHwYwF+UUyF+XUr5Tw3u23Xb9QkA\nbxJCLNtuC5b3Vz2POdvf0lW/p1AKPNT/Gq/6X20A/sH2+6ztehJAuxAiUG44t/OHAE4B+Er5Nfsz\nKeUfNPC4CQAhANO21zqAUi9jLesAum2/95R/rjWwLSIik7FtKvFi20TUMAZS5HlSyleFEK+g1OP0\nP1X9eQGlA/1RKeV0jYf/OoDDAO6WUs6Vc72/g1KDJqWUX0HpoB0B8L8D+HMAP45Sbnmn7f+M1to1\n2/VXAZyXUt5X435OXUepB/HwFn/fLrWj7t/LvZ8fBvBhIcQdAP5fIcQzUsont/k/1wFkAAw02Ch+\nH8AxlFJDgFLP5KyUcnnrhxAReQPbprrbdfx3F9smooYxtY/2ivcDeLuUMmW/sXzQ/HMAp4UQQwAg\nhNhny9mOotSYxYUQ/QBOqscKIYaFEP+snI+eQ6mBKpT/fBHAjwshDgghelCZq239C9v1LwE4LIT4\nl0KIUPlylxDiSI37bucZAGtCiN8QQnQIIdpEqVzrnQ3+r1mU8sRrEkL8pBDiUDn1ZBWl51yr8ZkB\nMFm+H8onA18B8MdCiJgQIiCEuEVsvbbHpwC8Xwhxe3le1O8A+OQ2+05E5CVsm7zXNkGUin6Ey9cj\n5YCVaBMGUrQnSClfkVJ+x36T7fq/B3AJwAUhRBylibWqx+w0SiVpFwB8A8Df2R4bAPCrKOW1LwJ4\nK4D/uby9rwL4v1EqkPAtlCbYVveCWb+Xe9LuQykn+waAaZTy4cO2+8qqx9b8f1LKAoD3oDSa8wqA\neQB/ho00uS0fW/Z7AH5blCof/Ro2uxWl12gNpdfk/5RSnq9xv/9e/rkohPh2+fovlZ/TCwCWyvep\n1SMKKeUTAD4K4EkAVwFchu1kgYjI69g2ea9tEkJMopR2+L3y/qUAvFjrvkSiNN9P4w4I8ZcAfhLA\nnJTydeXbTqFUTWW+fLffLFdiISIiajm2TUREtB0TRqQ+iVLVGDsJ4I+llG8oX9hQERGRm9g2ERFR\nXdoDKSnlUwBqTS43YXVrIiLyIbZNRES0He2BVB0fFEI8J0orUffq3hkiIiKwbSIiojLtc6QAa2Lf\nY7Y89GFs5KD/BwBjUsr313ic/p0nIqJdI6U0ZsSHbRMREQFbt01GjkhJKedkGUqrYt9d575aLidP\nntS2bZ0Xvz5vPz93Pm9/XXQ+b9NJtk3GXvz6vP383Pm8/XUxtW0yMpASQozZfv0ZAN/VtS9EREQA\n2yYiIqoU1L0DQojPArgXwKAQ4jpK68gcL6/iLQFcAfABjbtIREQ+w7aJiIi2oz2QklK+r8bNf+n6\njjh0/Phx3bughV+fN+Df587n7S9+fd7V2DZ5i1+fN+Df587n7S+mPm8jik00Swghvbz/RES0QQgB\naVCxiWaxbSIi2jvqtU1GzpEiIiIiIiIyGQMpIiIiIiIihxhIEREREREROcRAioiIiIiIyCEGUkRE\nRERERA4xkCIiIiIiInKIgRQREREREZFDDKSIiIiIiIgcYiBFRERERETkEAMpIiIiIiIihxhIERER\nEREROcRAioiIiIiIyCEGUkRERERERA4xkCIiIiIiInKIgRQREREREZFDDKSIiIiIiIgcYiBFRERE\nRETkEAMpIiIiIiIihxhIEREREREROcRAioiIiIiIyCEGUkRERERERA4xkCIiIiIiInKIgRQRERER\nEZFDDKSIiIiIiIgcYiBFRERERETkEAMpIiIiIiIihxhIEREREREROcRAioiIiIiIyCEGUkRERERE\nRA4xkCIiIiIiInKIgRQREREREZFDDKSIiIiIiIgcYiBFRERERETkEAMpIiIiIiIihxhIERERERER\nOcRAioiIiIiIyCEGUkRERERERA4xkCIiIiIiInKIgRQREREREZFDDKSIiIiIiIgcYiBFRERERETk\nEAMpIiIiIiIihxhIEREREREROcRAioiIiIiIyCEGUkRERERERA4xkCIiIiIiInKIgRQREREREZFD\nDKSIiIiIiIgcYiBFRERERETkEAMpIiIiIiIihxhIEREREREROcRAioiIiIiIyCEGUkRERERERA4x\nkCIiIiIiInKIgRQREREREZFDDKSIiIiIiIgcYiBFRERERETkEAMpIiIiIiIihxhIEREREREROcRA\nioiIiIiIyCEGUkRERERERA4xkCIiIiIiInKIgRQREREREZFDDKSIiIiIiIgcYiBFRERERETkEAMp\nIiIiIiIihxhIEREREREROaQ9kBJC/KUQYlYI8V3bbf1CiK8KIV4SQnxFCNGrcx+JiMhf2DYREdF2\ntAdSAD4J4P6q2x4G8FUp5WEAXyv/TkRE5Ba2TUREVJf2QEpK+RSA5aqbfxrAo+XrjwJ4wNWdIiIi\nX2PbRERE29EeSG1hREo5W74+C2BE584QERGBbRMREdkEde/AdqSUUgght/r7qVOnrOvHjx/H8ePH\nXdgrIiLaqXPnzuHcuXO6d6MpbJuIiPYmJ22TkHLLdsA1QohJAI9JKV9X/v0HAI5LKWeEEGMAnpRS\nHqnxOGnC/hMR0c4JISClFLr3Q2HbRERE9domU1P7vgjgl8vXfxnAWY37QkREBLBtIiIiG+0jUkKI\nzwK4F8AgSjnnvwvgCwD+BsBBAFcB/LyUcqXGY9nrR0S0R5g0IsW2iYiIgPptk/ZAaifYWBER7R0m\nBVI7wbaJiGjv8GJqHxERERERkbEYSBERERERETnEQIqIiIiIiMghBlJEREREREQOMZAiIiIiIiJy\niIEUERERERGRQwykiIiIiIiIHGIgRURERERE5BADKSIiIiIiIocYSBERERERETnEQIqIiIiIiMgh\nBlJEREREREQOMZAiIiIiIiJyiIEUERERERGRQwykiIiIiIiIHGIgRURERERE5BADKSIiIiIiIocY\nSBERERERETnEQIqI6jp3TvceEBEREZmHgRQR1cVAioiIiGgzBlJEREREREQOBXXvABGZ59y5jZGo\nRx7ZuP348dKFiIiIyO8YSBHRJtUB06lTmnaEiIiIyFBM7SMiIiIiT+H8XTIBAykiqoupfEREZBoG\nUmQCBlJEVBcDKSIiIqLNOEeKiIiIiIzHQkhkGgZSRERERGQ8FkIi0zC1j4iIiIiIyCEGUkRERETk\nKUzlIxMwkCIiIiJqEqvH6cFAikzAQIqIiIioSQykiPyLgRQRERERERnL1A4LVu0jIiIicoBluInc\n9fu/b+Z3i4EUERERkQMsw03krh/8QPce1MZAioiIiMijzp0zs6eeaKfsI7/Xrm10WJg08stAioiI\niKhJuk/oGEjRXnXxYuXcKHW9t9ecz7yQUureh6YJIaSX95+IiDYIISClFLr3Y6fYNpGbTp1iaiHt\nfZOTwNWrerZdr23iiBQRERGRh7DYBflNb6/uPaiNgRQREVmYJkRedPo08NBDuvfCPSx2QX5z4oTu\nPaiN60gREZHF1LU6iOo5e1bftvmd0eP0ad17QG4ytaOEgRQR1cWTBH/RlYNO3ufXE1vdx0i/jiDr\nDJ7Jfbq/Z1thah8R1cVUr73PPt/i0UdLk3oBzrcgZ86edbfX+PTpjZPp8+c3PqsPPODufujufOB3\nlPzA1HMRBlJERD5nD5jOneN8C/KGhx7aCJiOH3e3x5qdD3qYEjwTKQykiGgTVoTyF/v7ff68mYse\nkpn8emLLzgc97MHzsWPmpnvR7vDCuQjXkSJqkKnDyq3GNUr85cQJ4MwZPdvmOlLe5vaokJ3bVfuq\nT/BOnixd13GC59e2See6QuQ+neciXEeKaBf4tbEif1EpSkRe4vbolz1gunpVb2eTX9umI0d07wER\nAyki2oYfG2g/4/vtbTpPqh94QM92dWPng3vsI4FPPME0ZD8x9f1lIEVUhxfyc1vNL8+TSvh+e5vO\nQGovz4mqR8fr7de2iQsR+5epn2sGUkR1mJS+QURE5tFxgseAgsgMDKSa5NecZJ10v+ac1EpEJvLr\n6AT5Gz/bZAIGUk3SfVLvR7pfc+bBE5GJODqhl+62ya/nIn593mQWBlJEdXDRRSIiqoeBFJF/MZBy\ngOkT7tP9mrOnl4i8hG0REZF7GEg5wJNq93ve+JoTETVOZyCle2TGTbo7+YjIDAykyBE/NZTV/Pq8\niYga4af2gRVdiQgAArp3wKv80liYRPdrrnv7RERkHlZ0JfIvjkg1yU8n1aakMPjpNSci8gJT2ged\nWNFVDz+NgJK57zcDKQ86fdrdFeQ5T8nfTD14UWvw/fY2v85jdft5m1TR1a/fWb8+b78y9f1mIOVB\nZ8+6G0jZMYXBf0w9eFFr8P32Nr++f34NIAH/vudEJmAgRURERDvGk3lqNaaS+osX3m8GUh5x+nRp\nJAoAzp/f+AA98IC+0Snau7xw8KLdw/fb20x5/3SktPnxeQPmPHe3mTQSSK3nhfebgZRHPPTQRsB0\n/PjGAdQNJuWCkztY2tdfvNBY0dZMef90zt/VeZzS0Q6a8p4T+R0DKdqW/YB99iwP2H7DeXFE3qHz\n+3rmDOfvknvYkesvzz2new9qYyDlQQ884O727CNSzz23EUj5bUTKrxN6WdrXX3p7de8BedXKir5t\n+/k4tbCgew/0uHjRn22yXz37rO49qI2BVJN0nlS73ePHEakSPwVSTOf0L50nw7RzbgcU9vm71665\nO3+Xx6mS731P9x7oobOCMZHCQKpJfj2p1jki5afXXDfm3xN5h87CA8eObQTf9kJIx461drtA5fM7\nd47HKb9hp8/e9+CDwJe+VLp+7dpGZ8l73gN87GPadqsCAynalikTenUEUn6tjET+ws+5t+ns+LBv\n+8wZBjNu8WslX/vzfu45/zxvv/rYxzYCpt5eM+dCGh1ICSGuAlgFUACQk1LerXN/TDnZ0Dky47c8\ndPZ4cs6MH/Bz7oxpbZMpjhxxd3v2Nvn8eX/N37VX8h0ddbeSr0725z056Z/nTeYyOpACIAEcl1Iu\n6d4RwJx0J52BFEeE/IfpE0SbGNU22ek8Lj78sLvbYwdASTqtew/cYz8nuHbNX8GzH9nf73jczPfb\n9EAKAITuHTDNhQv6tu32B1d38OrnHk/yD37Om2Jk26Tz/eJnxT1eOMFsBfvzu3DBv8GzX+g+B2yE\n6YGUBPD3QogCgD+VUv657h1SdI7MPPGEfw6adjpyY/3a48mRQH/xQmNlGGPbJj8V5WEHgL/dc4/u\nPSAyP5D6USnltBBiCMBXhRA/kFI+Zb/DKVuLf/z4cRx36eipc2SGE3qp1XhiTW44d+4cznlzkoOx\nbZOfAilTjlM6XnMuS+KfzzmVuFuLoPG2yehASko5Xf45L4T4PIC7AWzZWO1lOtfqMIWOQhfs8SS/\ncfNzXR1gPGIf/jQY2yay81PwahK+5v5iattkbCAlhOgE0CalXBNCdAG4D4A3WtkWsFeqOXTIP5Vq\ndKeY+TW1z45V+/yFJyf1mdg26T5OmsAvz7MWN9bsItLN1A4LYwMpACMAPi+EAEr7+VdSyq/o3aUN\nOt/QfF7PdnUwKZDxa/W6ixd17wGRUYxrm0xJcdPJbxVl7dt/9NGNjA0/Bc+mnlhTa5w5Y+b7bWwg\nJaW8AsDYfhadb6jba3X4mb2xeu45f6b2mbgAHpEuprdN/L66w94GfPnL7gev9u1fverP4JmBlL+Y\nemwzNpAyndu99KZU7XP7wKV7jpJJI2Ju0v26kz6nT/tn3uVeNDOjew/854UX9G7f1BNMop3ywrkI\nAykHdI5OmJK64XYgpft5e+FLTLSbzpxxP5CSUmJubs7dje5ROhdn5QiBHu3tuvfAPbpTKomqMZAi\nR/zW8+XXErN+HYmj1oxo5PN53LhxA9euXat5efXVVxGNRnd/wz5hSoePnwKpBx8EvvSl0vVEYmOO\n0nveA3zsY63fvilZKm7T3blK7vLCuQgDKQ/SOalW56RW3Y2DX6vX6Sg7T+6yL68wO+t8eYVUKoVX\nX311y0Bpenoaw8PDmJiYwOTkJCYmJnDnnXfiZ3/2ZzExMYGDBw+iq6sL5QIO5FF+6mh773uBwcHS\n9UceAU6cKF13q53ywgkm0W4y9VxESCl170PThBBS1/6PjvozF/34cf+UXgc2pxGcPFm6vtd7/ez8\n1MvsV9t9zldWVrYMkq5du4Z4PI79+/djYmKi5mX//v0Ih8Pb7ocQAlJKz0dTOtum9nZ30/t4jCx1\nsrld1ZWvO9smv9H5ftdrmzgi5YD9wDU765+hdFPSRnTwa2qf3cWLe/999jMpJZaWZvHaa9cQj18D\ncA1f/nLp+qc/fQ0LC9dQLBY3BUd33nmndX10dBSBQKDp7a+srGBqamp3n5iP2EcUMxl3F2znyAhw\n+LD722TVPrZLZAYGUg749cBlf94XLvjneVfz6zpSZ8+yipuX5fN5vPbaa1uOJl2/fh3RaNQKiiKR\nCfyLf3ErJibeYd3W19fXVNpdMpnE1NQUbty4gampqZrXb9y4gVAohEGVJ0WOHTu2cXw6f37jeO3G\nQq2mdLTp7K3+xV/Us13F1JQnot1k6ggkA6km6Txw6fww6Uxn1PG87ScJ1675azSOvCGVStVNu5uZ\nmcHIyEjFaNJdd92F9773vRXzk5Rjx4APfaj+NnO5HGZmZrYNklKpFIaHh9Hb24toNIpQKAQpJXK5\nHNbX15FOpyGlRDgcbnpEiyqPR2fOuNvZZUoHo852UXcnG9siIn0YSDVJ54FLZ4Oxvq5nu4C5q1rv\nRfZUIXsPtxupQrRBpb3VC5RWV1dx4MCBikDpne98Z8X8pFAoVHc7qsNAyiKee24B//bfTmFtbQpj\nYzcQi20OkhYWFjA0NISBgQHEYjG0t7cjEAigUCggmUyiUCggGCw1L/l8HqlUCrlcDsViEZlMBqlU\nCslkEul0GoVCAUtLS1heXm79C+oDXLDdf9gu0l6lu9y9lBJra2t178NAqkl+OnDZP8iXL+sbldFR\nEUpnT69ODz20ETD5rcCIm4rFIubm5nD16tUtAyUAm+Yn3X333db1kZGRbUdzpJRYXV3dcuRIXZ+Z\nmUE4HMX588Po6enBzEwXgsEgpJTIZrMIBALo6OhAKBTC2toagsEg0uXKBrlcDplMxgqQcrkcAGBm\nZqZi/4rFYsW+tbW1IRgMQghh/S9q3sMP694D9+g8ydJ9gkfmpnrR7mlFuXspJdbX1zE7O4vZ2VnM\nzMxU/JydnbXaxPn5+W3T2hlIeYRfD9q68++Z2qc/bcXLcrlc3fWTqucnTUxM4LbbbsN9991n/d7b\n21v3QJ5Op62Dfr0gCQDGxsbQ39+PaDSK9vZ2CCGQz+cRCoXQ3d2NdDqN+fklzM6WGpq2traKUaRU\nKoV8Pq8qGCGRSCAQCFi/1wqShBAoFosQQiAWi2FgYACDg4Po6+tDZ2en9Tolk0l87Wtfa92bQXuO\nzmJAXM9IPwZSZJdIJCqCoVoB0vT0NGZmZiClRE9PD7q6uhAKhay2MJVKYXV1Fel0Gr29vVYhpat1\nevIZSHkED9p6mJL/r9PoqO49MFcymay7fpLT+Ul2+Xwec3NzuHTpUt0gaW1tDaOjoxgZGUFPTw86\nOjoQDAZRLBbR3t6O3t5e63+9+uqrWF5eRiQSseYqqVGkQqFgpQAuLy9jeXkZbW1tkFJaF0VKiUAg\nACklhBDo7OxEd3c3+vr60NfXh2g0ikAggEwmg0QigaWlJczOzmJtbQ1CCGSzWczPz1sjXel0GolE\nwpX3bK9z++TSlHUG2eHjP35at8yvksmkFQQFgzP40z+drRksTU9Po1AoWOnmqh0EgGw2i0QigZWV\nFcTjcXR2dlptYDweRy6XQzabRT6fR6FQsLa9sLAAAByRop2zN4h/9Ef6ev10p9b5tTKSXwOpVs1P\nKpUbX8LU1BSeeuqpLYOk+fl5DAwMVIwiRSIRAEAkEkF/fz+klGhra8P09DQWFhbQ0dGBtrY25PN5\naxSpra0NkUgEQggIIbC0tGQFQmq0SAVJKh0PAIQIIBgMIxbrQnd3d0XvXTabxfr6OhYWFjA/P49i\nsYhisYhEImGNWqntJxIJa9QrEAggHo9zPtQeorP8uSkZAxwVcY8pgTs1L5VKWYHQViNH6no2m8XQ\n0BD6+/vR1dVlzcctFotIp9NYX19HMplELpdDW1sb1tfXsb6+jkKhgEKhYAVH9o7A1dVVCCEQCAQQ\nDAbR1taGUCiEtrY2FAoFZDIZRCIRhMNhq41cr1MggIFUk3QOKff26tkuAOhcv1nn8wb8dZD2Q2NV\nLBYxOztbN1ACnM1PWl9ftwKhb3zjGzUDpOnpaXR0dGBsbAwjIyPo7u62es/C4TB6e3tRLBYRDoex\nuLiI559/3vq7lBKZTAbZbBYdHR2IRCIIBoNWWt7KygqKxaK1T1JK5PN55PN5ax+FEAiHw4hEIujs\n7EQsFkNXV2kuVKFQwLVr6ygW55FIJBCLdaGrqwtCCKysrGB+fh7pdBrJZBKpVMpqjFTAVI89SKPd\nZcpcIb+tM6j45XmagOuWmSmTyTQUGM3MzCCdTmNkZARDQ0NWircKWgqFArq6utDX14d0Oo2FhQWr\no7BQEAgEilaQVL3ouRpZamtrQyAQQCAQsLIqVAEk1bGpgqxMJmN1MtozLzKZDDKZTEPPXehafX03\n6Fw9/tQpfV9gt7etcwV1rt6u3+SkN1MocrnctusndXd3bwqU7Bc1PymbzWJ6enrbct+5XA779u2z\nRpHUCE4mk8Hq6qqVMrewsIB4PA4A1oE9m80CALq6uipSDzKZDNbX15FKpawgqTrVTlE9a+3t7ejo\n6KhI81tbW8PS0hIikQh6enqsUSr76JHq2au3jVbbavV4LxFCyJMnT+JU+UDt5s/SVfe3CwAXLpzC\n44+7v91Tp07h9GlgZUXP8+ZP936WgqfS7+fPn8LJk8C5c6cwOQmcOaN///bSz9/6rd/C3NwcPvKR\nj2B9fR0/8RM/gdnZWXzhC19AIpHA4OAgZmZmcO3aNWSzWYyNjWF0dBTxeBzt7e24++67EQwG8e1v\nfxuFQgE333wzZmZm8P3vf99KJ1fzcFWaePU820pBhEKlYEvdT7VVSivbrK3aJgZSTTp1qnTxw7ar\nS2Hfe2/putulsHW+5kDpdfBL6W8vBLDJZLLuaNLs7CxGR0e3DJIOHjyI9vZ2zM3NbVuoYWVlBSMj\nIxgfH7dGkYLBoJXitrKyguXlZSwtLWFlZcVKqVOBSjgcRjQaRSwWQ2dnpxWcra+vY21tDclk0irI\nsNUxTY1YqYsaQUokEkin01bPnn3kShWIyGQy2zRQ5tgrgZQf2yadFT6PHQMuXtSzbdLjxIlSyj81\nLpfLYW5urqGRo7W1NQwPD2NkZMSah9vX14dIJGKlwa2trWF+ft7qnFxeXkY6nbbmFW3XIVdrNKge\n+/9121ao95k7AAAgAElEQVRtU9DtHfEyU9In3N62vRT25KS+hlL3qMjZs/4JpHSTUmJ5ebluoLS2\ntoaDBw9WBEfvete7Koo4zM/PVwRGzz//PB5//HErSJqdnUVvby/Gx8etUSQ1BygcDqOvr88qprCy\nsoLvfOc7KBQK1oG/o6MDsVgM3d3d1ujW2NgYEokE4vE4VldXrZzrTCaDxcXFTc9VCGHNY1L52mo9\nJlUsQs2NUoUZ1tfXrcmxyvz8vGvvD5lLZ0eH2/NI7e3ic89tBJAmdfgQtVo+n8f8/PymwKhWgBSP\nxzE4OGgFRurn+Pg4brrpJgghrDlM165dw+XLlzE1NYUXX3wRmUzGGjnaLpDZ7u/24MlJUGTi4A9H\npJrk116/Q4eAS5f0bPv++4HHH9ezbcC/6ym1IrWven5SrXWUAoFAzZGkkZERhMNhZDIZzMzMbDmK\nFAqFMD4+jvHxcQwNDSEcDiOfzyOZTFqjSOqyvr5u5UMHAgG0t7dXVKHr6upCsVhEMpm0Rp9UidR6\nIz0qSFLrJKn5StWFG9SoUXVwtCcFAbQD6Cj/tF9/hiNSXmPK6LXONplluPXYyyNShUIB8/PzDY0c\nraysYGBgoCIwGhkZwcDAALq7uyGEwPr6Om7cuIFLly7h6tWrmJubw9raGrLZrGeyFXaDvQKf02M0\nR6RoVxw6pG/bMzPub7M6rVE1lm6nNerUTJGPZuYn3XrrrXjjG99ojb7E43ErMHrppZfw5JNPYmpq\nCqlUqiJA6uzsRLFYRCqVQjgcRn9/PwKBgFVx76WXXrLmFrW3tyMWi6G/vx9DQ0MYGxuzUvRWVlaw\nuLiIxcVFrK2tWY3UVlShBTWCFAqFrJSHYrE0ITaXy20q9gDACuA8K4zagZD9+lZ/D9X4f8ozrdtl\nv3D7pN6UpTl0ZiwwkKJGFAoFLC4u4vr169ZFLYQ+MzODhYUFLCwsYHl5Gevr61bGQ2dnJ9rb262C\nDEBpFEplTkSjUcTjcSwsLOD555/X/CzN1ooOLgZSTXL7oGlKZSS3S2HrTt2wpzX6aURqu9fdyfyk\ngwcPYnh4GOPj45gs5/5kMhkr7e7KlSv4+te/jsXFRQwNDVkBklqLSI36dHV1YXh4GPF43JrgquYV\nRSKRigDph37oh9DR0WEVWVhYWMDs7CyWlpawuLiI2dlZvPjiiw29FiqHW7GnI9jXnMjlct6pTCew\nEdg0Evx0VN2/zf1dpsb49aReR0cbua+VFWVVh1wymWz4kkgksLi4iKWlJSwvLyMej2Ntbc0qEJRO\np61MA/vIjyq9bb+oJSLUMhbZbNZqr3Zr1EjnHKO9ioFUk9xuqHT2+vmhFDZtkFLi9a9fRk9PKSiK\nxa5hdbV0/UtfKv1cX1/HgQMHsG/fPmsBvGg0ijvuuAO33nqrFexcv34dzzzzDKLRKMbGxjA4OIhY\nLIZQKIRcLodEIoFAIICenh5r3SY1CiSlRDgctkqhDg8P47bbbkNfXx/a2tqs1L7XXnvNqoK3sLCA\nf/qnf9r118PIRqcNjQc/tQIlXQoA0gBS5Z/26+RpOtuDtMufH53zlv1GLdydTCZx661J7NtXCmK+\n8IUk3vrWZHnR1iQ++cnGA6Bal0wmY1U7VSNAKi1bVZRTVU7T6bQVKIVCIWs5inA4jFAoZC0xUSwW\nrQVhV1dXUSwWrUqtKnBzs30xsi1zSxhApHyxX2/k8qdb/1sGUk3S2evndgqDvWH4+Mf1Vs7T6YEH\ndO/B7igWi9aIzlaXQCCAsbExDAwMIJGI4dKlMABgYGAA4XDYWtvhxo0b1v26u7uthkPN+QmFQujp\n6cHq6ipeeOEFa00HNcIUi8XQ29uLnp4ejI6OIhgMIpPJVMxDWltbw/LyMl555RXNr1wLhNB8ilxY\nw/4qOWwEP7UCoq2up8qPpV1lykm9nzI1TElp1E0Vxmn1JRgMlquSdqJY7EQo1InZ2U78yq+Uro+P\nd2JyshOdnRuX/v5+7N+/H52dnVaGQiaTQTwex+LiIhYWFqx0bjWipNqeYDBopWqr+a25XA6ZTAbh\ncBidnZ3o6enB0NCQlcadTqcRj8et0aetgha11AU1IIDGAp3tAqNw+X+1AAOpJvkpfcLeWM3O+rcy\nklfmROVyOVy/fn3LIOm1115DV1cXBgYGEI1GrTlJqrJcKBRCPL6GK1fWcf16GMWiwFNPdQAQ6OtL\nIRZLWIvepVIpXLlyBa+++qqV6hYIBBCJRBCJRKxUhZ6eHuTzeSvNQUpprUA+PT2t9wXbCYHSQbqZ\nFLkO6E2RcxL8VN9WqPH/SBue1PtbrfMRKaW1eHYrL/l8viJ4afQyODjY8H3VeniKStm+555l/Nmf\nXbfaIDWndn5+HktLS1hdXbVS7Oxp11LKilGjUCiEUCiEYDCI/v5+9PT0IJ1OWxVSqxd/dbJYq29V\nBzZOR4DU/evNqTUEAykP8lMuuP0E4exZniAAQCKRqBkgXb58GVevXsXS0hJ6eno2BUlqZEeNAIVC\nIWvCaiaTsfK9Swu/5pHLTSOXK33YVlaKACRUfQQhBEKhELq6uqz0B9Vwq0symdT0CjkUgPNASP2M\noGW9XNsqwlnwU33dxxketDeYki3htEMxl8vtajDzwgtJDA9X3pZKpRCJRBwHOMPDw47uby+A4IQq\n8KMWKV9ZWcHU1BSWl5etaqzT09MVQZFKpbPPTb333lLRH/vFrlgsVowOqX1Vc1oTiYTjfd+zPDD6\nsyM5AJltLtktbq+DgZQDpqwj9cQT/hwVOnZM9x60Xq31k15++WW89NJLuHLlCqanp5FOpysWXlXl\ns9va2qyqdFJKxOPxiqpxqvFRE2JVg6IKNoTDYXR0dGBwcBBSRpBOt0HKIlZWMohEEsjlkigWcwCk\ntV1jUhSCaD5FLqJhf5U8Gg9+qm/T9NI3soYI6aOzPXA7U2O3syUKhYLjYgPq8td/vRHAbHdfKSW6\nurocBSzd3d0YHR2t+bf3v78Tf/u3m0dxqoOK3aIW/J6enrbKcc/NzWF+fh6Li4tWcKTW0lPFF1RH\nXS6Xs9odJwu3qr8HAkEEAiHk8yFEIqUqqW1tBUhZ6hi0B1q19n3P2cujP0U0Fug0Ehi1qMo715Fq\nks41K3p7AV2Vk3WuI+XldMpCoYDV1VUsLy/j8uXLePnll3Hp0iW8/PLLuH79Oubn5xGPx62Jp4FA\nwJpLZKfKbQcCAQghUCgUkM/nrREiNTG2WCxaPW4q19u+lpEKsOrlcbtuJylyOruEMmg+RW6PLxnV\nKHXCV/48ch0pj2rVuj7qxL1ecPLBDyZx8uTORnay2WxTaWr24KWR+6liAzux1fpd994r8eY3b7xW\niURi0/NUt62trVnzg1ZWVrC6umqlw6mgJ51OV6xxV53mppaBUEGRPTBS7Ytqx1QwFAgEEA6H0d7e\njs7OTiuoDIVCKBQKWF9fRzweRyKRsLa7575PjY7+bBcY7aHRH5EVGz/V30p9tzsu+mT/fKrPq30U\n096xrKYpqGVMbJV6uY6Ul9nXM4rH9a1nFI26t61quoKofD6P1dVVxOPxbS/Ly8vW+kNqLYhMJrNl\n6VJVAlUt2qoWfs1ms8jlchWLudq/4NVlttWJRq287VrrGLWEvaS20xS5duhrDCScp8XZr/tnLcOW\n8dOCkHuNWuQ6mUzixReT+N73dn8eTiqVQigU2hSQ5POdSCZLxQZefbUT/+W/lK7ffHMnjhxxNg+n\ns7MTkUikqTS1Rqnj9Orqas3Apt5t1b9PTSUxN7eObHYdQAIf/WgSuVwKH/lIGm1tbVbHmiqWoLav\n2g+1EKu9ylwwGLQ68QqFgtVRp65v1/FWvVREIBCw1vCzP7ZYLFop4J5bT2+noz/qMRz92USW881l\nC/LO7YFYvRHLZjCQalIzi5TuxLFjG6NQ9oVh3U5381p6XT6fbygAqndJpVKIxWIIBHowMtKJQCBg\nlUBNpVJWr111r5m9l87e426ngqatqAbMNW1oPkVOd0ntnaTI7bHOTreok6bqn0Blw2VPy9lzPcuG\nUierux3UVF8KhQKCwS6EQp1IJDrx9reXgpmhoVIltVoBSzQadTQXR62rU89OR8OqizM0E9w0ch+V\nQt3V1YX29nYrW0A9PzWnR3WAqQwCNTKjMg2y2RyKxQJKPVhtyGRKbU1bWwiBAKz72te9q/XdUyna\n280V2iqlt3o9PSO1ofGAZ7v7mThe3sjojy3QEVlRcZFpCZETKGaKkEW5acTRjsfvzTyf2nfy5Emc\nKufYufnzxAlgctL97QLA6dOnsLLi3vaOHz9VTiM4hfPngZMnS7dfvXoKk5Ot2+7v/M7vIJPJ4AMf\n+ADi8Tj+5E/+BJlMBu9+97sRj8fx+c9/HplMBnfccQfi8Ti+853vIJ1OIxaLWWsK5fN59PT0oLu7\n2+rVvPXWW9He3o4rV64AAA4fPoxsNosXX3wR6XQakUgEiUQCa2trVi+ak++JCp60nTiG0Vwg1AG9\nvWRZNF88gSW1PaO6YVYdDrZJ4SaeqjgihJBf+9rXrOqVkUjEOmkOh8MIBAJWJ0mrgp10Om2lTrXy\n8vTTIZw/X3rL7Clmuzl/VwU59YKUT386iXe/e/tARh3b1XU1p0mtBxQOh63RGRXg2DvF7Puk0tZq\njd5Uj+I4TaO2d05Uf2fU/yoFTm3I5wOIRDan1al9s/8/T53z1Qpqmpn/44XRn52MAHFA3xVbtU2e\nD6R07f/x4xv5yW7TOU+p0blhuVyu6RGglZUVrKysIJvNIhqNWvnTasE7+1wg1XipXjWVLqDS3FSK\nnGp0AA80JPaS2s2kyOkuqd1sipzhnZp7zVYpTKWvh77vyF4JpJp83Ja5/G1tbRUXdaKvSjerAMAe\nuNnTtkKhkBXIVd/Xfn8VPNS72O+jjsO5XA4///NZ/OVfZq3jsbqoBUxV8LK+vo5kMmktgaCuq9H9\n6nk5+Xy+Yn5orcCmUJAIBCrn5tiDnUaKGVTPnaie9wOgIjBSwZIQoiLwqrWfauRGtVcq6FLtmbqv\nPQiyV5zzTPorR38aC4zY+WekWh0Yam4550jtAp2L/9m3fflya7edzWa3DHK+/OU4AoHNgY99sura\n2hpyuVzF6uDVjYUqhqACHfVTNZqqMVP58QBQKJRKcFc3iI0GSK4GUAHsLEVOVwNSRPMpchkwRc4j\naqfiiRp/B1RMYP/+qO+g6hG3n+irk0n1nVc/7Sf99pN/+8/Pfe5zbjx9V7z1rW+teO7216LWvJXq\nk2f7ZGf7T1Ukxj7ioW5Toy32ERGV4lU9atKqk/R//s937V9VUPtbL520lkaP+ztJUZNSWil3TjX7\nuF3nt9GfZkeAPBLPepn6Tpfm6wFAAEIEUCgEEAoFIQQQCgUQDm90Pqif1YUi7Nft7VX1pboTy74f\nALC4uLjl/jKQqsPeg1QoFJBIFJBK5ct5yQWsrpauT00V8NJL+U0NlX2Yv9nr9tvC4dL1e+/duP3L\nXy7gi1/cuE/1vB3Vs2fv4aserbGXx7ZX19nqNfnWtxp7/RKJhKM1GuxfCPuXYrsUuZYFSCE0nyIX\nbs0uNSSH5lPkDKlm7jXVB1/77/YSxPbPsr3nGYB1gLcXH7GfgNtHFeyjCO3t7ejo6KjouLAHKI1c\nt9/2oQ+F8IlPbH9fNSq826/jXtHR0WHNgUwmk9axVo3SqBPo6mNwdZBjD3Q4z4yvQQUnoz/bBUYm\nfvWcjP7UC4wMiFOpUr1lNDYXhdjo4FB9Dtks4HQJMCll3cJb1Z3yjbZHjlL7hBAHAYwAmJVSvtrw\nA1tECCF/8id/cleDFvt1AJtSKtTv8XgbBgcD1u/29Ivq1AB7acWt0gXsQ//2HsbqCafFYhHJZB5t\nbZW9lLqG/atPGKtPKKtPHJvJFd+RnaTI6S6p3czIEEtqA0BFT1N1UFJvZEQFKKo0rz1YUQFLZ2en\ndX2rYMRJ4BIKhbadSN9qW5VSdnuduvIxw9EpnRBiHJWngW+TUn5md/fMmWZT+7b4XzUv1Wl/6vOu\nRv7Vz+oeWGCjmpr9GG0P1qqvVx+7VUngUuddAdmshJR55HJFtLUVIWURQOknA54admP0JwIzu8K3\nGv1xOgLE0Z+Wqz4HrTcvT6mVmVB9vfp/1jrfVT/tx59ao+P2UaRCIYBIJLDp+LfV6HStfaseia+e\nw1g9mKB+1pu/23AgJYT4AEpf3XUAvQCKUsrTDT24RYQQ8u67796UErFVWkT1pTqYUlXX1IlN9clX\noRBELhdEIBDE0lIQw8Ol6z09QfT0lBoo+yiWPQCy/27P+64VCNVKVbN/GKUUUJ3c9gauuoG1szd+\n6v9VL9ZXPQpkRAMYQGXKm5NASGdJ7SKcrylkT5HzeANiP8FTgUskEqlYM6SrqwuxWAzRaBTRaNQq\nCtLT04NYLGYFLV1dXdb8uO0Cl1AotKdGNXS4/37g8cf1bLvJQOqnAZwA8Fz5ptuklL+42/vmxFaB\n1FYNvfpb9YlMrZST6hMIe8cdUDkCut3JUK0R0upRseqLw9dh0/P0rL0++pPFzspdc/THM+q1kc2k\nypry/a6379vNj6xO+6vuiFpYWNiVOVKXpZR/b9vw2xw8tmXe9773bbqtOmIGYDUMKldcBTLpdBrr\n6+tYWVmxFqFTVX7si9GlUqmKIAyQmJsr/e+Zmd19Tlt9UO2312rPqtNAttuGayVLg2g+RS7izi7W\nlEfzxRM2L+dklOp0seogRK0Ns76+jmwWGB3tx+DgIEZGRjA2Nob9+/fj4MGDmJiYwMGDBzE+Po6+\nvj4GMXtAOq17DxojhDgDYB7ANwD8L1LKmfLtwzr3SxkbG9tUmKBWZ1917yiw0bA3kmrdaKdXvVSa\nVjHiBMuvoz9ORoD24OhPvU6L3dxGdQdHvZPx6iIkar9qjfpuN2pSfVutTvBmpkNsF3Bs9bPW/KJa\nKe61Ro9qjVCpfbE/n0xGIhTa/By3ur7V86m+zcm5cy3bjkjZGqt5AIdR+trFAfydlPKppra6S4QQ\nUqUo7FW1GtDqXkz1s7r3b1dfF1VSu5kUOZ2TTzNoPPipvs2gFDl1gFZBj1qHpLu7G319fRgaGsLI\nyAgGBgbQ2dlZHkEtIJlMYnV1FcvLy1hYWLAWC56ZmUEkEsHY2Nimy/j4OJ5+egzPPDOGcHgMTz8d\nw733lj5bbi8ATe7b6Xo8O+F0REoIcTuANwF4M4A3AvgbAH8oNZ/BCyFkOBzetIhprZSZWh1/vueH\n0Z+dlLvm6M+eUi9Asf+sdx1AzYDKfh5Yr/qnvepk9c9a1Trr/W0n96332C9+sQ0/93Ot2Sd7AaDK\nDLDSoMPg4GDzI1JSyhPlxuoeAIdQarT+O4Cnt3usG2rlU6qf26W6VfcA6GjEtus12W6ftut52NgQ\nSo1KM4GQzpLaEs2nyKXRwl42AScl6tQXNRQKWWu7xGIx9Pb2YnBwEKOjo9i/fz8mJydxyy23YN++\nfRgdHUUkUhqSy+fzmJubw/T0NKampjA9PV1xeeWVV/D1r38dc3Nz6O7urgiKxsbG8PrXv35TwNTZ\n2bnl/o6NAYODpetPP61vAWhyh32O1KOPApOTpetuz5FyQghxD0qdgWcAnBFC/BxK6X3vB/AJnfsG\noOZC28akTLfKVgGN0xEgL47+NBoY7cHRH6/ZaiSl1nljrRRbKWXFuVv1+WT1lBIpZc3lCqqXLqi1\nNIF9vm71nF31e/XcXfW7/WL/H7rn5Dphb5vOngV++IdL16vbpurU5K3WdlO/ZzKZuuu/Vd9WTyMj\nUqqx+sfy76qx+nEppdbGaqs89D2rDTtLkdPVM1eAs+DHfpsLJbWrh6NrpcuU/t6G9vZSIKTm96jR\noNHRUYyOjmJ8fBz79+/HxMQE9u/fj+7u7rrpbplMBjMzM5sCo+qAaXFxEQMDA1ZgVGsUaWxsDCMj\nI1bwtVsmJ4GrV3f1X5LBGl0rrhWcjEgJIX4bpT75HwGQBPAqgHMAolLKx1q2kw3wVNvkdPSnXmBk\n8ujPTkeAfDT6s93ctnopXOpx9k5qNRKiyv/bAwVVbbQ6CLDfpjof29vb8dhjHfj+9yMQIoLFxXYM\nDUUgRDve8pYIfuM3IhUBRvVi2K2oNNoIdeKuLva1Lu23qbXW1LQSVYHZPs1E3V79eLWOZvUabtUV\nQnO5nJV2WL08Q61RGpWeWCs1cauCD42kIqtLrToGWwU2s7MF9PVtfR+VudPoCJWT25544okdzZF6\nB4CcEOIhbDRWCwBmm/lAtZKOHHDHVEntRkeG7Nd1ltTOovmRoZY0QAKBwEbvUHWxDntAZNfW1mYd\nvFVqXG9vL/r7+62RITUH6MCBA5iYmMDAwACEEI5OMJPJJKanp/Hd7353y1Gk6elprK6uWvOO7EHR\nm970porbhoeHEQzq6aY9ckTLZom2cxZAp5TyD9QNQoh/DeC6vl1ykd9HfxoJjDj6A2Cj+E/1cgrq\nUh3IdHV1WZdYLIZYLGYVAerq6toUoKif6v/Zg6a2traGRgrqjR7YL4cObdz24IN5/NEfZZDPL6FQ\nKOD55xv/341uz83HSSm3Panf7sS/o6MD0Wh0y8fZC9PUCoDt16tH2mrN+bRXmt6qiJu96Jr9pyq8\ntt2onLosL7fjR3+0clSu+rNb/ZjqoLrebfWC7XoBeCOHUM80Vq4EUQKlhqqZFLkO6EuRA5ynxdmv\nt6Auhb3alL2Xo7pyVC1tbQErTS4ajaKvrw8jIyPWxR4MjY+PY2BgALFYbEe9UffeK7G6urZlUGQP\nmDKZzKbRorGxMdx2220Vtw8MDGyqnmiahx/WvQfkJlNT+apJKb9X4zbtKX11+Wn0ZycjQHtw9KfW\nfJd6qfmqfbSnhasTzuoTyG98I4L7749sGmVQJ72NnvinUimsr69jZmamqYChWCxumofT7ChAI/dJ\nJtvwla84e5xKbdut0YrdfFytaSh7nVprb6vRuk99KoNz59JYX88gnc7g5ZczKBYz+OEfzuDOOyvv\nu7S0VHO0r94oYPVtUsqaQVc9jcyR8l5jtR17Se1mUuR0ltR2EvxUry/U4jizepjX3nMBbG5A1LCu\nGvoPh8PWvCE1ZygQuAVra0fR2zuJP//zATz8cD/C4Sje9jaxayd8UkosLS3VTa2bnp7GjRvTaGsT\nNdPrjh07VvF7b2/vnjkgeuXEmsgoJ7C3Rn+2C4x8O/ojrEsptShQsTyJPcBQaW0qGFKjP2oJCDXi\n09XVte2J96uvBnHlShuEaANQ+illELfc0oajR9058a83Yd8NDz4IfOxjrm2OWiAQCFidArW88Y0b\n1ycngRdeaO3+5PP5moHYkTqpOSYe1p0ZgrNAqB2lBk2XHJpPkds8d9lV9hEkoHJtKvtwqAqcOjs7\n0dPTg+HhYYyNjWHfvn04cOAAbrnlFhw+fBi33HKLo4AjmwV+7/ca399isYj5+fm6qXXq0tnZuSm9\nbnJyEm9+85ut2x55ZAx/9VcxZy8akcecOcPgeVdMtvj/1wpqmhkB2oOjP/WoERO1rp09tbunp8dK\nUVPzWlKpFBKJBFZXV7G6uoqlpSUsLCwgGAxiaGgIw8PDuHRpGA88MIzh4Y2L+tvw8DAGBwcRCu1u\n+doHHwReemnjd3WCOTkJ/Kt/taubMhaDKNptajS3q6ur8ce0cH/c8b9q2KYqqd1MipwhJbWrJwiq\ngEhN9AyHw1ZwpBqU9fV1qwzkyMgI9u3bh4mJCRw4cAD79u2zRmrGx8fR09PTsp6pXC6H2dnZbQs0\nzM/Po6enZ9MI0pEjR/C2t73Nun10dBQdHR3bbvf732/J0yEyysWLuvdgD3My+lMvMPLt6E+JfR4s\nAEQiEQgRxcGDA9i3bx+OHDmCQ4cOWcFROBzGysoK5ubmMD8/j7m5uYrLCy+8gFQqVREI1QqI7LfZ\nq54ePw58wuU8nfe+d6Oy6iOPlJYtUPviF+fO+ev5+pG9at+1axvz1E2qKLtt1T6TCSEkTjXxwCIq\nU96cpsgZ3oAJIdDe3o5YLIbBwUH09/cjGo0iFApZixKrXGi1vlAul8P4+Lh1UQFR9fVWBkjpdLqi\ngl31KNL589OIxaaxvLyMwcHBLSvXqcvIyAjC4Z1V6LB/iR95BDh5snTdpC9xq7Gx2vtM+Zw7XUfK\nVEIIiUlsDoAM6Uhzk72Slir5HAgEUCgUkMvlkMlkkM/nKzrvVHpNd3c3hoaGMD4+joMHD2L//v3o\n7e1FJBKBWkNydXUV8/PzePLJOQwNzVnB0vLyMvr6+rYMhqoDI6dtmynfGQCIRoH1dXe3aQKdFUbJ\nfcePb3zn3FavbfL+iNQCmkuR81D8GAwGEYl0IRIZQW/vJF555QB+7MeGEQx24qabJA4cKE0SXVtb\ns3rdVBDyyiuvIJVK1Q2OnMzpaeakOpFI1E2vU7cnEgmrUIQ9KHrLW96CsbExXLw4hmefHcfQ0BDa\n2ryzDoLXMZAiasJV3Tuwu4QQCIVCFfN6uru7rXk9APDkkwncfPMCFhYWsLi4CKCU4h0KhSClRC6X\nw+rqqpUWNzIygtHRUQwMDKCjo8MqkJDL5ZBIJLCwsIC5uTlcvnwZFy5cQHt7e0UAlM8PIx4fRlfX\nYXz/+z+KX/qlYdx++zDe+c5h/PRPD7S0nagOmHSe0B89qm/bOnFZDjKB9wMpj+bIhkIhdHd34+DB\ngzhy5Ahuu+023H777di/fz+klEin01hcXLSCjKmpqfL164hEvolvfSuN8fFxZLNjWFsrBUQTExN4\n85vfXBEo7XbRA3VSLaVEPB7ftkDD9PQ08vl8zbWPbr/99oqAqb+/f1MFO9Xr99prwMwM8PGPl273\n04gQEdFuU1VPu7q6rDlC/f39GBgYQH9/P2KxGLLZLGZmZjAzM4Pr169jamoKy8vLVrU21UmWzWaR\nTCaRSKQwNdWHgYEBTExMoLu7G+Fw2EoRVx1+i4uLFWl29dLo7H+rt0aeztEJ3Sf0H/2o3u27yYuL\nhxwsm7IAACAASURBVFPz7O/3+fNmpvZ5P5AyiKo+Mjo6iqNHj+LYsWN4wxvegLvuugt9fX3WvJ7N\nwdE0Ll68iKmpKaTT6ZojR3fccYd1/d/9u3H8/d+3piqclBKLi4tbBkbf/OY0Pv3p0vVgMLgptW58\nfBxvfOMbK27fSTrgxYuVQ7nqem+vOV+ivag6bUUx6eBFu8f+vp49y3QZLwoEAohEIsjnY7j11tKa\nePv27cPo6Ch6e3sRi8UQDoet8tYqjXpqago3btzASy+9hO7ubnR1dVmFEbLZrFVoIRKJoLe3F4cO\nHUJ7e7u1PpC6T6l8dgahUAiRSARdXV0YGBioO+coGo3uWjumO5jRyU/HZPux6tw5Hqv2OpNGfrfC\nQKoBgUAAXV1dGBkZweHDh3Hs2DF85jOvw2OPHcXIyAgSiUTN4Ogf//Ef8bnPfQ7T09NIpVIVKWsq\n6Dh69GhF0NTX17dtw7K4CDhtewqFAubm5rYt0DA7O4uurq6KkaJcbgzLyzcjGv1RXL8+hg9+cBzR\n6Bjuu6+r5Qfwhx4qXYBS8OR2fqz9S/wHf2Dml7gVvHDwotY4dkz3Huw99rLQamHLRh+nKsupeaFq\nvpB9Xs/6+jpmZ2cxMzODxx6bRm/vNK5cuYJvfOMbCAQC6O3ttUpqq4yHRCKBtbU15HI5RKNRDA0N\nWQFUKpWyRo+i0ShuueUWjIyM1AyIbtwYxssvD6Oraxh/+Id9+MAHSlkFbne6zMy4t61qalSEWs8L\nIxTkL74PpNrb29Hb24uJiQncfvvteMMb3oCjR49icHAQgUAAa2trFcHR1NQUvvnNb2J6+izuvXfK\nCpCqR5FUgKRubyRAalRv78b1XC5Xt0CDuiwsLKCvr29Tet0dd9yBd7zjHdbvo6OjdRcfczt9wn7Q\njMfdP2jat59O86BNe5+q/kW7p1AoWFXmAoFAxSLi4+Pj2L9/PyYnJ3Hw4EFEo1EUi0Wk02lr+QZ1\nmZmZwbPPPov5+Xl0d3ejt7cX7e3tVvGGdDqN1dUEFhYSSCaTVgEHNaqUyWQQCATQ19eH0dFR/MiP\n/AjGx8c3BUnNlu3u7NTX6ZJOu7s9jtrrYX99r15lJ5+f2M99TbJnAynVWA0PD+Omm27C0aNHcccd\nd2D//v0Ih8OQUmJ5ebliFOm1117DM888g6mpUoA0OjpaERxduTKOS5duRzg8hlxuHEePjiEY7MfP\n/IywRk12SzqdrgiM/tt/m8a3vz2NbHYas7PTiEankM1Oo1iMY2RkaFPlujvvvHNTBbvdXsfCDfaD\n5oULPGjqwJMCf+H7vTs+9KEP4eabb8bBgwcRi5XWn8vlcpsW/56ZmcGTTz6J6elpJJNJDA4OIhqN\nWhVHc7kc0uk0UqkUkskkUqkUpJRYW1tDPB6HlNJas29wcBCHDx/GgQMHcNNNN2FsbKxi9GhoaMjR\n+iim0zk6wVF7/TgS6C+mLs3h+UDqp37qp3Do0CEcOnQIvb29Vs9cdaGGr371q/jUpz6FRCJRM8Xu\nyJEjFUFTf3//phEk+0H7u98F3vnO0nUnqTBra2sNFWhIJpObRo/+zb8Zw9jYj+HDHx7Dk0+W9nNw\ncNDVCnY8yfIfvudEzj3zzDP4whe+gOnpaYTDYfT19VVUpstms1aAlE6nkU6nUSgUMDU1hWAwiI6O\nDsRiMfT392P//v3Wun233norJicnrVGk6jmop09j1zv2GsVjhR4633Od+HnzF1PnQXp+Hak77rgD\nU1NTVoBUr8T3+Ph4zQCpGf39wNJS6bqUEisrK9um101NTUFKue36R1sFckpvL7CysuOn4DnHjunt\nkdC9fSI36Dwp20vrSMViMWQyGWSzWXWbVSWvr68PQ0OlTIKJiQnccsstOHz4MG6//XaMjIwgGGy+\nj1PnWis66XzeupeIYNtEe5Up67Xt6XWkPvvZz2JsbAwDAwO7XsWuWCxWjGzZL+vr03jLW6as1Ixw\nOLwpKNq/fz/uuuuuioApFos1tZ+65wqZQHd+LCfhkx+cPevP3u3d9uEPfxiHDx/G0aNHcdNNN1np\nfdQadab2tpzuNtiPHauA/gCWCNgDgdTrXvc6x4/J5/ObKtjVCpZmZ2fR3d29abTo0KFDGB//cXz0\noxu3dXZ2tuDZ0enTpRM7oJQDrw6aDzzg/skeJ+ETUaN+93d/17VtmXSc1GV0VPceuMv+nl+75s/3\n/MwZBlJ7nRfK3Xs+kLJTiwdul163uLiIgYGBTal1r3/96/Gud72rooKdfQHA6gPXb/926bobBy5T\nPkxup/3Yy5/7NWWFqNV4Iu5t9uPksWP+PE7qLDygY2Tk2LGNkSj7d9ZPmROmzpmh1jC1uIjnA6n7\n7rvPCpJWV1cxPDy8ac7R3XffXREwDQ8PN5WDbspJvc4Pk860H93pC35NI/DrRGY/MeXYRjuncz0l\nt48VppQg19E22J/jmTNm9tS3AteR8i9TOwk8H0j92q/9mhUwqbWf9jqdKWY6gxm/pW6YgnNmiLwj\nGtW3bbePFVxTqOTIEd17QNR6ujvTt+L5QOr+++/Xst0HHtCyWQDu97rY036ee05f2s8997i3LcWU\nHk8it+g8tlFz7Mepy5f92UvvdpqXSW3Dww+7uz2dTJnmQKR4PpDSxdQhxlawp/1MTrqb9qO7sfLr\nQZtzZvyL7y85Ycqxwu2Ud5PaBr8Ey9VMnTNDu0f3OWAjPL+OlK79P3VK34HT7XxsU+r4338/8Pjj\n7m2vml/njnCNEn/RORdwL60jpatt0nmccnvbprRNfm0bdPPrvGW/0nnevafXkfIjtw8e9kbpM5/R\n90H+wQ/c3yYntpqbl0ytwZMTb/NTL331cdjNtoltg358nf3F1CqNDKQcMGWIUeeHaf9+fdvWsSCv\nzobaFJzITOQdOtPO/TS/jm0DEQEMpByxHzgvXNDX+/Xooxu9jm4EcTp73kwpdOE39vf8iSfY27rX\nmdJJRDv3+OP6jo06j8n8nBKRDpwj1aTJSX0jQzq3rTNHVXceul9TnnS+5+Q+U/PQvcSvbZNOOo/P\nutsG3dsnahVT5kFyjlQLuJ1mZv8wXbvGEQId+DoTkYlMaR/8GszobhvOnNG/D0StYFJ1zK0wkHKA\naWZ6D9a68+/92uvnx+fsZ3y/vefixcrRenW9t9c/gZROup+3H0cgyR+8UNSFqX1N8lOJWSphihtR\nazG1b+d6e/VV2nT7GGlK2o+OtsGU507klhMnSqOvOjC1rwV0loT2U3lbk7DXj4hM197u7vZ0Fiph\n5Tx/0z0SSO4y9dzX6EBKCHE/gNMA2gB8Qkr5B5p3yRIO69v2iRP6tu03OqslEpGZTGub7Mep2Vl3\n01/8GszornTphbkjrcZAyl90LIHTCGMDKSFEG4CPAXgHgBsAviWE+KKU8kW9e1bS2al7D8gNbKyI\nyM7EtsmUYEbnqL3bJ1mmvOaAuT31rcYsEX/RmQlWj7GBFIC7AVySUl4FACHEXwP4ZwC0NVamTHpj\nL4x7THnPdeLnzV/4fm/LuLbJzq8nl6aeZLlB5yLMbmOWCJnG5EBqH4Drtt9fA/AmTftCPmU/OF+9\n6s8RKZ5Y+wvf722xbdqCX0dGdH9f/BRE2tvks2f92Sb7ie4U2kaYHEg1VPLolO1bdPz4cRxv4Str\nf+POnNFbnajWPlFr+fUkgahVzp07h3PeK0FqXNtk5/ZxSmfbZEq7yDbYPfb3/Lnn/Jkl4ie6plc4\naZuMLX8uhLgHwCkp5f3l338TQNE+qVdnidlDh4BLl7RsmmW4NfFTTz1L6/qLKe+3F8qfm9g2mfL+\n6VyaQ2e7qKNtMOU912l0FJiZ0b0X5Badxxevlj//NoBbhRCTAKYA/AKA9+ncIfuB6/Jl9oT4jZ/e\nY5MmUlPr8f12xLi2yZT377XX9GxXNx2BlCnvudt0Vqgk93lhnrqxgZSUMi+EeBDAEyiVmP0L3RX7\nTMnNNeXDQ0TkNya2TTqZ0sFoamlkImqeFyonGxtIAYCU8u8A/J3u/VBMyc1lIEVu4ufNX/h+b8+0\ntslO58jIxz+u70Tn4kV3t2fK/Cy1Tb/wwok1+YvRgZRpTBmRIiIiqsXtk+rTp0vtIVBKtVLbf+AB\n4KGH3NsPt8u+m5Ra56dAyq69XfceUKsxtW+PMWVEishNfiqyQXy/yZmHHtoImEZH3Z0MbspJll/X\n7tJtdFT3HlCrmdRhsRUGUg6YsqYQT3SIiMgEnPzPynG6cEkSMgEDqSbp/AIzkKJWMyn/n1qP7zc1\ny/4ZuXDB3Q5GU+bLpNN6tutHPFb5l6nvLwOpJpn6hrYagzh/8MJwOu0evt+0G+65R9+2dS5EbOrc\njb2Ixyr/MvV7xUCqSboX37Pvh5v7wkCKiIhq0dk2nDihb9tE5F8MpDzClF4YnZNqGcTpwfVZ/IXf\nMWqWzs+OzrLvLMOtB49VZAIGUh504YK727OPhj366EYKBUfD/MHt9VlIL37HiJxh0QM9eKwiEzCQ\n8iC3KwSx583fGEgREW2NaYVE/sVAyoPcTrXSOanWlLlhfsM104iIGsNjIlHrmZqVxEDKI+yrx58/\n7+7q8TrXzzJlbhgRERER6cFAinbEvnr88ePurh5PRETeoPNkw9QTHSKiVmEgRZ7B6nHusY8EfuYz\nHAkk8gq/BlIM4oj2Hi9M72Ag5UEPPKBv2zqrE62s6Nu2n0WjuveAiBqlc4kKnRhIEe09XpjewUCq\nSToP2q2eE1XNCz0C1DrHjuneAyKqR+cSFWwfiMjPGEg1yU+9Xzp7BNhI62HK2mFEtD2dS1SwfSAi\nN5g6vYOBFBnNC8O6exFfdyLv0LlEhU48ThH5h6nTOxhIOcDeL73P06+5/0RE9ehcoqJ6P8h9fsqQ\nITINAykHdKZPmIIHa//he05EjdB5rPDzcYqBFO1VXhjAYCBFnqGzYqCfmXKwIiLaip+PU8zWoL3K\nC+m7DKQc8Gseup3bPV9e6I0gIjIFO5z8gQWBiMzAQMoBL0TGreZ2IMXXnIioPnY4+Q+nGpDfmHos\nYyBFRETkYexw0kvHHCVmyJDfmPq5ZiDVJFPf0FYwpbdT92vOCb1ERFRNR9tgSqVGIr9jINUkP51Q\nm9Lbqfs1ZyBFRKbjMcp/OC+OSB8GUkRERHsEAyl3mJKpobZJRHowkCJH/HbANqmxJCIiM5iSqQGw\nLSLSiYEUOeK3A7ZJjSUREdXG1Gsi0iGgeweIiIiIdkJlDujAAI7IvxhIETWIjSUREZEZdAbPRApT\n+4gaxECKiMgcpsxhZVqhHnzdyQQMpJrELzAREZE+pqyldPWqnu0SkX4MpJrEQIqIiMgMbgcz9tGw\nRx/dWMuJFV1by5RRSCKFgRQRERF5mtuL0tpP3M+dY0VXt7CSLpmGgZQD7AkhIiIyg85RIfu2z5/f\nOKHn+QCRvwgppe59aJoQQura/+PHWTGGiGg3CSEgpRS692OndLZNfnXqlL7RiRMngDNn9GzbzzjF\ngtxSr21i+XOiBjFwJiKiam6nFVIJgygyAVP7HOBQvl66e590b5+IiGrTeWxmu0DkXwykHOAkR73O\nnGGDRUREZtHdLrGTj0gfBlLkGTrW6mCBESIi8/k5mPDzcyfSjYFUk3jQcofudEqOQhIRERFRLQyk\nmsRAioiISB8/Zwz4+bkTmYTlz8kzdJecZ/oEUWux/Dk1y88lyHWWfifyA5Y/pz1Bd4lZBlFERGbS\nMYdW4dIYRP7FQIo848QJ3XtAREQm0tnRpjuQYicfkT6cI0WewcaCiIgU+zyhRx/dCKb8Nk/IT8+V\nyDQMpIiIiMhzdFZVZbEHIgIYSBERERE5YtLSGCyERKQP50gRERGRp/k5kNA9R4v+f/buPDyuvL7z\n/eerKqm0S5ZsWZbdttwrzXIxPcMWCJgsDEk6M5DnSVjCDH0nwzPPzSV3mMBkJhPuYG5yA3lCSGeS\nm2QmWxPg5iaB0CwJhCaDDKHpAXqDbtNAty25bVmyrX2rUi2/+0fVKR2VS8vRUudUnffreepRbarz\nO1VS/c7n/DbEGUEKAADUtTCDVJxDHBB3dO0DAADYoTCCFGO0gGggSAEAANSRKI3RAuKMrn0AAAAA\nEBBBCgCABsHEA/FDVz4gPAQpAAAaBEEqfghSQHgIUgAAAAAQEJNNAABQx5jBDQDCQZACAKCOMYMb\nAISDrn0AAAAAEBBBCgCABkFXPgCoHXPOhV2GHTMzV8/lBwCsMTM55yzscuwWdRMANI7N6iZapAAA\nAAAgIIIUAAAAAAREkAIAAACAgAhSAAAAABAQQQoAAAAAAiJIAQAAAEBABCkAAAAACCiSQcrMzpjZ\nJTN7tHR5XdhlAgDEG3UTAMAvGXYBNuAkfcg596GwCwIAQAl1EwCgLJItUiV1v7o9AKDhRLpuGhkJ\nuwQAEB9RDlK/YGaPm9mfmFlv2IUBAEARr5sIUgBQO6F17TOzByQNVnnoVyT9gaT/q3T7VyX9lqSf\nq/Y6Z86cKV8/ffq0Tp8+vZfFBADsk5GREY1E7MifugkA4i1I3WTOuf0tzS6Z2bCkzzjnXlDlMRf1\n8gMAtsfM5JyLdNc5T5TqppGRtZao971Peu97i9dPny5eAAA7t1ndFMnJJszsiHPuSunmGyR9O8zy\nAAAQ1bqpMjD5GsMAAPsokkFK0m+Y2SkVZ0i6IOnfhlweAAComwAAZZHv2rcZuvYBQOOop659mwmz\nbhoZoTsfAOylzeomghQAIBIIUgCAqNmsbory9OcAAAAAEEkEKQAAAAAIiCAFAAAAAAERpAAAAAAg\nIIIUAAAAAAREkAIAAACAgAhSAAAAABAQQQoAAAAAAiJIAQAAAEBABCkAAAAACIggBQAAAAABEaQA\nAAAAICCCFAAAAAAERJACAAAAgIAIUgAAAAAQEEEKAAAAAAIiSAEAAABAQAQpAAAAAAiIIAUAAAAA\nARGkAAAAACAgghQAAAAABESQAgAAAICACFIAAAAAEBBBCgAAAAACIkgBAAAAQEAEKQAAAAAIiCAF\nAAAAAAERpAAAAAAgIIIUAAAAAAREkAIAAACAgAhSAAAAABAQQQoAAAAAAiJIAQAAAEBABCkAAAAA\nCIggBQAAAAABEaQAAAAAICCCFAAAAAAERJACAAAAgIAIUgAAAAAQEEEKAAAAAAIiSAEAAABAQAQp\nAAAAAAiIIAUAAAAAARGkAAAAACAgghQAAAAABESQAgAAAICACFIAAAAAEBBBCgAAAAACIkgBAAAA\nQEAEKQAAAAAIiCAFAAAAAAERpAAAAAAgIIIUAAAAAAREkAIAAACAgAhSAAAAABAQQQoAAAAAAiJI\nAQAAAEBABCkAAAAACIggBQAAAAABEaQAAAAAICCCFAAAAAAERJACAAAAgIAIUgAAAAAQEEEKAAAA\nAAIiSAEAAABAQAQpAAAAAAiIIAUAAAAAAYUapMzsp83sSTPLm9ldFY/9spl938yeMrPXhlXGjYyM\njIRdhFDEdb+l+O47+x0vcd1vP+qm+hPX/Zbiu+/sd7xEdb/DbpH6tqQ3SPqy/04ze66kN0p6rqTX\nSfp9Mwu7rOtE9QPdb3Hdbym++85+x0tc97sCdVOdiet+S/Hdd/Y7XqK636FWAM65p5xz36vy0L+Q\n9BfOuaxzblTS05JeUtPCAQBiiboJALAdkTqT5jMk6ZLv9iVJR0MqCwAAEnUTAMDHnHP7uwGzByQN\nVnnoPzvnPlN6zpckvcs590jp9u9Kesg597HS7T+W9HfOub+peO39LTwAoKacc1aL7VA3AQC2a6O6\nKVmDDf/oDn7tsqSbfLePle6rfO2aVLgAgMZC3QQA2K0ode3zVzyflvQmM2sxs5OSbpP09XCKBQCI\nMeomAEBVYU9//gYze1bSyyT9rZl9TpKcc+ck/ZWkc5I+J+nn3X73QQQAQNRNAIDt2fcxUgAAAADQ\naKLUtS+SzKzVzP6nmT1mZufM7P2l+/vM7AEz+56ZfcHMesMu634xs4SZPWpm3gDsht93Mxs1s2+V\n9vvrpfvisN+9ZvZxM/tO6e/9pY2+32Z2R+lz9i5zZvZ/NPp+S+XFZZ80s2+b2f9rZqk47HejiHv9\nRN1E3dTI+x3nukmqn/qJILUF51xa0mucc6ck/S+SXmNmr5T0nyQ94Jy7XdI/lG43qn+nYlcWr/ky\nDvvuJJ12zr3IOeetExOH/f4dFWchu1PFv/en1OD77Zz7bulzfpGkfyJpWdIn1eD7bWbDkt4u6S7n\n3AskJSS9SQ2+342E+om6qXRfHPabuikmdZNUZ/WTc47LNi+S2iV9Q9LzVPwnPly6f1DSU2GXb5/2\n+ZikL0p6jaTPlO5r+H2XdEFSf8V9Db3fknokna9yf0Pvd8W+vlbSV+Kw35L6JH1X0gEVZ3D9jKQf\nbfT9btRL3Oon6qZ19zX0flM3xatuKu1X3dRPtEhtg5k1mdljkiYlfck596SKH+Rk6SmTkg6HVsD9\n9duS/oOkgu++OOy7k/RFM/ummb29dF+j7/dJSdfM7M/M7BEz+yMz61Dj77ffmyT9Rel6Q++3c25a\n0m9JuihpXNKsc+4BNfh+N5oY10/UTdRNjb7ffrGpm6T6qp8IUtvgnCu4YteJY5JeZWavqXjcaa1r\nQcMws7slXXXOPar1UwCXNeq+S3qFKzan/5ik/93MftD/YIPud1LSXZJ+3zl3l6QlVTSbN+h+S5LM\nrEXST0r668rHGnG/zewWSe+UNCxpSFKnmb3V/5xG3O9GE8f6ibqJuknUTZIad7/rqX4iSAXgnJuT\n9Lcq9lWdNLNBSTKzI5Kuhlm2ffIDkv65mV1Q8UzID5nZRxSDfXfOXSn9vKZin+SXqPH3+5KkS865\nb5Ruf1zFymuiwffb82OSHi595lLjf97/VNKDzrkp51xO0t9Ierni83k3lJjVT9RN1E3UTWro/a6b\n+okgtQUzO+jNCmJmbSr20XxUxYUZ31Z62tsk3R9OCfePc+4/O+ducs6dVLFZ+X845/6lGnzfzazd\nzLpK1ztU7Jv8bTX4fjvnJiQ9a2a3l+76EUlPqtg3uWH32+fNWus6ITX4561iX/OXmVmbmZmKn/c5\nxefzrntxrZ+om6ibRN3U6PtdN/UT60htwcxeIOnDKobOJkkfcc79ppn1qbgw43FJo5J+xjk3G1pB\n95mZvVrSu5xz/7zR993MTqp4pk8qdin4mHPu/Y2+35JkZi+U9MeSWiQ9I+l/VXG2nEbf7w5JY5JO\nOucWSvfF4fP+JRUro4KkRyT9G0ldavD9bhTUT9RN1E0Nv9+xrJuk+qmfCFIAAAAAEBBd+wAAAAAg\nIIIUAAAAAAREkAIAAACAgAhSAAAAABAQQQoAAAAAAiJIAQAAAEBABCkAAAAACIggBQAAAAABEaQA\nAAAAIKBk2AUAUJ2ZJSS9UdLNkp6V9BJJv+WcOx9qwQAAsUXdBKyhRQqIrhdK+oSk8yr+r/61pCuh\nlggAEHfUTUAJQQqIKOfcI865jKSXSxpxzo0451bCLhcAIL6om4A1BCkgoszsxWZ2UNLznXMXzOyV\nYZcJABBv1E3AGsZIAdH1OkmTkr5qZm+QdDXk8gAAQN0ElJhzLuwyAAAAAEBdoWsfAAAAAAREkAIA\nAACAgAhSAAAAABAQQQoAAAAAAiJIAQAAAEBABCkAAAAACIggBQAAAAABEaQAAAAAICCCFAAAAAAE\nRJACAAAAgIAIUgC2zcyeMLNXhV0OAAA81E0IC0EKdcvMRs0sY2b9Ffc/amYFMzseVtmirPS+/dBO\nftc593zn3JdLr3PGzD6yi3K8zcy+aWZzZvasmf2GmSV2+noAEAXUTTsTobrpTWb2VKluum5mf2Nm\nQzt9PTQ2ghTqmZN0XtKbvTvM7AWS2kqPRYKVhF0OHycpCuVpk/TvJPVLeqmkH5b07lBLBAC7R920\nM1Gpm74q6VXOuR5JJyQtS/pQuEVCVBGkUO8+Kulf+W6/TdKfy/dlbGYpM/ugmY2Z2YSZ/YGZtZYe\n6zWzz5rZVTObNrPPmNlR3+/eY2bPmNm8mZ03s7eU7l93xsvMhktnGptKt0fM7NfM7KuSliSdNLPn\nmNkDZjZVOtv1077fv8/Mft/M/s7MFszsK2Y2aGa/Y2YzZvYdMzvle/6QmX2iVO7zZvYLvsfOmNlf\nmdmHS+V+wsz+Semxj0g6Lukzpe3cEFzM7GDpPZkplfXLvsdGzeyHzex1kn5Z0htLr/No6fEeM/sT\nMxs3s0tm9qvee1LJOfeHzrmvOudyzrlxSR+T9IqNP2oAqBvUTfVbNz3rnLvqvbSkvKQrVT9lxB5B\nCvXuIUndpYogIemNKlZgfh+QdKukF5Z+HpX0X0qPNUn6ExW/wI9LWpH0e5JkZh2SfkfS65xz3ZJe\nLumx0u9t56ziWyX9G0mdkqYkPVAq2yFJb5L0+2Z2p+/5Py3pVyQdlLRa2rdvSOqT9HGVzoiVvvw/\nI+lRSUMqtuS808xe63utn5T0F5J6JH3a2yfn3L+UdFHS3c65LufcB6uU+12Sni2VY0DFSsnjii/j\nPi/p1yX9f6XXeVHp8ftKZb9F0oskvbb0HmzHqyU9sc3nAkCUUTfVcd1kZq80s1lJ8yq+//9xo+ci\n3ghSaAQfUfHM349KOifpsveAmZmkt0v6RefcrHNuUdL7Vaws5Jybds590jmXLj326yoe0HsKkl5g\nZm3OuUnn3Dnvpbcok5N0n3PuO865gqTXSbrgnPuwc67gnHtM0t+oWEF5/sY596hzLiPpk5KWnHMf\ndc45SX+l4pe/JL1Y0kHn3K+VWnMuSPpjb59KvuKc+3zpdz+qYkW9XauSjkgads7lnXNf3eB5pvVn\nVw9L+jFJ/945t+Kcuybp3opyVX8hs38t6S5J1SpPAKhH1E11Wjc55/7ROdcr6ZikrKTfDFBOxEgy\n7AIAu+RUrKy+IumkKrpOqHiGrV3Sw7bWFdxUOolgZu2SflvSP5N0oPR4p5mZc27JzN6o4ridZS6S\nAwAAIABJREFUPyl1hXiXc+672yzbs77rJyS91MxmfPclS+X19uOq77F0xe0VFc8eeq81VPFaCUlf\n9t2e9F1fltRqZk2linMrvynpjKQvlN6z/+6c+41t/N4JSc2Srvje6yYVzzJuyMxer+JBwg8756a3\nsR0AiDrqpqK6rZskyTk3bmb/p6TPqzimF1iHIIW655y7aGbnVTzj9K8rHr6u4hf9c51z1fo4v0vS\n7ZJe4py7Wurr/YiKFZpzzn1BxS/tlKT/W9IfSXqVin3L232vM1itaL7rFyWddc69tsrzgnpWxTOI\nt2/w+FZdOzZ9vHT2892S3m1mz5P0P8zs6865L23xOs9Kykjq32alqFJ/9v8u6cedc09u53cAoB5Q\nN2263cCP17JuqtCsYugDbkDXPjSKn5P0Q865Ff+dpS/NP5J0r5kdkiQzO+rrs92pYmU2Z2Z9kt7r\n/a6ZDZjZvyj1R8+qWEHlSw8/JulVZnaTmfVofV/t8kv4rn9W0u1m9lYzay5dXmxmz6ny3K18XdKC\nmf2SmbWZWcLMnm9m/3SbrzWpYj/xqszsJ8zs1lLXk3kV97la5TMhabj0PJUOBr4g6UNm1mVmTWZ2\ni22wtocVp7n9mKSfcs59c4syA0A9om6qv7rpLWZ2U+n6CRWD6ie2KDtiiiCFhuCcO++ce8R/l+/6\nf5T0tKSHzGxOxYG13hmze1Wckva6pAclfc73u02S/r2K/dqnJP2gpP+ttL0HJP2lpG+pOOj2M7rx\nLFj5dulM2mtV7JN9WcUZgN4vqcX3XFfxu1VfzzmXl3S3pFMqTrF7TcVWne6tfrfk/ZLeY8WZj35R\nN7pNxfdoQcX35P9xzp2t8ry/Lv2cMjMvCP2r0j6dkzRdek61M6KS9B5JXZI+Z8XZlRbM7G83eC4A\n1B3qprqsm54r6UEzW5Q0Iulrkn5pg+ci5qw43i/EApj9qaSfkHTVOfeC0n1nVJxN5Vrpab9cmokF\nAIB9R90EANhKFFqk/kzFWWP8nKQPOedeVLpQUQEAaom6CQCwqdCDlHPuK5JmqjwUhdWtAQAxRN0E\nANhK6EFqE79gZo9bcSXq3rALAwCAqJsAACWhj5GSJDMblvQZXz/0Aa31Qf9VSUeccz9X5ffCLzwA\nYM845yLT4kPdBACQNq6bItki5Zy76kpUXBX7JZs8N5TLe9/73tC2HeYlrvsd531nv+N1CXO/o85R\nN0X2Etf9jvO+s9/xukS1bopkkDKzI76bb5D07bDKAgCARN0EAFgvGXYBzOwvJL1a0kEze1bFRedO\nl1bxdpIuSPq3IRYRABAz1E0AgK2EHqScc2+ucvef1rwgAZ0+fTrsIoQirvstxXff2e94iet+V6Ju\nqi9x3W8pvvvOfsdLVPc7EpNN7JSZuXouPwBgjZnJRWiyiZ2ibgKAxrFZ3RTJMVIAAAAAEGUEKQAA\nAAAIiCAFAAAAAAERpAAAAAAgIIIUAAAAAAREkAIAAACAgAhSAAAAABAQQQoAAAAAAiJIAQAAAEBA\nBCkAAAAACIggBQAAAAABEaQAAAAAICCCFAAAAAAERJACAAAAgIAIUgAAAAAQEEEKAAAAAAIiSAEA\nAABAQAQpAAAAAAiIIAUAAAAAARGkAAAAACAgghQAAAAABESQAgAAAICACFIAAAAAEBBBCgAAAAAC\nIkgBAAAAQEAEKQAAAAAIiCAFAAAAAAERpAAAAAAgIIIUAAAAAAREkAIAAACAgAhSAAAAABAQQQoA\nAAAAAiJIAQAAAEBABCkAAAAACIggBQAAAAABEaQAAAAAICCCFAAAAAAERJACAAAAgIAIUgAAAAAQ\nEEEKAAAAAAIiSAEAAABAQAQpAAAAAAiIIAUAAAAAARGkAAAAACAgghQAAAAABESQAgAAAICACFIA\nAAAAEBBBCgAAAAACIkgBAAAAQEAEKQAAAAAIiCAFAAAAAAERpAAAAAAgIIIUAAAAAAREkAIAAACA\ngAhSAAAAABAQQQoAAAAAAiJIAQAAAEBABCkAAAAACIggBQAAAAABEaQAAAAAICCCFAAAAAAERJAC\nAAAAgIAIUgAAAKgrIyNhlwAgSAEAAKDOEKQQBQQpAAAAAAgoGXYBAAAAgK2MjKy1RL3vfWv3nz5d\nvAC1RpACAABA5FUGpjNnQioIUBJ61z4z+1MzmzSzb/vu6zOzB8zse2b2BTPrDbOMAIB4oW4CAGwl\n9CAl6c8kva7ivv8k6QHn3O2S/qF0GwCAWqFuAiKMrnyIAnPOhV0GmdmwpM84515Quv2UpFc75ybN\nbFDSiHPuOVV+z0Wh/ACA3TMzOecs7HJ4qJsAAJvVTVFokarmsHNusnR9UtLhMAsDAIComwAAPpGf\nbMI558xsw1N7Z3wjDU+fPq3TtPUCQF0YGRnRSJ0uBkPdBACNKUjdFOWufaedcxNmdkTSl+g+AQCN\nrU669lE3AUCM1GPXvk9Lelvp+tsk3R9iWQAAkKibAAA+obdImdlfSHq1pIMq9jn/L5I+JemvJB2X\nNCrpZ5xzs1V+l7N+ANAgotQiRd0EAJA2r5tCD1K7QWUFAI0jSkFqN6ibAKBx1GPXPgAAAACILIIU\nAAAAAAREkAIAAACAgAhSAAAAABAQQQoAAAAAAiJIAQAAAIiskZGwS1AdQQoAAABAZBGkAAAAAKBB\nJMMuAAAAAAD4jYystUS9731r958+XbxEgdXz6uusHg8AjWOz1ePrCXUTAOyt06fD6963Wd1E1z4A\nAAAACIiufQAAYNdGRqLT3QZA/fN37Tt7Vjpzpng9Sl37CFIAAGDXCFIA9lJlYPKCVJTQtQ8AAAAA\nAqJFCgAA7Eg9zKoFoP5F9fuEWfsAAJHArH317cyZaHa9AYDdYNY+AAAAANhDBCkAALBrUe16AwD7\nha59AIBIoGsfACBq6NoHAAAAAHuIIAUAAAAAARGkAAAAACAgghQAAAAABESQAgAAAICACFIAAAAA\nEBBBCgAAAHVlZCTsEgAEKQCADwcnAOoB31WIAoIUAKCMgxOgvvA/C4QnGXYBAAAAsDMjI9Lp02GX\nojZGRtaC4/vet3b/6dPxeQ8QLQQpAIg5Dk4A1IPK76QzZ0IqCFBCkAKAmOPgBKgvnPwAooEgBQAA\nUEc4+UFgRDQw2QQAoIyDEwD1gO8qRAFBCgBQxsEJUF96e8MuARBfBCkAAIA6NTsbdgmA+CJIAQAA\nAEBATDYBAABQR5i1D4gGghQAAEAdYdY+xE1UF56max8AAACAyPrAB8IuQXUEKQAAgB26995wtx/F\ns/TAXnvqqbBLUJ0558Iuw46Zmavn8gP1IKrN6Wg8ZibnnIVdjt2iboqX06fXxisB2DuVYwHf+97i\n9VqPBdysbmKMFIBNEaQAAECtPfbY+pMU3vXe3ugclxCkAAAAArj3Xun++4vXz55dO6h7/euld74z\ntGIBDeWd71z7fxoejmbLL137ANwgKs3piBe69mGnwmw5p2tfOOgtES+nThVbqMJA1z4AgTC1LoB6\nwkF1/PCZx8s994RdguqYtQ8AAGCHXv/6sEsANL5Tp8IuQXW0SCGQe++l/3fccMYPqB9xOktf2QXZ\nU+suyNSJtROVzxy1d9990fyMCVII5P77qTTiJopfXACqi1OQogty/Pg/89FRPvM4GR0NuwTVEaQA\nAABQV6J6YI2942+BPHt2LThHqQWSIIUtMc0rAEQX3Z3C3c84tQJGSWtr2CUAmP4cATHNK4D9wvTn\nu3fmTDy7O4UZZu65pzh+IyxxCnIszRFfw8PhtUIy/TkAAGhYYYaJsLuYxSlI+QPTyEg8TxrEVW9v\n2CWojiCFQJjmFQCiiy5utVEPYzcaEe97vPg/78cfj+bnTZBCIGGOiYpTJQ0A9abW39FxHhsW131n\n1r548X/eH/1oND9vghTqBkEKADYXp+/JMKc/92/7vvtqf4BHoEDcXL8edgmqI0gBAIAdiWvLiF/Y\nYzfCHqMF7Bf/98vcHF37gMCopAFgc2F+T0alZaTW9UGUxm4MD9d2e1ER1/2Ok8ceWz9TtHe9t3d/\n/s+y2ayeffZZnT9/XhcuXND58+d1/vz5TX+HIIVIY+V6ANhcVL4nw2wZqXV4Cfs99we5D394LVQ0\n+klGTq7GyzvfuTY2f3h498vvOOc0NTVVDkiVgWl8fFxHjhzRyZMndfToUSWTW8ckghQAoCxOY2yw\nt2ghqJ2wg1xY4rrfkLaRaSRJ6XRao6OjG4al5uZm3XzzzRoeHlZra6uy2ayam5t14MABZTIZTUxM\naGxsbPvl2uH+xB4HG7XH+w3sP77b6luYXdzi1DLiF5f9BMLkBalCoaArV67cEJC861NTUzp+/LhO\nnjyp3t5e5fN5pdNppVIpHThwQNevX9cjjzyihx9+eMNtJRIJdXR0qL+/X4cPH9ZDDz20cbn2ekfj\ngoON2gv7/Y7rZx7X/Y4rBq7XtzC7uIU5RirM76mwvx/D3n5Ywp7kA/tnfn6+HIy8n2Nj53XnnRc0\nOjqq3t5enTx5UocOHVIikdDKykq5Zam5uVnPPPOMvv/972/4+k1NTeuC0tDQkHp7e8vbvXTpkqan\npzU/P6/RLSpFghQCifNB9X33xXPf4/yZxwWtCtgLYYbwML+n7r033DUW4/o/+thjYZcAO5XL5cqT\nOlRrWVpeXtbNN9+sVOqIFhZalc+vKp2e08REWoVCs65evaqJiYkNX9/M1N7err6+Pg0MDGhoaEgD\nAwNaWFjQhQsXdPHiRU1PT2tsbEwXL16Uc27D19rsMYkgFQiDHON9UM2ZejQq/3fYyAjjDupZmN/R\ncR0jdf/94QapuKJOji5vUodqXe/Onz+vy5cva3BwUDfddJM6OjpUKBQ0OzurqakpZbNZra6u6okn\nnpD0xLrXnZ1du+511fOC0qFDh7S8vKyLFy9qbGxM09PTunTpki5fvqxHHnlk07LuBkEqAAY5hiuM\nAwR/eD57NpprGOwHThrES1z/zhtRrb8nw2zN5Hsqfviuig5vUoeNwlIikdCJEyfU19enQqGghYUF\nTU9Pa2ZmRoVCQRcvXtTFixc3fP1kMqne3l4NDAzoyJEj+upXD+hHfiSty5cv69KlS5qdndXExIQm\nJib0rW99a8PX2W1Q2gpBCluKSmUV59awWuOkQbxEZZwL6k+Y3xVh/t3ee2+xJUoqHtB75Xj962md\nQmMoFAqamJi4ISB5t69fv66jR49qYGBAZqbFxUXNzc1pfn5e6XRa2WxWs/4mpApNTU3q6urSoUOH\nNDg4qK6uLqXTaU1OTurKlSuan5/X9evXdf36dZ07d06S9NnP1mrvt48gtUNxOqCP80G1f9/vvz9e\n+w6gPkTlZFeYaj1eZq/Xt9mNOJ1k9P9N33cfdfJueWOGqoWlsbExdXV1aWBgQM3NzVpZWdHi4qIW\nFha0vLysbDa75YK17e3tOnjwoA4ePKhEIqHFxUXNzs5qfn5ey8vLmpub09zcnJ5++uka7nUACUkd\nkuY3fgpBaofi8qUVNg4Qwsf7DERbVMa48V0Rjg98ID7vvf+YYGyMrn1b8SZ12Kj73dLSkgYHB9XW\n1qbV1VUtLy9raWmpHJRWVlZ09erVG17XzCRJzc3N6u7uLo9z8l4jk8kom82Wxyxt1oWv5kxSu6TO\nDS4dvuvtpd85s/HLRTpImdmoijkwLynrnHtJuCVC3FaP9zt1Krxth4nKKV7iOmFAENRN0eA/qH78\n8doeVEfpgP6pp2q7vTDRS2Q955ymp6c3XFPp2WefVW9vrzo7O1UoFLSyslK+5HI5SdKFCxfKr2dm\n68YUmZlaWlrU0tKiQqGgfD6vbDarfD4vScpms5qamtLU1FRtd7yaVm0vHHVIatq7zUY6SElykk47\n56bDLgiK4nZQzbTQiANafgOLVN0UlQH4ce1iJtX+gD5KQS4scVlHKpPJaHR0tGr3u/Pnzyufz6u7\nu1tNTU3KZDJKp9NKp9PlsHPt2jVdu3ZN0o1BSSqOVfLuLxQK6x5zzimTySiTydRmZys1a3vhqFP7\nk2gKkpY2f0rUg5RUbIQDQvnSDLuyBGqBv/MdiUzdFJXJQmo9HXWcWycee2z9uCzvem9vYwepqJw0\n2EvOufKkDv6w9PTTT+uZZ57RtWvX1NXVpWQyqVwup0wmo9XV1XJQkqTl5eUtt+N1x6sMU5Xhad95\n4462E45S+1SGZUmLVS5LFbeXVTxttomoBykn6Ytmlpf035xzfxR2gRCeTSZ/qYmHHgp3+wAiI7J1\nU63DTFRa7Usn3EMRxgG8f7KL1tZwJ7uopaicNAhqcXHxhq533/3ud/W9731Ply9fVjKZVEtLi/L5\nvFZXV5XL5dYFnM1mv5OK4cgLSs65qlN+7+s04JuNO6oMR+0bvMZuZbS9cLSkYqfsPRL1IPUK59wV\nMzsk6QEze8o595WwC4V42mQRbaBh1OtZ3RqLbN1U6zFuUZlFLb+HB0ZBhfE/4w+wmUxjtMwEFaUF\neXO5nC5durSuNencuXP6/ve/r2effVYrKyvlcUa5XG5da5Kk8sQOm/EHpUobhadd22jcUWU42uNx\nR2U5bS8cLUrK7sP2tyHSQco5d6X085qZfVLSSyStq6zO+L61T58+rdMx+AaJUz/0KI3diEt/bMRb\nbcfUjGikDk+lR61uisqiuLUeq+Pf9uQkY8PippYnDZxzmpmZKbcmnTt3To8//rieeuopXb58WQsL\nC2pqKiaJQqFQNdRsFZS2U4Y9UW3c0UZd7fZz3NFWwWhRUnrvNutNnJFKpZRKpdTc3CwzUy6XUy6X\nUzabVSaTqRp0N33d/V7xd6fMrF1Swjm3YGYdkr4g6X3OuS/4nuOiWv79dOZM/TRn76Uw9rty0cVX\nv7p4nUUX0ajCPCgs9d2PzNijaqJeNw0O1rb1vPJk13vfW7xeizATle/ne+4ptsaFZXg4Wq0z+2k/\n/94ymYzOnz+vRx99VF/72tf0xBNPaGxsTNeuXdPy8rIKhULVyRoqed3sajr2qNq4o43CUa3GHW0U\njrYx7mgzZqampia1tLSotbVVLS0tSiQSampqUqFQUDab1erqavkSJBRtZqO6KcpB6qSkT5ZuJiV9\nzDn3/ornxDJIve510uc/H862wzzICruyOn06Pv3QEV9h/p/VSZCKdN3U2xveeNJTp2q/MK4nzDAR\ndt0Q5vsepu1+5s45zc7OamJiQt/5znf08MMP6/HHH9eFCxd09epVLSwsaHV1ddOAlEgk1rU0bSdQ\n7Vq1cUcbhaNajTvaKBztYtyRmSmRSKi5ufmGUOS1FBUDkVOxOat2vNCWz+c3rJsi27XPOXdBUkxX\n7rmR/yzM3/89XRgA7I+4nNneqSjWTf6Wmbm5te/oOLWcZ2s8PiLs2ePCXEMrKgqFJT3zzIQmJiY0\nOTmpiYkJjY2N6YknniiHpMXFxapTd/vHG3kH8pLKaytVqmzV2FWIqhx3tNkMdvs97mijYOQ9trqz\nTTQ1NZUDkRc68/l81ffXOVfuXrfb7o+bMTMlk8lyi6HXauitj7XR2LOtWrQiG6SwXlQG9IYp7IVC\nX//6cLcP7JewDwqxO6dOrbVCnT279pnVehHxMBctX1wMb9thqNfZ67ayurpaDkX+gORdvvGNS7py\n5VnlctflXF633ZZUsZ9YXs6tHfB6B/DeQXAikVi3TpL/oNk7kN+VynFHG4WjWow72iwc7fG4ow2L\nUwoo+8ELwd717W7HOadsNrvu951zSiQS5UWH29rayhev22AymdSDDz644esSpOqE/4zj2FhtzziG\nOeFDlCabCPMgAQA24v8+/MM/rO1BdVSmP6/1eqFRWsMq6q3I+Xxe169fXxeIqoWkiYkJLSwsqKen\nR62treWA4y0wm81mywGoqalJzknOVf/gKw+udzROxj/uaLNgVItxR1uFo12OO/LbbHbAcJmamtam\nefeHKC8MpVKpcgBqbm5WIpEotzYWCgWtrq5qZWVFy8vLWlxcVCqVUldXlzo7O9Xe3q62trZy90JJ\nVRcpvqFU0Xujti+uY6TC7A8d5viJsPuhx3WSD8RLmGNN6mGM1HaEWTcdPSpdvhzKpmteP0Rlsolb\nb5Wefrp226sURr3szWJXLQxV3jc1NaUDBw5oYGCgHJJWV1e1tLSk+fl5zc7OlscpefZtDFLluKPN\nAtJ+jzvaKhztwXpHNRnLtc1yeOONvNZCaS2o5PN5NTU1qbm5ed1YKa8lsRioc8rnM8pkMkokEmpt\nbS23HKVSqXXdCL3X9M/Il81m1133Jg/xZluUtC6YJZPJ8mV2drb+xkghmqJ+5gtAcGFOYY29dehQ\neNuudf3w9NPrt+ldDzPU1Mp+tQQuLi5uGIgqu9y1tbVpcHBQg4ODOnz4sLq7u9Xc3Kz29nb19PRo\naWlJS0tLSqfTmp6e1rUAqyYHPvj3xh1t1XK0n+OOtgpGuxx3tBN7FaK8IOSNe0okEjeElnw+r0Kh\noGQyWX6Ot76Vf3yU91gymSy/nldWb+rxxcXFctjxPzeRSKizs1NSMfQsLCxoZmZGuVxuXRDzLl4Q\n8oKWVx5vdr90Oq2VlRWl02m1traqq6tL3d3d5Vaqrq4udXV16S//8i83fm+ikFR3Kq4tUmHO2lfr\nM19hTq0bhe0DtcasfbtX67opKt9TYf7ttLZK6RqM/fBE5T2XpJe8RPr61zd+PJPJbDruyH9foVDQ\nkSNHdPjw4XJIGhwcVHd3t5aXlzU3N6fp6WmNj4/r/PnzmpycLB/07jlv3NFW4Wg/xx1VTukd4rij\nveC12vhbhrxg4QUiP3+Llr8lSVrf7c2bdS+ZTJZ/esHHH2Byudy6qclzuVx5fFJl+PHCmxfSvHWe\n0um0MpmM2traymGnp6enHHq8iz8IbXW7o6Oj3J2vms3qJlqkdijM2ete9rLabi/MPvCV26h117pG\nHdALbCTsSV0axZkzZ8qL8u73z/vuO6PRUen06eLtkZHiT+/2fm5/ZGTt9tmzZzQ8XNz+8HCxXLXY\n/zNnzqh4fFe77Y2OSsPDxdvSmdIxQe22XygU9PM///OamJjQY499UK9//aJe/vKXa2JiQl/84he1\nuLio1tZWTU5Oam5uTp2dnbr99tt1+PBhjY+Pq6OjQ3fffbduv/12fe5zn1MqldJP/uRP6tKlS3rw\nwQf15JNP6tvf/rZWVlb2bB0eSWvjjrYTjvZr3NGKtheO9nDc0X7ZSdc9LwClUiklk0mtrq6qpaVF\nBw8eVHNzs6anp2VmOnTokHK5nK5evap8Pq+WlpZyC45zrtylbnV1VWam7u5uSSp300ylUspms1pe\nXlY+n1dra6s6OjrknFNHR4de9KIXqaenR2NjY2ppadHp06fV1dWlBx98UKlUSm9+85vV1dWlT3zi\nE2ppadHS0rv0m7/Zpd/93d9VS0uL3lcaOL+d/5fFxcVd/99t+BnUc4tOmC1StR4vE5WzX2GOEwp7\njFLYY7SAWmBB3t0Ls24Kc4xbmN/R73iH9Hu/V7vt7Ued7JzT9PT0tsYdTU9Pq6+vT4ODgzp3blBv\necug+vr61NHRUe7G5HVfmpmZ0ejoqMbGxnT16lXNzc2VpwTfk79Tb9zRdsLRfo07WtX2wtEejDuq\nNa8FyWvh8Y8j8l/8433y+Xy59cabXMEbW+RvMfK3Fnnd77xFbFOplNrb29XR0VFuvent7dWBAwcC\ntwC1t7evG4u0E1Edv0uL1A499FBttxd2y0wUhN2VrrU13O0DtRD2/xl2JxlirR7mGNpahqggnHOB\nxh11dHSUu9N5kzO0tbVpYGBAg4ODKhQKymQyeuCBRY2NXdfs7IRyuSf0539+VlJWiUSLWlrWukPt\nqjWpVdsLR/s17iiv7YejGo472gkzWxeAWltbb5hVzgszXrc3rwubN/7HP/mCF5K8Lm9e8GlrayuH\nn66uLh07dkw9PT3q6+u7IQBtFXz83fiwMYJUAFFZFDdMYe5nGNvmMwcQdf7vqWeeCe97amKidtsK\n2+pqWrOzk1pcnJA0oYcfLl5/9NEJ/df/uj4kSdKRI0c0MDCg/v5+dXd3q62tTclkUseOHdORI0eU\nyWS0uLioqakpXb16Vd/61rc0Pz9fbmGqHF+Sy+Wqtibl82ltuqZps7YXjvZr3JHT9idl2L+1WXfM\na8Xxt+h4LS3eGCNvVjjnXHniBa/lx5t+e3Z2tjxdd2X46enpUW9vr3p7e9Xf36++vj719PRsGnza\n2toaMvi84x3SZz9bvD42ttb1/O67o3PyhK59OxRmE2OYXW/iLMzPHIgDuvbtXphdkMNcmmMv6sVc\nLqdr165tudbR5OSklpeXdfjwYQ0MDOjxx3v1Ez/RWQ5H3mul0+l14ejatWtqaWlRd3d3+Xley4MX\nkPL5fPDudk3afjgKa9yRF56WVZzEISK8CQ0klbu4SbphIgZJ5S50Xpe39vb2dZMdeN3e+vv7dejQ\nIR04cGDD7m+tra0NGXz2U1+fND0dzrbp2rdHwlwU148QVTtMCw0g6vzfU2fP1vZ7yr/txx8P7zvy\nvvuqb69QKGx73NHMzIz6+vp08OBB9fb2qqOjQ62treWuV52dnRoaGlJ7e7vGx6c0MTGly5cnVCh0\n6R/+oZhQmpsLamoqthz516vxDtBXV1e1uLi49Q6ZpDZtLxyFNe7I37IUwXFH3pghrytdR0eHuru7\nyxcv/PT19am/v18HDx68IQB5wSeVShF8Qra8HHYJqiNIBfDOd64FpsFBJh4AAITPH1r+8A8bfwyt\nc04LCwvrwtADD0zoV36l+rijzs5O9ff3q6enR+3t7Uomk+WxKN5gfG+Bz+vXr2t+fl4tLS1qampa\nN/Wyt06OvwWjaFrbyUaSii1C2wlHYY078oejkMcdeesWNTc3q62tTR0dHWpuPqBC4aA6Og7rySeP\n6sd+7IQOHLhVr3nNEf3Ij/SsCz5oLP39YZegOoLUDjHxQDz4D1Duu6/xD1Cquffe2rbCw57RAAAg\nAElEQVS4Ati5eq6bVlZWtrXe0ZUrV2Rmam3tUaHQqkQiqelp0x/8QV75fFaJREaFQkaZTEb5fF7z\n8/NaWFgod9PyFu70LyrqBSbnnNLptNKbLEp1Q9e77Y476ig9d69tNe7I/1gNxh1VrlMkqRxCu7q6\n1NfXp8OHD+vo0aM6duyYbrrpJh09erTcVfLw4cPq7++vOsubv2eQVGylWF6WFhdZuqER+T/v8fHw\neoJthjFSAURlCvIwx0jFbXxWVD7zMDHtO/ZbNpvVxMSEjh8/zhipHfAfbJw9K7361cXrtT7YGBy8\nccKJbDZ7w7ijS5cu6eLFi7p8+bImJiZ09epVzczMaHV1tTybmRdwcrlc+eIfP1Q8WE9ISqipKaFs\ntkktLcWQY5aXVCgfvO/os9juuKMOFWe32w8bjTuqDE37NO7IC5ytra3lCRFaWlqUz+e1tLSkqakp\nNTc3rwtA/kvlfd3d3XvaPa7WizAjXGEei2w2RoogtUNhfqBxXsspTPfcU2yViptbb5WefjrsUqBW\n9vJkSaFQ0LVr1zQ+Pq7x8XFdvny56vXp6WkNDAxofHycILVLtZjwIZ1O6/z58zp//nx5faKLFy/q\nU5+6oltumdLMzIwWFhaUTqfLUzdL6wfz+w+oi+HH1t3vf653/67f0+2OO/IWjN0PG407qgxHS5Jy\ne7vpRCKhlpYWtbe3q6+vT729vWpra1Mul9Pc3JyuX7+uqakpdXV1bRmKvNvt7fs1QGtrnZ3afpdK\n1L0wJ7NhsglgD8Sp24D/DPczz0SzOR37YztByjmnubm5dWGoMhyNj49rYmJCPT09Ghoa0tDQkI4e\nPaqhoSHddddduvvuu8u3BwYGyt2ssDvVpiD3pl1eWlrS0tKS5ubmNDk5WZ5JzjuA9m7PzMxobm5O\ny8vLWllZKU+37c1etplz59au+9e+8ZfFmya6soz+n9X2YUPbGXfktS7VctxRte52ezruyFTs19ek\npqZ2NTV1qLu7Q4cOFfsPZjIZzc/Pa35+Xv39/dtqOTp06JBaWlr2spB7yl83LS1RN8VJVP8saZEK\nIMxuXnHddmU5wuxOF/b2w9LbK83Ohl0K1Mpb37qsM2eqByP/7WQyuS4cVYaloaEhHTlyJNCg7zhP\nf+6c08rKSjnsbHZZXFzU9PS0ZmZmNDMzUz5YXlpa0ne/u6T+/pUbptTeoJzrti+tTfvsbxnyusf5\nx7z4p4XeF0ltPxzVctxRtfv2YNyRt2CrN8mFc07ZbFbpdFqpVKo8e2ChUNDKyory+bz6+/s1NDSk\np546oje9aeOWo/7+/nVhtlFU60qKxhVm7xi69u2DMLu4hdmtMK5dGuMmKmMusHey2ayuXLlSNRg9\n+eS4Ll4c1/z8ZWUyafX2Dqmra0g33zykF73oxqB05MgRdXV17bgsuVyuHAK8y9TUlN761rc2TJD6\ntV/7tU3D0MLCghYWFrS0tKSVlRVlMply1ytvsc/K0OJNp726ulpe06alpUWFQrOyWVOhkNfKyqqa\nm3PK51flXG5dAPK6y4VW729n3JH3eK3GHW00ScMejDsyMyWTSbW1tZVnkisUCuVFWZeXl8ufe6FQ\nUCKRKM8wODg4qJtuukk333yzhoaGbghJPT095b+PuAYKTvI1vqicyKdrH/ZMmF9aLIZbO/6p/tvb\nmWwiyvzjkDZrQfLGIVW2IJ0+fVpvecva7Z/6qT6dPbt1lsnlcpqdnb0hEHmhyJtYwOsqNjs7Ww4O\nuVxOyWRy3Yxp+9q6EYJPf/rT5Wmz/dNsLy8va2lpSalUSt3d3Tp48KA6OzvV2tpaboXIZDLl53td\n6yq713n3VZPNetfshkVF99x2xh11+H7uh6ykBW0djvZw3JFZk5qaWtTS0qGVlXb19bXKOVMyuazV\n1QUtLy+Xg6+0NnGDN1vdyZMndccdd+jOO+/U0aNHNTAwoI6O7b9B/gPMycn4rHHo3++5ufjsN6KL\nILVDvb213V5cF1z0b/vDH14bpxTGl2Zcu/Y12PFt3XDOaXZ2dtMxSJcvX9bk5GSgcUh++Xxes7Oz\n+vznZ/Txj88onX5YX/7yjO6+e0YrK9M6dGhGHR3Tunbtmq5du6apqSnNzc1pfn6+3CrizbDmjXvJ\nZrPlCQa8i78lxOtm5h1gJhIJJZNJNTU1bTrldL3xDqK9QJROp5XJZMrhxwtJk5OTW77WzidacNpx\n49Nm444qW5VqMe5os+m992G9o2QyqdbW1nKXulwup6WlpXJXO+dMuVxe6fSsiv0A29TTM6Q77jih\nH/zB2/S85z1PL3zhC3XixImq03jvlr8OHBmhtwYa02OPrT+R613v7Y3O8Rhd+3Yorl37wuxCEPY0\n3HHqWhiV5vRGtby8vGk48o9D2mwMkheQ0ul01ZahmZmZdWNpZmZmdP36dU1PT2t2dlbLy8tqa2tT\na2urksniebW5uYLa24uLlWYyGWWzWTU1Na1rQdqoFclbP8YLbN5zvTE2lbOwbTAWpyG69oVdhqo2\nG3dUGY72e9zRZsFoUVK69Pw9UC2Ien+nhUJBhUKhvOBra2khrnQ6rYWFBUnS4OCgjh8/rltvvVW3\n3367br75Zp04cULDw8M6dOiQXvMaq3ndxHd0uLO4ofbCnKWxobv2nTlzRmdKR7dx+SnVdnunT58p\nfWmfKXUhKN4/OnpGw8P7u/3RUWl4uHj77NkzpUriTClU1fZ9GBk5o2KYqu12w/j52GPSffcVb0vF\nz3909Iweeqj4/oddvqj+zOfzevvb367x8XH99m//thYWFvTCF75Q4+Pj+sd//EctLCyUu3l54yZe\n/vKX68iRI3rssceUSqX0sz/7s0qlUvrUpz6lXC6nV77ylZqentYXv/hFPfLIIzpy5IhmZmZ0/vx5\nraysKJfLqb29Xc45JRIJHTx4UJJ0/fp1OeeUSqXKM7Z5LUXJZFK5XLGPUzqd1tLSkiSvsjBlMjdO\nU53NZsvTVG82s5o/YJmZEomEmpqaNp2lrZ5P6IVus3FHlffv97ijrcLRHq93ZNYkb+a64t/Q+r+j\nRCKh1tZWdXZ2qqurS11dXUomk8pms5qdndXVq1fV3NyskydPloNR5c8DBw5sOZtkGDO6+gPT6KhU\nPjwAGoj/hMHS0trfeZROGNAiFUBcZ86LypmvMNZxisq+h4kBvdsbh3T58mVNT0+rv79fBw8eVG9v\nrzo7O9XW1qaWlpZy97dsNqulpaV1rUTz8/Plgz3vrHgikSgvSOq1DqXT6fIlk8mUW4C8oJLP59d1\nqZM2nm56K15rkX/SA28fKl+vMlz5W5mCokVKm487qgxH+z3uaKtwtA/rHUkq/935WzSl9X9bLS2t\nSia71Np6QNPTB3TzzT0ya1JnZ1orK+O6ePGiOjs7qwakEydO6MSJE+rp6dl1WcPu9l08wRfe9sMS\n17Ud4+olL5G+/vVwtt3QLVK1FGafZP+2H3oonl+aYZ/1i1M/9LgM6K0ch3T58uXyIqOXLl3SlStX\ndPXqVc3NzSmVSpVDjtfNLZ/PK5PJaGVlRYuLi+ro6FBbW1u5m1w2my230HiTCHhjY/yXQqFQnojB\nCypey5F/yml/iPF3m/PznuPnBSLvurfvm01CsNXjlc/d7DZKNhp3VK1FaT/HHW0VjvZp3JHH/zfo\nhX7v79b738rlckqlUjpw4IAOHTqkQ4cOqbOzs9yadOXKFV2+fFnd3QkND/fp4YdP6Kd/+sagFGQC\nh50K+zsx7O3XUpTGTaO2Qlz7eVO0SO1QmH1zh4fDm8EuzP0O+6xf2GO0whLmWaCdcM5pYWFB4+Pj\n+t73vqfz589rbGysPDGDN4vc4uKilpeXJakcMnK5nJqbm9XR0aHu7m719fXp4MGD6u7uLh/s+acu\n9mZgW1pa0vLycrmlyP+95F+U1N9FyAtEXihCUcO0SP2EbgxH+zXuaFlbB6M9Hne0maamJqVSKbW0\ntCiRSJRPOHgTlHhdS3O5nPr6+tTf368DBw6ovb1duVxO8/Pzunr1qiYnJzU4OHhDOPKuHz9+vDym\nKa5TgMcZLVLxEubnTYvUHglz9jq/mZnabavS4GB42w4jRIU5W2JUhHEWyDmnpaWlGyZK8CZLePbZ\nZzU+Pq7JycnyTHKLi4tKp9Pl2eAkqaWlRa2trerq6lJPT496e3t17Ngx3XrrreXwlMlktLi4qMXF\nRS0sLJQD1vj4uMbGxsqv5e9G5932dzvaqOXGO9PuL1ecVI4viU1ofPEufz+t7YWjPR53tJWWlpby\niYbOzk6ZmRYXFzUzM6O5uUV1d3eoubm5PMtda2vruqCUz+e1uLhYnvSko6NDhw8frtr97tixY2pu\n3jh9+te7m5xc+05mvbt4YKKJxlcPLZC0SO1QrVuForJAaphnBO69N9zKMa4tUq97nfT5zwf/Peec\nlpeXq4ahjWaV8w6uFhYWlEgklEqlyt3k/GOFOjo61NPTU+5K5x1s5XI5ZbPZclc7b6FTb6IET7XB\n4/X8XdhIGqZF6kyVB7LaXjjap3FHmzEzNTc3l7vSDQwMqLu7W9lsVpOTkxobG9PMzIw6OzvLC8sW\nW2EzSqUOqLW1V9PTHTp82CmbXVIuN610evGGViT/z6GhoRum5N+pMHtLhF03xdXRo9Lly2GXArUS\n5lhAWqT2iD8Zj43VtnXCv0BqMhneAX0Y45Q8990XbmUVpwkXvL9155z+/u9X9Iu/OK2VlRk95zkz\nGh7eeopt7+IdmHV3d98QeFZXV7W8vFxuCVpZWVEymVRzc7NaW1vL4yQymUx5nJHX6uO1IO0UoWlN\nsYKQAvX5MhW7qe315fd3vz+R8Xe6MRxlwitOMplUT0+Pjh07pltuuUVHjx6Vc07T09MaHR3V+fPn\ndf36da2urpb/n1dWVjQ/P6/W1lb19vbqlltukZlpeXlZMzMzyufzOnr0VrW0DKunZ1jT0yf0ylcO\nq6fnhH78x4f1hjcc3pc1lKoJs1vf/fcTpGrFfxw2Ph7PXiKIFoJUnXjDG6Qvfal4PZ9fWxD4Na+R\nPvnJ/d125cx1nlp/cYVRUUalO+duraysbBp4Kh+bmpoqddWZk1mTPvKRTnV2durs2eKaQ6lUqrwQ\nq7fo6NLSUnnskDeBgjeO6PI2Txt6i5iiyL/OkmfLyR8SChReXIsLHnioObZWw3GFZqbW1lYdPnxY\nt912m26//XYdOnRImUxGly9f1ujoqJ555hldvXpVly5d0szMjB599FGl02nNz88rnU6rt7dXQ0ND\nampqUiaT0czMjMxMd9xxh06ePFm1RengwYPr/j4HB6WPf7x2++3X2RnOdgHUhnfcGzV07duhMKeE\nTialXI27fXhqvSBaVLo0SuEv/uctuuoFnuvXr2tyclITExOanJzU1atXy4/Nz89rcXFRS0tLSqfT\npamCW26YBc4b2+NNfJDNZksH6iazJnkt2WZOzhVUk5HqjWq/WnEqL7VpANgfZxqoa98eampqUnt7\nu4aGhvT85z9fz3ve89Tf36+ZmRmNjo5qdHRUFy5c0JUrV9Te3qP+/m41NzdrdXVV8/Pzmp2dVSqV\nUmdnpxKJhLLZrObn55VKpXT8+HHddtttVYNSb2/vlmso+fX1SdPTe7nnmwtzeYoo1U1xwvseX3Tt\nawD+f+C5ufAGttaop0RVq/s4JW41p06tBdazZ9fe81OnarP99S1STu95z6ry+Yxe+tKMXvzi4ngd\n7+KN36m8vbS0pIWFBS0sLKxrAZqbm9PCwkK5Bceb8S2bzSqXy62b0W07Jwy8Ax5vQgRvcgSvO51z\nTplMpjw5wuav6+Tc2jpBdXy+ZXuS2v+A02jftqsqjvnZy0tMJRIJdXR06KabbtJdd92lO++8UwcO\nHNDk5GQ5KHmXmZkZPfHEE2ppaVE2m9XCwoLm5uaUTqfV0dGh1VWnqakpLS4uqrOzU8eOHdOrXvUq\n3XLLLTeEpa6url2X3f8dOTNTv632Qfm72w8Px3P8bBj87/vgIO87wtdoVfu+8v8DnzpV239gf2WV\nzda2snrHO6TPfnZt2944qbvvln7v9/Z+e94U06urq5qdzWh+PqNcLiNpVRMTxeuPP55RLre6ZYjZ\n6jH/bS/MeIHGe2x1dbXU3SyvD3wgUZ7O2n+m1r/mjv9ntaDiBRxvSmz/9UQisa7VyDmnfD5fnkTB\nu15trSBvW14Aawj70YrTUuW+um8D8ckreIAJGopCahGvV4lEorww7F133aXbbrtN3d3dmpqaWheS\nvv/97+vatWv65je/qba2NuVyuXJQmpubUzKZLHfXW1lZUXd3t44ePaoXv/jFes5znqOTJ0/qK185\nofe8Z1jHjx9Xe1QXXtkjUVnnb34+nO16wl4aJCxhziKM2ojK0JLNBApSZtbpnFs0s2ZJBec/ZY19\ntR8VhhdYtgofw8MZ/cAPFFtixsYyOnUqo3x+VU1NGX3wg9sPKtsNNdlsVi0tLeV1SFKplFKplJqa\nUvra14rd07797WR54Ub/lNT+ffN3WfO6rflnfvMCUzqd1urqqhKJhJqbm8vhpjjZgVM+n1AxMzWp\nUMgrn8+qUHBKJhPrWn48/u5y/sVT/Y83RNihFSe4/WjFqbzUcCrsqDGz2yWNOedCnNah6EMf+pAW\nFhY0NjZWDkrf+c53NDExoYGBgfKaSUtLS5qbm9Ps7Gw5OM3Pz2t1dVXd3d0aGhrS8573PD33uc/V\n7bffXm5Ruummm5RKpSStHWxcuSJ97GPSrbcWyxClg439VuuJkKLUEhfXIHXPPWGXAPut8v8prJMl\nm9n2GCkz+yVJB1U8tPl1Se93zr19H8u2nTKFNkYqyJTQlYFlJ2Hj3LmMvvvdjPL5jL785VW99KXF\n6wMDq+rr29nr5nK5dUGlMrh415eXU1pYSCmRaNFTT6X0whemlEikdPx4i26++cbfS6VSSiQS61pp\nvODgBRrvsrq6Wg4yXouQf6HTyclFzc4uaXV1UcvLxRUlk8l2dXS0qbOzVc3NzeUQ423LW+ixsiXH\nu/hbcrxWn+0xmRW3E+z3aqxJN4acaq0wu700UitOTvsfcGjF2ZagY6TM7NclDUj6hqRbJWWcc+/Z\nj7IFKJN7xSteUZ5wxQtK8/Pz5em+8/m8uru7NTg4qJMnT+rOO+/U85///PLEDkePHt10DaWNhLlM\nQ5jTUYcZJmq9HEqlMMeOALXSCGOk/mfpkpX0RkVkSPO73/3ucgtCU1PTDeM//Lf9rQT+1oLKA33v\nYNy77R2Ye/dls1mNjeV011258oF65cVrWfFaQVpaWtZdqoUP77Y3K5r3M5VKqb29RS97WfH6977X\nq5/5mRsDz3Zu+6973USWlpbKExNU+/n440s6d25Rq6tLkhZltqR0elZXrixperr4PG8ckPc7hUJB\nbW1tamtrW7e9yi5x/mDldaOrDD+VXeRyuWXNzS1rbm73fz/BwpArjxXacYiiFScYp/0JNf6WoZxi\n3YrTAL4g6fuSuiR9VNJd4Ran6Gtf+5q6u7s1MDCg2267TXfccYdOnTqlO+64Q8PDwzpy5MieraEU\nFWE2stc6RPnHTI+N1X7MdD10edpvcW2Ji6uoftZbtkiZ2X2SrpUu5pz7jdL9b3POfXjfS7h52ZzX\nj9w74G5qaiofsFeOQfH/rByQ700z7J9u2LvutUAsLTktLxdvT0059fcXy9HW5tTW5tYFOH+I88rm\nD27buXifjVcOr+Ull2tSS0txUgH/czyVwcNrgfF+bjZ2x/tZ+XjgdWbqTZP2P+DQikMrDra03RYp\nX920IOm7zrm/LPWc+Kpz7qv7WMTtlM3l8/maraEU5ux1fmHPbBqWsPc7rovF0xKHWtlVi5Rz7h4z\nu1PSyyS93My+KemvJH1wb4u5M944E3+F5bUeSWstB5VjVPbC1NSevMyW/MHMsx+z51V7ryJhJ604\nQbuyNdKJ4WqtOHs9NodWnNjzn7ypPPnkv77RpdoJrWvXrm17+xV10w+b2X+Q9NeSvrZ3e7lztQpR\n0v/P3p3HyVUVeP//nKrqPZ0dkrCD7MMmCAOo0BpHojNqcJQBlwdUcHRYRCOLOpowPMq4oIg8o4+M\nL8PgwqMOP2Z0FLeZRhaXYAggYDBIQoBsLNnI1t11fn9UdXel02lyQ3fdqrqf9+tVr1RX1b33nK5O\nnfrec+456V5HUNkzc//96c1me9116U1/nfb6NllaLF6qNS8apEIIJ1Pqifom8M0QwtuB+4H3Av86\nxuV7Udt2IVEM7a0Z2uMy9Hntomr04jRXrTbVYS9OQ+n/sjxSeKgMCpW3yh7z/l70QqGwQ496/2P9\njzc1NQ383NTUNHDrXyfsxYYR9z/ev13/Nv37e9Obmvnv/x48xnA9+iP19lf+O9yCwiNJ+Nqabpuy\nIs3ZbCvddlt6QWr27Oofs1EWi0/KIY2qNbtyNcXrgJ4QwqXAJuAJ4Blg1VgWbDTtOExt5J/rXqA6\n1+I0Wi9ONWZUa7A/teEM92V4Z//H+r9wDw0L/V/qK8PCcMGgtbWV1tZW2traaG5uHrjf1ta23XPt\n7e3bXXNYeQ1iU1PTDkNvR/p3V16T9N/R2MeWLVtGZZ8bNvTx7nePTnn7h1u/WODq/zehum+bxkKa\nXyaz2jOSRoCrlanfq60eZnFTtuxKkLoNaO+/NgoghHA+sHzMStXIxqoXZ+hQtkayu704SYJRnc9E\nPjaGH7qVy4UdHhupRwZ40esQh+4vxjgwYcuWLVt2epyR9jFa92tlHy9lf/3hdFf28ac/wRFHjE6Z\nhho6xLp/hED/sOVvfetbO2wzAtumYaQZpA4/vLrHqxxWWLlge7WHFaYx6UFlz8wdd2SnR6pSmjMl\nSv12efrzWhRCGL3C24uTXJGx78HJSC/OcCp7Y/p7UNra2hg3bhzjx49nwoQJTJ48mSlTpjBlyhQm\nTJjAxIkTmThxIpMnT2by5MlMmjSJzs5OmpubRxw2VTkBydD7J5wQuffeHR9/se2S3q+VfWS9TBdf\nHPnyl9Op44UXXrjLk03UspDi0hzV/lJfKxNdpDnhQtqTHpx0Evzud+kdPy3nnQfz56ddCmVBeCmT\nTdS8Qxm9kNNIqhFwGrwXZ+iZ9WIRcrmRZz2sDD3t7e20t7fT2dlJZ2fndgFn6tSp7LnnnkybNo0Z\nM2YwdepUOjs76ejoqOpF6pVlrwxalV+OHnwQPvOZ0v0sne3Mksr3e9UqeOSR0v1qv98XXnhh9Q7W\noKodpBxqlb7Vq9MuQTqqvQizNJz6D1LvSLsACY1lL07/ULZeMtmLM9zQMRhcqLc//PRfs9Gvf4bH\nlpaWgetrOjo66OzspFgcz5YtE2ltncz990/mNa/Zg46OPTn11OmcccYM9txzTyZNmkRra2uiC+Vr\nXeWXo6VL/XIk1Yvf/Ca9Y6c51KraEz7U0qQHac8aWE219HuXoBGC1GiyFycVQ8NPf49P/4Xq/ZMQ\n9PTkaG8fHBvZv3Dy1q1bAejo6BgIQOPHj2fSpEkDQ9/22GMP9thjD6ZMmTIw/K3ytrMgVDkGH6C3\nF9atg5aW0gxVWeBZv8a3aNH2w6L670+c6JeTelD55fKnP83m9TLVnvAh7Z64Wpl2vtqyOsmGalf9\nXyP1DkYn4GS0F2c0VE4n339Re/8Ma5UzsVUGpWKxSE9PD5s3b2bTpk3EGAeu++kPQP3X+PSHnW9+\ncyJXXbVjCBopCI2mfB76MhiEXT0+W8aNg40b0zn2SOPQ60ma10hNnJje7HlpXyuUlrTrndUFebNa\nb1VfY18j9Z20C1Df+te3qVxPZugU0f1ryYQQWLeuSHt7aarlzZs3s3HjRtavX0+xWGTy5MnDhpxd\nue1KEPrpT+Gcc6r0iymrPNNbLGbzTG9W6qmS5kZbuy0DKnsn1q2rbu9ErQy1SvOET9qfkVmadt7Z\nClVr6j9IZVz/1Mb9Aaijo2PgOp/K9XT6Z23r6+tj8+bNbNiwgXXr1rF27VrWrl1LX18f48ePf9HA\n84tfTOT886vXI5T29LYOeVIWVH45ef55v5zUm+OOG/wyXfk5WY3hx5V/I/Pnp9czk+UgNX16usev\nprSHVEpDGaRqRP81QoVCgZaWFtrb2weu85kyZQqdnZ2EENi6dSu//e0m9ttvMAStXbuWnp4exo0b\nR3t7+5j1CAH89rfwhjdU4RdSdumlg4EpjW78NL+g1AqH9jW+yi8nt93ml5N6U/n+feYzvn9Zc/LJ\naZdAyi6D1DAqr/mBwcVEIdA/RLK0gGSkNA3fzvUPl2ttbR0YKtfUVJprfdu2bWzatIl169ZRLBa3\nux5opNuSJRP50peqd41Q5dnqm24anHwgC2erK+v4ta9l8wuKQarxVf4fv/9+e6TqTeX719NT3fev\nctTAsmXZHFaYhizXvV9W6qna1vBBKpfLkc/nB64Byufz5PODM7/19fXR29vLtm3b6O3tpa+vb4cQ\n1T9VdrEYKRb7KAWoPLlcHshTLPYSAtvNFrfHHnswderUUe8RgtK1QqecMoq/pBdRK7PkHHVUOsft\nl6VeqEquHt/4PGGg3ZXmqIFaaZvS4BA3g5RqQ90HqcMOO4wYI1u3bmXLli1s3bqVzZs3s3Xr1oEQ\nVCwW2bx588B02pWBpXJ9IWDgeqOOjo6BGeT22GMPpk2bxj777MN+++3H3nvvzYc+NIn//M/qzRqX\nZq9QrVzcOXVq9Y41nCuvTPf41ZTlXsgsGrogrz1SkiS9uPqf/rxC/5pDlb1O/esMtba2MnnyZKZO\nncq0adPYe++92W+//TjwwAM5+OCDOfDAA5k2bdp2vVUjOe640kQEaUhzys9Zs+D229M59nnnlS5m\nVnU5xWzjGzpMaO7c0v1qBymnP3/p0mybrruuumsY1crfbdocfi2NrYae/ryzs5O99tqLvffem733\n3pu99tpr4Nb/8/Tp02lpaRnV46Y5zCvNqU5Xrqzu8ewZSUet9EKqOmpl5jW9dPDxNF4AACAASURB\nVGm2TVlbFLdW+Jkspafug9T69eurdqxaGV6XpYvB/YKXjsrf+29+4++90VV+vixblp3Pl0Z03nnp\nHTurPSNZrbekBghS1ZTm2a80A0WaIc4veOmrdi+kqs/g3DjS/FzM6lpOBikpuwxSdcJAIakatmxJ\nuwRSclluBw1yUnoMUrspSx9alWHtuuvS64n7539O90x5lhqrrA4l1eCQZWlXZHU9o1qqd5baJqnW\nGKTqRJrrZVQ2GOvWpbfY49at1V3scaj5822s1Jic1EW7K6sTPlTWe+nS7NRb0vYMUrspzTNAWTpj\nfNxxg7MU3nHH4O88jZmpsrQwrZN8ZEtWvwxLoyGNtqGWesSkLDNI7aY0v1RXe1amNHvD0h7a5zTg\nUPBTIlOydMKgEWV1woc0tbZW/5ie/JBqg1+REqiV4S9pNlZpNBj9mprSO3bWVP6tP/ZYNgOkVI+y\nGqSqXe/Kz8if/tTPSCmrQlqrr4+GNFePHzcONm5M5dCpmjULbr+9eservEbqjjvg9NNL99O4Rqqr\na7DhzJKs1jur5s1L7+z2SKvH15M026Y03780pVnvtD8jnWxCGlsjtU32SCVQeQbqhReyeQaq2lMj\nX3rpYGAaNy7dxipL16Y5pDFbvN6ivvn+VX9Iai19RmblPZZqkUEqgUWLtv8i339/4sTqfpBddBHc\ncEP1jpdmg1FL4bXa16alyRmpssXrLepbrbx/aQ6vq/Zwez8jJYFBKpFamUHuRz+qbpBSSVbP+mWp\nJ05ONqHdV+0gleZESJX8jJSyyyCVQOWH9te+lt6HdrWH19VKY6V0TJyYdgkk7aosnfCpleF1Wfqd\nS9qeQWo37bdfdY930UWlniiAVasGz4D9zd9Ut3eq2mfeKhvE224zxKWhvxdW2eDZdSWR5vVZtTK8\nziAljb1anVTFILWbjjyyuse74YbBwDRxYnrDb9K8TiiNRXilLHCygsaR1eF1khqbQWo3hBBmAdcB\neeBfY4yfTblIA6p91rbyi866ddkcwpClyR7S5hfrbKmVyQrqRS23Tb/5TdolkKTsqNkgFULIAzcA\nrwOeAhaEEP4zxvhIWmWqlSEMN96YzS86foGvHr9YS8Or9bap2ovD1sp1Sg5JlRpPPZzUrdkgBZwE\nLIkxLgUIIdwCvAVIrbGqlS+XhxySznElNb5aaZxqWE23TfPnV7dtSrNdrIcvWZJ2X6187x5JLQep\nvYHlFT8/CfxlSmVJXa2c9VP2+PeVLb7fL6rm2qbrritNxgOwbNngezh79uCC5o2oHr5kSWpstRyk\nYtoFGEkaK5d7QW+6avVCx7GWxTpnWVb/zhOoubbp0ksHA9Nxx22/cHw1uVSCpLFSq+1SLQepp4B9\nK37el9KZv+3Mq0gUXV1ddFXpN12rb6jGjl8wlQXV/Dvv7u6mO61v/buvptumNMNMmksl+NksNbZq\n/h9P0jaFGGvu5BoAIYQCsBiYCTwN/A44p/KC3hBCrNXyj7ahY8Hnzi3dd2hf9cybZ0+gGl+af+ch\nBGKMIZ2j75pab5uuuy694Xx+RkpqRCO1TTXbIxVj7A0hXAT8lNIUs99Ic1aktNXKwoNZ48XMygL/\nznddrbdN1Q5R/u1IyrKa7ZHaFVnqkarU1ZXeGPg0pT20LqtnW9P+vau67JF66bLaNmX1M1JSYxup\nbcpVuzB66bK6XkYWw2Mt8PcuSZK0o5od2qftVQ6fuOmmwTDl8InqcUYqZYGfJ9pd/u1IyhqDVJ3I\n6noZtTT+ftGi6h4vTbX0e1d1+f5qd/m3o2py2LlqgUFKNa2WAuTSpekdu9pq6fcuSdJQBinVAoNU\nHUrzgyNrH1yVPTN33DEYKOyZkSRJyjaDVB3KapAyuKTjmWfSLoEkSQ47V+0xSKlupPEhWfnh3N2d\nzSFuf/hD2iWQJO1MlkaKOOxctcYgpRflGaCSrE47L0mqXVkKUlKtMUjpRVUGpqVLs3sG6Lzz0i5B\n9Vx3Hdx2W+n+HXcMvv+zZ8Oll6ZWLEmSAMOjakOo59XX01w9PqtngLq6XKA1a3zPVS0jrR5fT9Js\nm5QNQ0eKzJ1bup+1kSJSNYzUNtkjtZvmz8/mh1WWh7dlNTxLkmqL1wpJtcEgtZuytKZQ5Zmvm24a\nDFNZO/OV1SA1e3baJZAkSao9BqkEsrqmkGe+su2449IugSTVrrRPsjXy9w+p1hmkpBE4Y2H6XxIk\nqZal/Rnp57OUHoNUAq4plL3FgO2NkyRJ0nAMUrspq5MuZC1IZZU9cZK0c35GSgKD1G5Lc00hA0U6\nsvQ7tydOknbOz0hJYJCqS1kKUrV01i8rv3NJkiS9OIPUbsrqOlLVVhmYli71rF8a/DuXpJ3zM1LK\nLoPUbqr2OlK11DOTliyt3VVLsvL3JUm7w89IKbsMUgmkuY6U47GzO8GHJEmSao9BSjWtMrzedNNg\nmMpST5wkSZJqT4gxpl2G3RZCiGmVv6tr8At+tWVpsolK8+ZlsydOyooQAjHGkHY5Xqo02yZJ0uga\nqW3KVbswjSLNYWZZDFGSJElSLTFI7aY015HKKgOkJEmSaoVD+yRJNcGhfZKkWuPQPkmSJEkaRQYp\nSZIkSUrIICVJkiRJCRmkJEmSJCkhg5QkSZIkJWSQkiRJkqSEDFKSJEmSlJBBSpIkSZISMkhJkiRJ\nUkIGKUmSJElKyCAlSZIkSQkZpCRJkiQpIYOUJEmSJCVkkJIkSZKkhAxSkiRJkpSQQUqSJEmSEjJI\nSZIkSVJCBilJkiRJSsggtZu6u9MugSRJkqS0GKR2k0FKkiRJyi6DlCRJkiQlVEi7APWku3uwJ+qq\nqwYf7+oq3SRJkiRlg0EqgaGBad68lAoiSZIkKVUO7ZMkSZKkhAxSu8mhfJIkSVJ2hRhj2mXYbSGE\nWM/llyQNCiEQYwxpl+Olsm2SpMYxUttkj5QkSZIkJWSQkiRJkqSEDFKSJEmSlJBBSpIkSZISMkhJ\nkiRJUkIGKUmSJElKyCAlSZIkSQkZpCRJkiQpIYOUJEmSJCVkkJIkSZKkhAxSkiRJkpSQQUqSJEmS\nEjJISZIkSVJCBilJkiRJSsggJUmSJEkJGaQkSZIkKaGaDFIhhHkhhCdDCPeVb7PSLpMkKdtsmyRJ\nlQppF2AnIvDFGOMX0y6IJElltk2SpAE12SNVFtIugCRJQ9g2SZKA2g5SF4cQ7g8hfCOEMDHtwkiS\nhG2TJKkstaF9IYSfA9OHeeoTwFeBfyr/fDVwLfC+4fYzb968gftdXV10dXWNZjElSWOku7ub7u7u\ntIuxHdsmScq2JG1TiDGObWleohDCAcAPY4xHD/NcrPXyS5J2TQiBGGNdDJ2zbZKkbBipbarJoX0h\nhBkVP54JPJhWWSRJAtsmSdL2anXWvs+GEI6jNEPS48Dfp1weSZJsmyRJA2p+aN9IHD4hSY2jnob2\njcS2SZIaR90N7ZMkSZKkWmaQkiRJkqSEDFKSJEmSlJBBSpIkSZISMkhJkiRJUkIGKUmSJElKyCAl\nSZIkSQkZpCRJkiQpIYOUJEmSJCVkkJIkSZKkhAxSkiRJkpSQQUqSJEmSEjJISZIkSVJCBilJkiRJ\nSsggJUmSJEkJGaQkSZIkKSGDlCRJkiQlZJCSJEmSpIQMUpIkSZKUkEFKkiRJkhIySEmSJElSQgYp\nSZIkSUrIICVJkiRJCRmkJEmSJCkhg5QkSZIkJWSQkiRJkqSEDFKSJEmSlJBBSpIkSZISMkhJkiRJ\nUkIGKUmSJElKyCAlSZIkSQkZpCRJkiQpIYOUJEmSJCVkkJIkSZKkhAxSkiRJkpSQQUqSJEmSEjJI\nSZIkSVJCBilJkiRJSsggJUmSJEkJGaQkSZIkKSGDlCRJkiQlZJCSJEmSpIQMUpIkSZKUkEFKkiRJ\nkhIySEmSJElSQgYpSZIkSUrIICVJkiRJCRmkJEmSJCkhg5QkSZIkJWSQkiRJkqSEDFKSJEmSlJBB\nSpIkSZISMkhJkiRJUkIGKUmSJElKyCAlSZIkSQkZpCRJkiQpIYOUJEmSJCVkkJIkSZKkhAxSkiRJ\nkpSQQUqSJEmSEjJISZIkSVJCBilJkiRJSsggJUmSJEkJGaQkSZIkKSGDlCRJkiQlZJCSJEmSpIQM\nUpIkSZKUkEFKkiRJkhJKNUiFEN4eQngohNAXQjh+yHMfCyH8KYTwxxDC69Mq4850d3enXYRUZLXe\nkN26W+9syWq9K9k21Z+s1huyW3frnS21Wu+0e6QeBM4EflX5YAjhSODvgCOBWcC/hBDSLut2avUN\nHWtZrTdkt+7WO1uyWu8hbJvqTFbrDdmtu/XOllqtd6oNQIzxjzHGR4d56i3Ad2OMPTHGpcAS4KSq\nFk6SlEm2TZKkXVFTZ9Iq7AU8WfHzk8DeKZVFkiSwbZIkVQgxxrE9QAg/B6YP89THY4w/LL/mf4A5\nMcaF5Z+/Avwmxvjt8s//Cvw4xnjrkH2PbeElSVUVYwzVOI5tkyRpV+2sbSpU4cB/tRubPQXsW/Hz\nPuXHhu67Kg2uJKmx2DZJkl6qWhraV9nw/CdwdgihOYRwIHAI8Lt0iiVJyjDbJknSsNKe/vzMEMJy\n4GTgv0IIPwGIMT4MfA94GPgJ8A9xrMcgSpKEbZMkadeM+TVSkiRJktRoamloX00KIbSGEH4bQlgU\nQng4hHBN+fHJIYSfhxAeDSH8LIQwMe2yjpUQQj6EcF8Iof8C7IavewhhaQjhgXK9f1d+LAv1nhhC\n+EEI4ZHy3/tfNnq9QwiHld/n/tu6EMIljV5vGFhc9qEQwoMhhO+EEFqyUO9GkfX2ybbJtqmR653l\ntgnqp30ySL2IGOMW4DUxxuOAY4DXhBBeBVwJ/DzGeCjwy/LPjepDlIay9HdfZqHuEeiKMb48xti/\nTkwW6v1lSrOQHUHp7/2PNHi9Y4yLy+/zy4ETgE3A/0eD1zuEcABwAXB8jPFoIA+cTYPXu5HYPtk2\nlR/LQr1tmzLSNkGdtU8xRm+7eAPagQXAX1D6Tzyt/Ph04I9pl2+M6rwP8AvgNcAPy481fN2Bx4Ep\nQx5r6HoDE4A/D/N4Q9d7SF1fD9yZhXoDk4HFwCRKM7j+EPirRq93o96y1j7ZNm33WEPX27YpW21T\nuV510z7ZI7ULQgi5EMIiYBXwPzHGhyi9kavKL1kFTEutgGPrS8BlQLHisSzUPQK/CCHcG0K4oPxY\no9f7QGBNCOGbIYSFIYQbQwgdNH69K50NfLd8v6HrHWN8DrgWeAJ4GlgbY/w5DV7vRpPh9sm2ybap\n0etdKTNtE9RX+2SQ2gUxxmIsDZ3YBzgthPCaIc9HBocWNIwQwt8Aq2OM97H9FMADGrXuwCtjqTv9\nDcCFIYRXVz7ZoPUuAMcD/xJjPB54gSHd5g1abwBCCM3Am4DvD32uEesdQngZcClwALAXMC6E8K7K\n1zRivRtNFtsn2ybbJmybgMatdz21TwapBGKM64D/ojRWdVUIYTpACGEGsDrNso2RU4E3hxAep3Qm\n5LUhhJvJQN1jjCvK/66hNCb5JBq/3k8CT8YYF5R//gGlxmtlg9e73xuA35ffc2j89/sVwD0xxmdj\njL3ArcApZOf9bigZa59sm2ybbJto6HrXTftkkHoRIYSp/bOChBDaKI3RvI/Swoznll92LnBbOiUc\nOzHGj8cY940xHkipW/m/Y4zvpsHrHkJoDyF0lu93UBqb/CANXu8Y40pgeQjh0PJDrwMeojQ2uWHr\nXeEcBodOQIO/35TGmp8cQmgLIQRK7/fDZOf9rntZbZ9sm2ybsG1q9HrXTfvkOlIvIoRwNHATpdCZ\nA26OMX4+hDCZ0sKM+wFLgbNijGtTK+gYCyGcDsyJMb650eseQjiQ0pk+KA0p+HaM8ZpGrzdACOFY\n4F+BZuAx4D2UZstp9Hp3AMuAA2OMG8qPZeH9vpxSY1QEFgLnA500eL0bhe2TbZNtU8PXO5NtE9RP\n+2SQkiRJkqSEHNonSZIkSQkZpCRJkiQpIYOUJEmSJCVkkJIkSZKkhAxSkiRJkpSQQUqSJEmSEjJI\nSZIkSVJCBilJkiRJSsggJUmSJEkJFdIugKThhRDywN8BBwHLgZOAa2OMf061YJKkzLJtkgbZIyXV\nrmOBfwf+TOn/6veBFamWSJKUdbZNUplBSqpRMcaFMcatwClAd4yxO8a4Oe1ySZKyy7ZJGmSQkmpU\nCOHEEMJU4KgY4+MhhFelXSZJUrbZNkmDvEZKql2zgFXA3SGEM4HVKZdHkiTbJqksxBjTLoMkSZIk\n1RWH9kmSJElSQgYpSZIkSUrIICVJkiRJCRmkJEmSJCkhg5QkSZIkJWSQkiRJkqSEDFKSJEmSlJBB\nSpIkSZISMkhJkiRJUkIGKUmSJElKyCAljaEQwldDCP+YdjkkSZI0ugxSyqQQwqtCCPeEENaGEJ4N\nIdwVQnjFaB8nxvjBGOP/Hu39JhFCOC+EcOcYH6MYQjhoLI8hSZJUSwppF0CqthDCeOBHwN8D3wNa\ngFcDW9Ms1+4KIeRjjH0vcR+5GGPxpRblJW4vSZJUN+yRUhYdCsQY4/+LJVtijD+PMT7Y/4IQwntD\nCA+HEJ4LIdweQtiv4rkvhxCeCCGsCyHcG0J41c4OFEKYH0K4uuLnt4QQFpW3XRJCOKP8+IQQwjdC\nCE+HEJ4MIVwdQhj2/2cIYV4I4QchhJtDCOuAc3e2fQjhCOCrwCkhhA0hhOcqyvXVEMKPQwgbga4Q\nwl4hhH8PIawOIfw5hHBxxTFPCiH8OoTwfPkYXwkhNJWf+1X5ZfeXj/H25G+JJElSfTFIKYsWA33l\nMDErhDCp8skQwluAjwFnAlOBO4HvVrzkd8CxwCTgO8D3QwjNOzlWLN8IIZwE3ATMiTFOAE4DlpZf\nNx/YBrwMeDnweuD8EerwZuD75f18Z2fbxxgfAT4A/DrG2BljnFyxj3OAq2OM44BfAz8E7gP2AmYC\nl4YQXl9+bS/wIWAKcEr5+X8AiDGeVn7NMeVjfH+EckuSJDUEg5QyJ8a4AXgVpYBzI7A6hPAfIYQ9\nyy/5AHBNjHFxebjbNcBxIYR9y9t/O8b4fIyxGGP8IqWhgYftwqHfB3wjxvjL8n6ejjEuDiFMA94A\nfDjGuDnGuAa4Djh7hH3dE2P8z/L9CS+y/XBD7iJwW4zx1+WfjwGmxhj/d4yxN8b4OPCv/fuIMS6M\nMf6uXOdlwNeB03ehzpIkSQ3Ja6SUSTHGPwLvAQghHAZ8i1L4eAewP/DlEMK1QzbbG1geQvgo8F5K\nPTcRGE+p5+rF7AP81zCP7w80AStCGMg8OeCJEfb15Evcfrh97BVCeL7isTzwK4AQwqHAF4ETgHZK\nnx33vsj+JUmSGpZBSplX7hW6CXh/+aEnKA15++7Q14YQXg1cBrw2xvhQ+bHn2LWJFpYDB+/k8a3A\nlF2c8GFguOAubh+HeWzo408Aj8cYD93Ja78K/B74uxjjCyGES4G/3YWySpIkNSSH9ilzQgiHhRA+\nEkLYu/zzvpSuF+of5vY14OMhhCPLz0+omEChk9L1Qs+EEJpDCJ+i1CO108MxGLK+AbwnhPDa8kQQ\ne4cQDosxrgB+BnwxhNBZfu5lIYTTRtjngF3YfhWwT//kEMPtg9J1XxtCCJeHENpCCPkQwlEVU8KP\nAzYAm0IIhwMfHLL9KkrXZ0mSJGWCQUpZtAH4S+C35Rnrfg08AMwBiDHeBnwWuKU8K96DwBnlbW8v\n3x6lNFHEZkYeQjfQexRjXEBpOOGXgLVAN9A/G+D/ApqBh4HngO8D019snxVG2v6XwEPAyhDC6uH2\nUe7J+hvgOODPwBpK10H1h8SPUhr2uL78+C1DyjAPuKk8q9/bdvrbkCRJahAhxp2N+qliIUL4GPAu\noEjpS+t7gA7g/1G6dmMpcFaMcW1aZZQkSZKkfqn3SIUQDgAuAI6PMR5N6QL3s4ErgZ+Xr9n4Zfln\nSZIkSUpd6kGK0lChHqA9hFCgNCPY05TWybmp/JqbgNnpFE+SJEmStpd6kIoxPgdcS+k6k6eBtTHG\nnwPTYoyryi9bBUxLqYiSJEmStJ3Upz8PIbwMuBQ4AFgHfD+E8K7K18QYYwhhh4u5hntMklS/Yoy7\nspSAJEmpS71HCngFcE+M8dkYYy9wK3AKpRnGpgOEEGYAq4fbOMaYym3u3LmpHTvNW1brneW6W+9s\n3dKstyRJ9aQWgtQfgZPLa9cE4HWUpnD+IXBu+TXnArelVD5JkiRJ2k7qQ/tijPeHEP4NuJfS9OcL\nKa1T0wl8L4TwPsrTn6dWSEmSJEmqkHqQAogxfg743JCHn6PUO1WTurq60i5CKrJab8hu3a13tmS1\n3pIkJVUTC/LurhBCrOfyS5IGhRCITjYhSaoTtXCNlCRJkiTVFYOUJEmSJCVkkJIkSZKkhAxSkiRJ\nkpSQQUqSJEmSEjJISZIkSVJCBilJkiRJSsggJUmSJEkJGaQkSZIkKSGDlCRJkiQlZJCSJEmSpIQM\nUpIkSZKUkEFKkiRJkhIySEmSJElSQgYpSZIkSUrIICVJkiRJCRmkJEmSJCkhg5QkSZIkJWSQkiRJ\nkqSEDFKSJEmSlJBBSpIkSZISMkhJkiRJUkIGKUmSJElKyCAlSZIkSQkZpCRJkiQpIYOUJEmSJCVk\nkJIkSZKkhAxSkiRJkpSQQUqSJEmSEjJISZIkSVJCBilJkiRJSsggJUmSJEkJGaQkSZIkKaFC2gUI\nIRwG3FLx0EHAp4BJwPnAmvLjH4sx3l7l4kmSJEnSDkKMMe0yDAgh5ICngJOA9wIbYoxfHOH1sZbK\nL0nafSEEYowh7XJIkrQram1o3+uAJTHG5UAo3yRJkiSpptRakDob+G75fgQuDiHcH0L4RghhYorl\nkiRJkqQBqV8j1S+E0Ay8Cbii/NBXgX8q378auBZ439Dt5s2bN3C/q6uLrq6usSymJGmUdHd3093d\nnXYxJEnaLTVzjVQI4S3AB2OMs4Z57gDghzHGo4c87jVSktQgvEZKklRPamlo3zkMDusjhDCj4rkz\ngQerXiJJkiRJGkZN9EiFEDqAZcCBMcYN5cf+DTiO0rVSjwN/H2NcNWQ7e6QkqUHYIyVJqic1EaR2\nl0FKkhqHQUqSVE9qaWifJEmSJNUFg5QkSZIkJWSQkiRJkqSEDFKSJEmSlJBBSpIkSZISMkhJkiRJ\nUkIGKUmSJElKyCAlSZIkSQkZpCRJkiQpIYOUJEmSJCVkkJIkSZKkhAxSkiRJkpSQQUqSJEmSEjJI\nSZIkSVJCBilJkiRJSsggJUmSJEkJGaQkSZIkKSGDlCRJkiQlZJCSJEmSpIQMUpIkSZKUkEFKkiRJ\nkhIySEmSJElSQgYpSZIkSUrIICVJkiRJCRmkJEmSJCkhg5QkSZIkJWSQkiRJkqSEDFKSJEmSlJBB\nSpIkSZISMkhJkiRJUkIGKUnSoO7utEsgSVJdMEhJkgYZpCRJ2iUGKUlSqtavX8/555+fdjEkSUqk\nkHYBQgiHAbdUPHQQ8EngW8D/A/YHlgJnxRjXVr2AktToursHe6Kuumrw8a6u0m2MbNmyhU984hNc\nf/319PX1jdlxJEkaCyHGmHYZBoQQcsBTwEnAxcAzMcbPhRCuACbFGK8c8vpYS+WXpLrX1TXmw/t6\ne3v5zGc+w6c//Wl6enpoaWkhl8uxadMmYoxhTA8uSdIoqbWhfa8DlsQYlwNvBm4qP34TMDu1UkmS\nXrJiscgNN9zAhAkTmDdvHgBtbW2cccYZtLe3p1s4SZISSn1o3xBnA98t358WY1xVvr8KmJZOkSSp\nwVUO7bvjDiiHnNEa2hdj5Fvf+hYXX3wx69ato6mpiba2Nl772tfyu9/9jv/4j/+go6PjJR9HkqRq\nqpmhfSGEZkrD+o6MMa4JITwfY5xU8fxzMcbJQ7ZxaJ8kjaZ58waD1Cj40Y9+xHvf+17WrFlDoVCg\nqamJrq4u7r//fp5++mna2tqYPXs2d911F8uXL3donySpbtRSj9QbgN/HGNeUf14VQpgeY1wZQpgB\nrB5uo3kVDX5XVxddY3hhtCQ1vKVLR2U3d955J+985ztZvnw5+Xye9vZ2Tj31VBYvXsxPfvITWltb\nOe2001i0aBE/+tGP2LBhw6gcV5KkaqmlHqlbgJ/EGG8q//w54NkY42dDCFcCE51sQpLG2Hnnwfz5\nu735/fffz1lnncWjjz5KPp+nra2NE044gSeeeILHH3+clpYW3vCGN7Bw4UKKxSJPPvnkdtvbIyVJ\nqhc1EaRCCB3AMuDAGOOG8mOTge8B+7GT6c8NUpI0ynZzaN9jjz3G29/+du677z5yuRwdHR0cc8wx\nrFq1iiVLltDU1MQZZ5zBAw88QIyR5cuXD7sfg5QkqV7URJDaXQYpSRoFQ9eRmju3dH8XJptYuXIl\nb3vb27j77rsJIdDZ2cmhhx7Khg0bWLx4MYVCgZkzZ/LII4/sPEDlgWOA+wxSkqT6YZCSJA3axaF9\n69at4+yzz+b2228nhMD48ePZb7/96Ovr4+GHHyafz3P66aezZMmSYYfwAaWrdF8OvBKYCMwzSEmS\n6kctTTYhSUrbokUjPr1582bOPfdcfvCDHwAwYcIEpk2bRmtrKw888AC5XI5Xv/rVLFu2jEcffXT4\nANUEvAI4Fegc9RpIklQVBilJ0qCNG4d9uKenhwsvvJBvfOMbFItFJkyYwKRJk5g4cSKLFi0il8tx\n8skn89RTT7F06dLhh/C1ACcBJwNDl416YZTrIUnSGDNISVLWVV4j9dhj2y3IWzztNK688kq+9KUv\n0dvby4QJE+jo6GD69Oncd999LFu2jBNOOIFVq1axfPlynnrqqR333wb8ZfnWNuS59cDdwMIxqZkk\nSWPGICVJ2kGMkX/+9reZd8YZbNu2jfHjx9Pa2soBBxzAggULWLFiBccccwzPPvssq1atGn4IXwdw\nCnAipd6oSs8DdwGLgL4xrowkSWPAICVJ2s7XFizgIz/7GZt7e+ns7KSjPZ/P0AAAIABJREFUo4ND\nDz2UBQsWsHr1ao488kjWr1/PM888M3wP1HhK1z+dQOl6qErPAHcCDwLFMa6IJEljyFn7JEkA3HLL\nLbz/He9gQ4yMGzeOXC7HkUceyYIFC+jr6+OQQw5h8+bNxBiHD1ATgVcBx7HjabpVlALUQ8AwH9tN\nTU309PQ4a58kqW4YpCQp4372+c9zzty5PLd5M+1ArqmJo6dNY8HTT9NbLHLQQQexbds2isUiTz/9\n9I47mAK8mtJaULkhzz0N/ApYzLABKp/P09LSwqZNmwCnP5ck1Q+DlCRl1G9+8xvOPPNMVq5cSWtr\nK7lcjuPa21mwbh09PT3st99+9Pb2EmNkxYoVO+5gT0oB6ihgaPxZDtwBLNlxsxAChUKBEALbtm0j\nn88TY6RYLBqkJEl1wyAlSRnz0EMP8dd//dcsW7aMlpYW8vk8xxxzDAsXLmTbtm3svffeFItFisUi\nq1at2nEHe1EKUEcMs/M/U+qBWrrjU/l8nubmZrZt20ZfX9/AcL62tjZyuRwvvPCCQUqSVDcMUpKU\nEcuWLeOMM85g8eLFNDc3UygUOOaYY7jvvvvYunUr06ZNg7VrYeLE4QPUvsBpwCHD7PxRStdADbN8\nVKFQoK2tjY0bNxJjHAhT48aNI8bI6aefziOPPMLjjz9ukJIk1Q2DlCQ1uDVr1vD617+eRYsWUSgU\naG5u5qijjuKBBx5gy5YtTJ06lXw+T7FYZM2aNTvu4EBKAerAYXb+CKUeqGFG/uXzeTo6Oli/fj3A\nQIDq7OykqamJV77ylfz2t79lzZo1tLW1sWnTJoOUJKluGKQkqUFt2LCBN7zhDdx9993k83na2to4\n/PDDefjhh9m0aROTJk2iqamJvi1beLYcdrZzCKUAte+Qx4uUZt+7E1i942b5fJ729nY2bNgAlGbk\n6+3tpaOjgxkzZnDwwQfzq1/9is2bN9Pc3MzWrVt5+ctfzsKFCw1SkqS6YZCSpAazdetW3vzmN/Oz\nn/2MXC5He3s7hxxyCH/605/YuHEjEyZMoKWlhd7eXp577rntNw7A4ZQC1IwhOy4C91NaSPfZHY+b\ny+VobW1l06ZNhBDI5XLEGGlpaeGEE06gUChw1113EUIpK/X19TFr1iy+/OUvc/DBBxNCMEhJkuqG\nQUqSGkRvby9nn302t956KwDjxo1j3333Zfny5WzYsIFx48bR2tpKb28va9eu3X7jAPwFpQC159Ad\nA/cBdwNDNoNSjxNAT0/PwBDBQqFAPp9n1qxZPPXUU9x77700NzfT09NDoVDg3HPP5TOf+QxTp04d\nLIJBSpJURwxSkkbW3Q1dXWmXQiMoFotccMEFzJ8/n2KxyPjx45k2bRpr1qxh7dq1tLe309raSl9f\nH+vWrdt+4xyl9Z9eTWk9qEo9wL3APcCGHY/b1tY2MANfPp+nr6+PlpYWmpqaeMtb3sLvf/97/vjH\nP9LW1sbWrVvp7Oxkzpw5zJkzh/b29h32Z5CSJNUTg5SkkZ13Hsyfn3YpNIwYIx/5yEf4yle+Ql9f\nH52dnUydOpW1a9fy/PPP09raSltbG729vQPXKw0oAMcBrwImDtnxVmAB8GvghR2P29nZOTADX/8U\n5q2trUyePJnXvva1/PKXv2TFihW0trbS09PDjBkzuPrqq3nXu95FoVDYaX0MUpKkemKQkjSyrq5S\nr5Rqyty5c7nmmmvo6emhs7OTCRMmsHnzZp599lmam5sHAtQLLwxJQk3ACcCpwPghO90M/LZ827zj\nMTs7O7ebQKKnp2dgBsCDDz6Yn/zkJ2zcuJFCoUCMkaOOOorPf/7zzJw5c+C6qJEYpCRJ9cQgJWlH\n3d2D4emqq2Du3NL9ri6H+aXsuuuu48orr2Tr1q2MGzeOjo6OgWnLm5qaaGlpoVgssmnTpu03bAFe\nQSlAdQzZ6QuUep8WUOqNqhBCoKOjg40bNwKlNaH6+vooFAq8/vWvB+BnP/sZxWJx4PUzZ87ks5/9\nLMcee2yiuhmkJEn1ZOdjLCRJNeMb3/gGl1xyCZs2baKjo4POzk5yuRyrVq2iUCjQ0dFBX1/fQOAZ\n0Ar8JXAy0DZkpxsoTSDxe0rXQ1UIQEtTE1t6enjhhRfI5XJAaWrzd73rXSxZsoQf//jHFAoFisUi\n+Xyed77zncydO5f9999/DH4DkiTVFnukJI3MoX2p+v73v8/555/P+vXraW9vp7m5mZaWFlatWkU+\nn6elpYW+vj62bh3SldRBKTydRKk3qtJaSlOYL6I0I1+FAkChQG9vL7lcbiAkdXZ2cs4553DnnXfy\nhz/8gebm5oGpzS+99FI+/OEPM3ny5JdUV3ukJEn1xB4pSSM74IC0S5BJP/7xj3n3u9/Nc889R2tr\nK+PGjaOzs5MVK1YQQqC1tXX4IXydlIbvvYLS9VCVnqUUoB4A+rZ/qjWXY1uM9MZIvq/0ZA444KCD\neOMb38htt93GV7/6VQqFAq2trUyYMIFPfepTvOc976GtbWhXlyRJjc8eKUkjc/rzqrrzzjs566yz\nWLlyJS0tLRQKBSZMmMDTTz8NMHANVE/PkLF4EyjNwPdydjxFthq4E3iI0qK6Fdrb2wfCWKHcE5XP\n5znllFM47LDD+N73vsfGjRvJ5XI0NzdzwAEHcPXVVzN79mzy+fyo1t0eKUlSPTFISVIN+P3vf89b\n3/pWnnjiCZqamigUCkyePJmnnnoKgObmZvr6+ujrG9KVNJnSGlDHAENzzQrgV8AfgSEflcMFqEKh\nwFs7OuCMM7jtttvo7e0lhEBTUxMnn3wyV111Fa9+9at3aQa+3WGQkiTVE4OUJKXooYce4swzz+RP\nf/oThUKBQqHAlClTBgJUU1MTfX19A7PiDdiDUoA6itIYvEpPAncAf9rxeK2trWzZsgWAXC5HjJHW\n1lbe97738cgjj/A/v/wlIZ8nn8+Ty+WYPXs2n/jEJzjqqKNGt+LDMEhJkuqJQUqSUrBkyRLe+ta3\n8uCDDw4Mm5s8efLAEL58Pk+McccANYNSgDpymJ0+TqkH6vEdn2pubmbbtm3b9SZNnTqV973vffzk\nBz/g/iVLyIdAa4zQ1MQFxx/PnDlz2Oftbx+lGr84g5QkqZ4YpCSpip544gne9ra3sWDBAkIItLS0\n7BCgdhi+B7APcBpw6DA7XUIpQD2x/cO5XI4QAn19ff0hhRAChx9+OLNnz+bmm2/mySefJJ/L0dnc\nTC4ELtu8mQ9ccQUTW1urvm6YQUqSVE+ctU/SyJxsYlSsWLGCc845hzvuuGNg1r1JkyaxcuVKnn76\n6YGpxncIUQdQClAHDbPTP1IKUE9v/3D/orn9U5dDKaS85jWv4eijj+ab3/wm11xzDfl8nsmTJzOh\nuZlPnHgi7zrmGFo+/WlobR31+kuS1GgMUpJGZpB6SdasWcO5557L7bffPnA90oQJE1i9ejUrVqwY\nuE5phyF8B1MKUPsN2WGkNPvencCq7Z/qH77XvwZUfw/Uu9/9bkIIfPe73+V//ud/BmYCPOSQQ/jH\nf/xH3tTZSe5XvxqrX4EkSQ3JICVpZEuXpl2CuvTcc8/x/ve/n1tvvXUgQI0fP541a9awatWqgWuV\ntgtQgdLQvdOAvYfssEhp/ae7gGe2f6o/QPVfAxVjpK2tjQ9+8IM8+OCDfPvb3wagra2N1tZWTj/9\ndK688kpe+cpXlnbggsuSJCVmkJK0o+7uwS/XN900uChvla+ZqUfr1q3jkksu4Vvf+hbFYpHW1lba\n29t5/vnnWb169cDrtru+M1CaPOI0YNqQHfYB9wF3A89v/1RTUxM9PT3bBajp06fzgQ98gFtvvZVr\nr70WgClTprB582bOOussLrvsMo444ojtd7Ro0fZhqv/+xIm+35Ik7YSTTUgaWVeXPRa7YOPGjVx2\n2WXceOON9PX10draSmtrK+vXr99x2F6/HHA0pVn4pg55rgdYSClArd/+qeEmpDj66KM566yz+L//\n9//y5JNPksvlmD59Oi+88AIf+MAHuOSSS9hrr72GL0dlcL7qKpg7t3TfySYkSdopg5SkHdXIF+t6\nsGnTJj75yU9y/fXX09vbS0tLC83NzWzcuJGdfj7lgeOAVwGThjy3DVgA/BrYuP1TlTPv9f87c+ZM\nTjjhBP7lX/6FDRs2UCgUmDFjBj09PcyZM4f3v//9jB8/ftcrNH06rFy5668fRQYpSVI9MUhJGtl5\n58H8+WmXouZs2bKFT3/603zuc59j27ZtNDc309TUxKZNm3YeoJqA44FXAkOzzRbgt8BvgM07btp/\nTVWMkaamJt7xjneQz+e5+eab6enpob29nYkTJzJ+/HiuuOIK3vGOd9Dc3Jy8YrNmwe23J99uFBik\nJEn1pCaukQohTAT+FfgLSnNSvReYBZwPrCm/7GMxxnRadwmyO3td//VRAmDbtm184Qtf4Oqrr2bL\nli00NTXR3t7Oli1b2LZt2/AbNQOvAE4Fxg15bhOl3qcFlMJUWf906JUBaty4cfzDP/wD999/Pzff\nfDPFYpEpU6aQz+c59NBDueKKK3jjG99ILpfb/QpeeeXubytJUobURJACvgz8OMb4thBCAegAzgC+\nGGP8YrpFk8qyGqSeeebFX5MBPT09fOUrX+GTn/wkmzZtIp/P09raSk9PD5s2bRp+o1bgJOBkoH3I\ncxspXf/0e0rD+cr6A1T/dVUxRvbaay8uuugibrnlFj7/+c8TY2SfffZh48aNnHbaaVx22WWccsop\no1PRLP6NS5K0G1IPUiGECcCrY4znAsQYe4F15bOwDvGQ0vaHP6RdglT19vZy4403csUVV7Bx40Zy\nuRxNTU0Ui0W2bNky/EbtlMLTSZTCVKV1lALUQqB38OGhAQrgqKOO4p3vfCfXX389H//4x8nlchx0\n0EGsWbOGN77xjcyZM4dDDz10NKsrSZJ2UepBCjgQWBNC+CZwLKXzsx8qP3dxCOF/AfcCc2KMa1Mq\no7Jq6KQL/Zx0oeH19fXxb//2b8yZM4e1a9cSQiCfzwOl3qlhjaM0fO8VlIbzVXqO0hpQ91Oa0rys\nf+KI/gDVP4HEiSeeyPXXX8/HPvYxWlpaOOKII1i1ahV/93d/x8UXX8z06dNHtb4DstrzKklSQrUQ\npAqULr++KMa4IIRwHXAl8BXgn8qvuRq4Fnjf0I3nzZs3cL+rq4suvwBoNA0NTBV/bw3tuuvgtttK\n9++4Y/B3MHs2XHppasWqhmKxyC233MKll17KM+VhjblcjhACvb29w280gdIEEsez46fqGuBO4A+U\nFtWt0B+iAAqFAueccw6FQoGbb76ZX/ziF0yYMIHDDz+cDRs2cMEFF3D++efT2dk5anUdVhWDVHd3\nN91OrS9JqlOpz9oXQpgO/DrGeGD551cBV8YY/6biNQcAP4wxHj1kW2ftU/XMm5edIFUpI+tIxRi5\n9dZbueSSS1i5cuXA9OL5fH7nPVCTKK0BdSylKc0rrQR+BTxCaQqdCv3D+ADGjRvHBz7wARYuXEh3\ndzfFYpG99tprYCHfyy+/nLPPPpumpqbRrO7Opfh37qx9kqR6knqPVIxxZQhheQjh0Bjjo8DrgIdC\nCNNjjP2LmZwJPJheKSWyO9zpySfTLsGYijHyX//1X1x00UUsX758uwDV29s7/GK6UykFqKMpLapb\n6SngDuDRHTervA5qxowZfPCDH+S73/0u1157LQAve9nLeOGFFzj00EO5/PLLmTVr1sCsfWPKIayS\nJCWWeo8UQAjhWErTnzcDj1Ga/vx6SktWRuBx4O9jjKuGbGePlDTWDj4YlixJuxSjLsbIL37xCy68\n8EL+/Oc/DwSmXC5HX1/f8BtNpxSgjmTHqXCWUQpQf95xs8ohfEceeSRnn302N9xwA6tXr6ZQKPAX\nf/EXLF++nJkzZ3LZZZdx4oknjk4ld4c9UpIk7ZLUe6QAYoz3A0O/OfyvNMoiaYh99km7BKOuu7ub\niy66iMWLFw+EphACxWJx+BC1N3AacNgwO3uM0hC+ZSMfs6uri+OPP56vfe1rfOpTn6Kjo4MTTzyR\nxYsXc+qpp/KRj3yEgw8++KVVTJIkVU1NBClJNaZBJ5v49a9/zUUXXcSDDz5Ib28vMcaB4XbD9m7v\nTylAvWyYnS2mFKCe2vnx8vk8b3vb2wgh8IMf/IDu7m722GMPjj76aB577DFmzZrFj370I/bcc89R\nqd+omDgx7RJIklQXamJo3+5yaJ9UBdOnw8qVL/66GrZgwQI+9KEPce+999LX10exWNxuwocdHASc\nTilIVYrAw5Rm4RvyK6ncX1tbG+effz733Xcfd999NzFGDjzwQCZOnMhzzz3HRz7yEd773vcybty4\nUa3nqHBonyRJu8QeKUkj27gx7RLstkWLFvHhD3+Ye+65Z2DiiP7JG4YNUYdS6oEaOpqxSGm6m7so\nTWdeoXICialTp3LBBRfwve99jxtuuAGAo48+mi1bttDW1sZHP/pR3v72t1dvBj5JkjRmDFKSdlQ5\ni9sLLwz2UNTJLG5/+MMf+OhHP0p3dzc9PT3bBagderEDcASlADV0jds+YBFwN6UFdSs3q1hI9+CD\nD2b27Nl885vf5JprrqGpqYmTTz6ZZcuWseeee3LZZZfxV3/1V9WZgW93OGufJEmJGaQkNYzFixdz\n+eWX89Of/nQgQPXbIUDlgKMozcK3x5Ad9QILKQWodds/VTkD36mnnsrhhx/Od77zHb7whS/Q2dnJ\nzJkzue+++9h///254YYbOP7440e1jmOiMjB1d2dzvTRJkhIySEmqe0uWLOHjH/84P/zhD9m2bdvO\nr32C0sK5xwKvAiYPeW4bcC9wD7CTEY0hBN7ylrfQ09PD7bffzj333MP06dM5+uijuffeezniiCO4\n8cYbOfDAA0ehZilYuzbtEkiSVBecbELSyI47DhYtSrsUw1q2bBmf+MQn+Pd//3d6enp2vv4TlE4b\nHQ+8Epgw5LktwO+A3wCbht+8ubmZd77znTzwwAMsXLiQGCOHHXYYM2bM4KGHHuLCCy/kwgsvZOrU\nqaNQsyobOrRv7tzS/SoP7XOyCUlSPTFISRrZeefB/Plpl2I7Tz75JHPnzuU73/nOiweoZuAE4FSg\nc8hzmyiFp99RClNllcP3xo8fz9lnn83tt9/OE088QS6X4xWveAXFYpFnn32WOXPm8J73vIf29vbR\nrGJ6DjgAli5N5dAGKUlSPXFon6SRnXde2iUYsGLFCq6++mrmz59PT08Pvb29O39xC3AScAowNONs\npDR8715Kw/nKKgPUvvvuy8yZM7n11lv5+te/TnNzMzNnzmT58uX09vZy+eWX87d/+7cUCg3wMVrZ\nI7VsWd1NLiJJUhoa4BuApDFVA1+kV69ezTXXXMPXv/51ent76enpGX4BXYA24GTgL4HWIc+tpzSB\nxEKgZ/DhygB13HHHccABB/DjH/+Y+fPnM378eN70pjdx7733UigU+OpXv8prXvOa2p2BT5IkVYVD\n+yTVrGeffZbPfe5z/J//83/o6ekZOUCNo9T7dCKl4XyVnqe0BtQiSlOaD5HL5ejq6mLbtm3cc889\nxBjZa6+9OPHEE7njjjt44xvfyGWXXcaxxx47irWrUSleE+fQPklSPbFHStLIurur3iu1du1arr32\nWq677jr6+vrYunXrzmfiG09pAonjgaHr3D4D3ElpMd1hNi8UCvz1X/81jz76KP/93/9NCIEjjzyS\ngw46iLvuuov9999/YCpzSZKkSgap/5+9O4+Pqrr/P/46k4WEQAibYVEIsonIKjsiwVaqVax+tVb7\nLVWrVqtVwSW4fSvUHwFRNFrccCkqWqsUQdxYhAERBUFAEBVZAkLZIUAgQJbz++NOnGESlgnJ3JnM\n+/l45OHk3jv3nkPg4bxzzvkcETm+MAapffv28fTTT/PEE09QXFxMQUHBsQNUXZwA1QWnpHmgbcA8\nYBUQvP+uMSQlJXHxxRfz+eefM3XqVDweD+eddx6JiYl8++23XHvttUyYMIF69YLro8eAzp3dboGI\niEhUUJASEdcdOHCAcePGMXr0aEpKSsjPzz92gGqAswdUR5xNdQNtxglQqykToDweD2lpafTq1Quv\n18vkyZNJTEzkkksuYevWrWzdupV7772XP/7xjyQnJ1dyDyNcYLGJ115zKveBik2IiIgch9ZISfRw\nYYpZzArTvkIFBQU8//zzjBw5kpKSEvbt23fsAJUO9APaA8GraDYCc4G1Zd/m8XjIyMigadOmLFiw\ngJKSEmrVqsVFF13E0qVLqVu3LsOGDePyyy8nLi54aCsGqfy5iIjISdGIlEQPt4OU288Pp+DAVFoO\nu5IcPnyYl156ib///e8UFxeTl5d37ADVBDgfOKucc+twRqByy56Ki4ujU6dOFBYWsmLFCnJzc2nU\nqBHnn38+c+bM4cCBA7z88sucf/75qsAnIiIiIVOQEjlZsRSkAlXi6MSRI0f45z//yYgRIygsLGTX\nrl3HrsLXDCdAtSrn3GqcALWp7Km4uDh69+7Nxo0b+frrr4mLi6NDhw60a9eOGTNmkJiYyMyZM+nQ\noUOl9Svq5eTAlCnO6w0b/H/PL78chgxxrVkiIiKRTEFKIlvwFLNSbqzdcGm6k+u2bj3lWxQVFfH6\n66/zyCOPcOjQoeMHqBZAfyCjnHOrcKrwbTn6sDGG+Ph4evXqxYoVK5g/fz5xcXEMGDCAWrVqMX/+\nfAYOHMg333zDGWecccr9qXaGDPEHpowM/785EREROSYFKYlsVTzF7IS0CB8OHarwW4uLi3nrrbf4\n29/+Rn5+/vEDVGucEajgnFMCrMQJUDuOPuXxeEhKSuKcc85h2bJlzJ8/n/j4eH7zm9+wb98+vvvu\nO+666y5ef/110tLSKtwPERERkWAKUiLHExiYvN7wBzm3BAbIuXP9/T7JAFlSUsK7777L//3f/7Fn\nz55jByiDs/bpfKBx0Lli4BucjXR3HX0qPj6eOnXq0LhxY7799lu+/vprkpKSuPLKK/n+++/57rvv\nuO+++/jDH/5AUlLSSXY6hgX+vDdsCPnnLSIiEosUpCR6uPGB7hQDRayx1vLee+/x8MMPs337dnbv\n3l1+gPLgVN/rB5wWdK4IWAp8DuQdfSo+Pp4mTZrg8XjIzc1l//79NGrUiF/84hcsWLCA9evX87e/\n/Y3LLrsMjye4Nrock9sjvyIiIlFI5c8lNLFacAHg+uthwgS3WxF+J1EO21rLBx98wMMPP8ymTZvY\ns2dP+QEqDmf/p/OA+kHnCoHFwAJg/9GnEhISOPPMM9m1axc7d+4kMTGR1q1b07lzZ2bMmEGvXr3I\nysqib9++qsB3qoYPdy1Iqfy5iIhEE41ISWhiOUiVro+KNcdZW2StZcaMGTz00EOsXbuWvXv3lh+g\n4oEuQF8g+HaHgUXAl8AB/+HSAhKtWrViw4YNrF69mvj4eDIzM2nYsCGzZs2iZ8+eeL1ezj777FPt\npZSK1X/fIiIiIVKQkujhdoiLpWIFgVMaly8vd0rj7Nmzeeihh/juu+/Yt29f+QEqATgXJ0DVDjpX\ngBOeFvle+3g8HhISEjjjjDNYv349P/74Ix6Ph9/85jcUFRWxYMECbrrpJlasWEHTpk0rqcPyMwUp\nERGRk6IgJScWKSXIJ0xw90NeXt6Jr6kujrNm5rPPPuPBBx9k+fLl5Ofnlx+gagDdgd5AStC5AzjT\n9xbjjEb5xMfHk5iYSIMGDdi4cSObNm0iKSmJQYMGsWXLFhYtWsSQIUOYOHEiderUqZRuioiIiFSU\ngpScWKQsRHd7Hye3n++yL7/8kgcffJCvvvqKAwcOlB+gkoGevq/koHP7cQpILMFZD+WTmJhIzZo1\nSUhIYMeOHezcuZPTTjuNiy66iOXLl7N8+XLuu+8+fv/731OjRo0q6p2IiIhIaBSkJLK5XTVP+0ix\npHFj7r/wQhYsWEBBgTMHr0yISsEZfeqOMxoVKA+nhPkynIp8PomJidSpU4eCggLy8vJISUmhTZs2\n9O7dG6/Xy7p163j00Ue55JJLVIFPREREIo6ClIQmRsLDz2J1Hyngm2++ISsri7lz53LkyBGstWUD\nVG2c9U/n4qyHCrQLZxPdb3A21fVJTEykXr167Nq1i927d1OjRg369OnDmWeeySeffMLevXt56623\n6NOnTxX2TkREROTUqPy5RI/MTP/oULgErw975BF/W6ppqFy1ahX33nsvs2fPprCwEFtSQpl/ZWk4\nAaoLZX8dsx2YB3wLpW8srcBXt25dduzYQY0aNTDGcMEFF5CSksLMmTO56qqruOeee2jbtm2V9k8i\nl8qfi4hINNGIlEQPN8qPBwam3NxqPSK1evVqhg4dyqxZsyguLqa4uLjsRfVx9oDqhLOpbqAtwFzg\nB34OUB6Ph7i4OGrXrs3u3bspKCggOTmZyy67jPz8fL744gv+/Oc/k5OTQ+PGjauwdyIiIiKVS0FK\nosf117v7/K1b3X1+FVm3bh133nknM2bMwFpLcXFx2Sl8pwH9gPaUDVA/4YxA/eg/lJCQ8HMZ8/z8\nfEpKSqhXrx6XXHIJGzZsYP78+QwdOpS33nqL2rWD66KLiIiIRD5N7RM5WZ07w7Jlbrei0mzYsIHb\nbruNGTNmYIyhqKiobIBqDJwPtCvnButxAtR6/6HExETi4+MpKiqiqKiItLQ0UlNTGTBgAIsXL6ak\npISsrCyuueYaEhMTq6xvEp00tU9ERKKJRqQkeuTkwJAh7j2/mmzIu2nTJm655RamT59OfHx8+SNQ\nZ+AEqNbl3OBHnAD1k/9QjRo1SEhI4ODBgwDUrFmTFi1a0LlzZ2bNmsW6desYPXo0F198Mcboc7KI\niIhEPwUpiR5TpoQ/SOXkOM8Fp/x66Xqpyy93N9RVwObNm7npppuYMWMGSUlJWGs5fPjw0RdlAP2B\nFuXc4DucKnz/9R9KSEggMTGRAwcOkJCQQEpKCj169KBJkyZ89NGHk750AAAgAElEQVRHtGzZkkmT\nJtGjR4+q6paIiIiIKyIiSBlj0oCXcVZgWOAGnN97/xtoDuQCV1tr89xqo8SoIUP8gcmNqoGVYNOm\nTdx0003MnDmTlJQUjDE/jxz9rBXOCFSzoDdbYCVOgNruPxwXF0eNGjU4ePAgqampGGMYOHAg8fHx\nzJgxg9atW/PFF1/QunV5Q1oiIiIi0S8ighTwNPCRtfYqY0w8zvaeDwEzrbVjjDHDgPt9X+Imrze8\nZb+r0YhQuP3000/86U9/Yvbs2dSuXZu4uDj279/vv8AAbXECVJOgN5fg7P/0Gc5+UDjrV+Li4vB4\nPBQWFpKamkpCQgIXX3wxe/bsYd68edx6660888wzpKenh6GHIiIiIu5xvdiEMaYOsNRae2bQ8e+B\n/tbabcaYRoDXWntW0DUqNhFuw4e7VwLc7REht9donaQNGzZwww034PV6qVevHgcOHODQoUP+CwzO\n2G8/IDjvFANLgfmAb/zXYwzG48Fai8fjIT09naKiIi655BJ++OEHfvrpJ+6++25uvPFGatWqFYYe\nSnWlYhMiIhJNImFEqgWwwxjzT5zdaZYAQ4B0a+023zXbKPuRT2JNnsszOzt3dvf5J7Bu3Tr+9Kc/\nMW/ePBo0aEBycjK7du3yX+ABOuIEqPpBby7E+Ze3ANjnHIqLi8MYQ3FxMclJSdSuXZu0tDT69u3L\nF198wZIlS8jKyuK3v/0tCQkJYeihiIiISOSIhCAVD3QF/mqt/coYk0PQFD5rrTXGlDv0NDxgdCQz\nM5PMcE47ixVer38kaMQI//HAzWrDoVGj8D2rPOGe1niSfvjhB2688UYWLFhAeno6qamp7Nixw39B\nHNAZZyPdukFvPgx8BXwBHPBdHhCg6tWrh6eggFYdO3L22WfzySefkJuby1NPPcWFF16oCnxySrxe\nL94oXHcoIiICkRGkNgGbrLVf+b6fBDwAbDXGNLLWbjXGNOaope5+w92aZhZLggOTW3/mvXq589wI\ntWLFCm6++WYWLVpEkyZNqFu3LlsDNw1OwPkVRV8gNejNh4AvgYVAgXMoMEA1adKE/Px8evbsSYNN\nm/hw9WqaNWvG1KlTOffcc8PQO4kFwb/8GhH4ixoREZEI53qQ8gWln4wxbay1q4FfAt/6vq4DHvP9\nd4qLzRS3uD0a5vbzy/HVV19x6623smzZMpo2bUqjRo3YvHmz/4JEoDvQB6dsS6CDOKNPi3BGo3DW\npZSOLDVr1owdO3ZwXps2lGzbxqzZs/n9oUMsuvNOzqxbFwKLVYiIiIjEMNeLTQAYYzrhlD9PBNbi\nlD+PA97BKcicSznlz1VswgVuTm+7/nqYMMGdZ4O7hTaAefPm8de//pVVq1Zx+umnU1JSwk8/BeyK\nmwT0BHoByUFv3o+z/mkxznoo+Dk8JSYm0rx5c3bu3Mlll13G1q1bWbJkCbfddhu33347DX/726gs\n+y7RR8UmREQkmrg+IgVgrV2O8zv0YL8Md1vkBNxcI5Sb696zXWKtZfr06QwZMoS1a9dyxhln0Lx5\nc9atW+e/qCbQG+gB1Ai6wV6cCnxLgSL/YWMMderUoUGDBhw5coT+/fuzcuVK5s6dyz333MN//vMf\natasWcW9ExEREYleERGkJIq4OSKVkeHOc0uFsd8lJSW899573HfffWzevJmmTZvSqlUrvv/+e/9F\ntXGm752LM5YbaDfOHlDf4JQ09zHG0LhxYxISEqhTpw69evVi3rx5LF68mGHDhnHllVcSHx9/9JTG\nuXP9I3EuTmkUERERiSQKUhKacAepwA/0r73mD1PV9AN9UVERb731Fg899BA7d+6kSZMmtGnThpUr\nV/ovqoNTQKIrZf8F7wDm4awwLHEOla6BatmyJXl5ebRp04aWLVvy0UcfkZuby7hx47jggguOrsAX\n+Ofr9bo6pVFEREQkEilISWQL/ECfm+vuB/oqDJGHDh3in//8JyNGjCA/P5/09HTatm3L8uXL/RfV\nwylh3glnBWGgLTgB6nsgYNlgfHw87dq146effqJ9+/akpqbywQcf0KRJEz766CM6R/jeWCIiIiKR\nSkFKTixSKtdVwzVS+fn5vPDCC4wePZqioiLq1atH06ZN+frrr/0XNcTZRPccnE11A23CCVCrjz5c\ns2ZNzjrrLNatW0enTp1o27Ytn376KYMHD2bJkiVknGiapKb2iYiIiByXgpScWKTsI5WUFP5nVlGI\n3L17N8888ww5OTnExcWRlpZG3bp1WbJkCevXr3cuagScD5xdzg1ycQJUQM0JYwwNGjSgadOmbN68\nma5du9KwYUNmzJjBHXfcwQsvvED9+vVProGR8jMXERERiVAKUhLZAoPM9OnhHxkJfM7YsaccKLZs\n2cJTTz3Fiy++SHJyMmlpaaSnp7No0SL/RafjBKg25dxgDU4RiQ3+Q8YYWrRoQY0aNSgsLKRnz54s\nXbqUOXPmcO+99/Lee++RnBxcD11ERERETkVE7CNVUdpHygVuVu3r3BmWLXPn2QDx8VBUdOLrypGb\nm8uYMWOYOHEiderUwRhDkyZNWLhwof+i5jgBqmU5N/geJ0AF7Lvr8Xjo0KEDeXl5NGzYkG7duvHp\np59Sp04dhg0bxhVXXEFcXPBiqgrIyYEhQ079PiInoH2kREQkmmhESkIT7hAVOCK1fHn4R6RycmDK\nFOd1cbH/mZdfflLh4rvvvmP06NFMmTKF+vXrk5qaSpMmTVi0aJF/M92WOAGqedCbLbAKZwrfNv/h\nhIQEunfvzo8//kh6ejo9evTg/fffp2HDhowfP57+/fsfXYHvVOXlnfgaERERkRijICWRLTAwvfBC\n+NfqrFlzdJGL0tdr1hz3bUuWLCE7Oxuv10vDhg1JSUmhYcOGLFq0iM2bN4PBmbp3PtA06M0lwAqc\nEaid/sO1atWia9eufPPNNz/vKzVt2jTS09OZMWMGHTt2PLW+ioiIiMhJU5CKRm5Orwu3wBGpbdvC\nPyI1bpzzBeDxnLBy4Lx588jOzmbZsmWkp6cTHx9P7dq1+eGHH9iyZYsToM7GqcLXKOjNxcAyYD6w\nx3+4cePGtGzZkm+//ZaWLVty2mmnMWvWLG644QaWL1/OGWecUUmdDRAplRpFREREIpSCVDSKpSAV\nSTzBtccd1lo++eQTsrOz2bhxI+np6ZSUlBAfH8/27dvZvn27U7a8A06AahB0g0Lga+BzYJ//cNu2\nbalTpw6bNm3inHPOITk5mY8//pg777yT8ePHU7du3aropUMb8oqIiIgcl4KURLbAD/RPPBH+D/TH\nWSNVfMcdTJ48mezsbAoKCmjYsCEHDhzgyJEj7Nixgx07djgb53bCCVDBuecI8BXwBZDvHDLG0L17\nd/bv348xhm7dulFSUsLs2bO59957ef/990lyowy8iIiIiBxFQSpaxOpUq8Agc+BAyMUeTtmQIf7n\nNGoEXi+FhYW8+eabjG7fnuTkZBo0aMCSJUtISEhg165d7Nq1y/mX1RXoC9QJuuchYKHv66BzKC4u\njn79+rF27VoSExMZMGAA06dPZ8mSJTz44INcdtlllVOB72RpQ14RERGR41L582g0fHhsTrWqXRv2\n73ft8QV16vDKyJE8/vjjNGvWjLS0ND777DMaN27M999/71yUCHQD+gC1gm5wEPgSWIQTpoAaNWqQ\nmZnJ4sWL6dOnD40bN2bq1Kl0796drKwszjvvvMqtwFcRsfr3TcJO5c9FRCSaaERKQhPuPYUCR0by\n88M/MuL1sm/6dJ7/6ity9u2jU04OPVJSmLVsGQ0aNWLv3r3s3bsXkoAeQC+gZtA98oEFwGKc6XxA\nWloaPXv25Msvv6R+/fpccsklTJs2jcsvv5zZs2dz9tlnV33fRERERKTCFKSikZtTq6ZMCW+QCgxM\nY8eGdWRk586dPP3qqzw/aRKZGRlcCLz/00/USUoiLz+fvDVrnNDUCydEBS9d2otTQOJrwLePb+PG\njWnbti0rV66kWbNmpKSk8Mknn3DjjTeyYsUKmjYNroUeAdLS3G6BiIiISMSptCBljPkT8Lq1tsgY\ncxaw1lpbWFn3lwBuBqlwb84auEYqPz8sa6Q2b97M2LFjmTBhAoMGDeLKwYN55513SAb2HjnC3iNH\nnGl7fXCm8SUG3WAPzh5Qy3FKmgOtWrWibt26bN++nfbt2xMXF8eHH37IXXfdxauvvkqdOsELqSKI\nNuQVERERKaPS1kgZYx4DWgO3AIeBf1hrr6uUmx/7mbG5RircAsPM3LnQv7/zOlwFH0olJ0NBQZXd\nfu3atYwZM4Z3332Xa6+9lvj4eF5/9VXii4rYeci3qCkVp4DEuZT9NcROYB6wEmdTXaB9+/YUFRWR\nlJREv379+PzzzykoKOC+++7jf//3f6lRo0aV9afSaI2UhInWSImISDSpzCD1CfBn4FlgCHC3tfb2\nSrn5sZ+pIBVuGRkn3JS2UgVXK3zkEed1Ja6RWrlyJaNGjWL69OnceOONALz44osAzvoncEqXnwd0\nxilpHmgbToBaBfj+Onbp0oWtW7fSrl072rVrx4cffkjTpk0ZNmwYl1xyCZ5j7EkVMcLw5y4STEFK\nRESiSWWukZpmrd1ojBkMjANGnOgNEiUCP1Rv2FBtSmEvWrSI7OxsFi5cyF/+8hdat27N008/zZEj\nRzh40FeXvAHOHlAdcDbVDbQZJ0Ct5ucA1bVrV9atW0eLFi3o0aMHkydPJjU1lTfffJM+ffqEqWeV\nIPBnm5urESkRERGRIJUWpKy1z/r+m+cLUxcBP1bW/cVFgR+qv/wyqj9UW2uZM2cO2dnZ/PjjjwwZ\nMoRevXoxZswYDh48yOHDh50L04HzgbOB4N+Pb8AJUGudb40xdOrcidzcXDp27Mg555zDtGnTuPLK\nK5k3bx5nnXVWuLpXNcI5AikiIiISJaqkap9vvt3HVXFvcVmjRuF9XmCImzixwiHOWssHH3xAdnY2\ne/bs4Z577iE/P59HH32U/fv3U1TkK6vXFCdAtS3nJmtxAtQG51uPx0Pbtm3ZuXMnvXv3pkWLFkyb\nNo2bb76Zb7/9lsaNG1eorREnI8PtFoiIiIhEHJU/j0Zeb1RPqauwWsE73J5YcXEx77zzDqNGjSI+\nPp6srCx2797NsGHDyMvL4+c1ds1wAlSrcm7yA04Vvk3Ot3FxcZxxxhnExcVx4YUXsmLFCt5//32G\nDh3KhAkTSE1NrVj/IkngdM7XXvOHqSifzikiIiJSWRSkopGbQcrN0YnOnU/60sOHD/PGG2/w2GOP\nkZ6ezsiRI9m2bRu33347u3fv9l94Jk6AyijnJqtwRqC2Ot/GA/WSk2mWlsZ5557L7B9/5NNPPyUr\nK4trrrmGxMTgOuhRTGukRERERI5LQUpOLLiCW6lwjE6EODJy4MABXn75ZZ544gnat2/PSy+9xIYN\nG7juuuvYs2eP/8I2OAHq9KAblOCUL/8M2OEcio+PJzk5mb61atH6qquYOnUqS3fuZNSoUVx88cUY\nU82LjGmNlIiIiEgZClLRws0wE/yMcI5OnOTISF5eHs8++yzPPPMM/fr1Y/LkyaxZs4YrrriCvNIN\nZQ3QDidABS/1KsbZQHc+4BuwiouLo0aNGgwaNIi0tDT+8+qrpPz3v7zzzjv07NmzMnsZ2bRGSkRE\nRKQMBalo4WaYiRTLlpU5tH37dnJycnjxxRe59NJLmT17NitXruSXv/wl+/btcy7yAOfglDFvGHSD\nIuBr4HPAt2WUx+MhKSmJa6+9liNHjjBt2jR+97vfseDSS2k9aVJV9S6yaI2UiIiIyHEpSEloIuRD\n9MaNG3niiSeYOHEi1157LYsXL2bx4sX06tWL/Px856I4oCNOgKoXdIMjwGLgC2C/c8gYQ2pqKoMH\nD2bTpk1MnTqVWy66iO9vvJH0WrXgxRerzR5aJ6TgLiIiInJcClLRqDp/gA8WODKyfDmr77iDx+bP\nZ8q6ddx4yy18++23fPbZZ7Rv356CggLnunigC3AeUCfofoeBRTgByrfnrjGGxo0bc/XVV/P111/z\n/vvvc/fdd/PGG29QK7BSoNerQCEiIiIigIJUdHIzSLlUMXD51q1kA3NefZW/9ujB6tdf5+P9+2nR\nooV/E90EoBvQB6gddIMC4EtgIXDIf7hNmzb8+te/ZtasWcyePZusrCyuvvpqEhISqr5T0SKWgruI\niIjISVKQkoi2IDGR7MWLWbp0KXfXrcsrGzfyr3/9i0ZXXeXfRLcG0APoDdQMukE+zujTVzjT+Xy6\ndOlCv379eO+99/jmm2944oknGDhwYNkKfIEjYnPnxs7UvkCx0k8RERGREChIyYmFuWKgtZZZs2Yx\ncuRINq5ezbCuXZl0ww08O3IkdWrXpqT0wmSgF9ATSAq6yT6cAhJfA4X+w3369KFDhw5MmjSJrVu3\nMnnyZLp163bsxmitkIiIiIiUQ0FKTixMm7OWlJQwdepUsrOzOXjwIA888ADXXHMNjzzyCDWzs7Gl\nF6bgjD51xxmNCrQHp4T5MpyS5j4DBgygSZMmfPTRR3Tu3JmFCxfSsmXLKumHiIiIiFR/ClISmirY\nnLWoqIi3336bUaNGUbNmTR566CEuvfRS7rjjDgYPHuy/MBVn/dO5OOuhAu3C2UT3G/APWcHAgQNJ\nTExk4cKFnH/++fzwww80bBhcA/0kaYqbiIiIiPhERJAyxuTiTMYqBgqttT2MMcOBm4AdvssesNZ+\n4k4L5WeVuDnroUOHmDBhAmPGjKF58+bk5OTQv39/fv/733PFFVf4L6wL9MWpxBcXdJNtOAHqWygd\nsjLGMHDgQPLz81m9ejX33HMPb7/9NikpKafWYAUpEREREfGJiCCF8xE401q7O+jYk9baJ11qk5Sq\n5M1Z8/PzefHFF3nyySfp0qULEydOpEOHDlx22WUMHDjQf2F9nD2gOuJsqhvov8A84AeOClAXXngh\nGzduZPv27WRlZXHVVVcRHx8pf81FREREpLqIpE+Y5iSPSbhVUsGF3bt3849//INnn32WCy64gA8/\n/JD09HQuvvhili9f7r/wNOB8oD1l/wb8BMwF1vgPeTweMjMz+eGHH7DW8o9//INf/OIXZSvwiYiI\niIhUkkgJUhaYZYwpBl601r7kO36HMeaPwGLgHmttnmstlArbsmULTz31FK+88gqXX3458+fPp6io\niEsuuYTcwDVXTXAC1Fnl3GQdzghUwOUej4c+ffqwatUq0tPTeeKJJ+jSpUsV9kRERERExBEpQaqv\ntXaLMaYhMNMY8z3wPPB33/lHgbHAjcFvHB4wOpKZmUlmLKxjcWlTXAB27jzpS3NzcxkzZgxvv/02\ngwcPZunSpaxdu5a+ffuyM/A+Z+AEqNbl3GQ1zhqon/yH4oBOrVuzfudOunTpwuuvv06LFi0q1B0R\ncY/X68VbOm1YREQkyhhr7YmvCiNjzCNAvrV2bMCxDGCatbZD0LU20tofFsOHu7efUatWsGbNcS/5\n7rvvGD16NB988AG33HILd911FzNnzuTWW2/lwIED/gtb4ASo8jLQdzgjUFv8hzxA2wYN2FVQwF+v\nvprbHn+c+vXrn3KXRCQyGGOw1mpOroiIRIXgJfxhZ4ypaYyp7XudAgwEVhhjGgVcdgWwwo32RaQq\nKEF+0o4zIrVkyRKuvPJKMjMzadu2LT/++CN16tThjDPOYPDgwf4Q1RpnbPE6jg5RJTg/5eeAf/Nz\niPIAzRITyQDuqFuX9V268H8dO4Y/RMXqb85jtd8iIiIixxEJU/vSgfd8hQHigTettTOMMa8bYzrj\nrJ9aD9ziYhvdV8mV80KSkwNTpjiv9+71P+/yy7F33cVnn33GyJEjWbVqFffeey/jx49n+PDhNGzY\nkJIS36ZOBmft0/lA46D7lwDLcTbS3eU/7PF4qFu3Li1atCArK4v/+etfiVu9uur6eSITJsRmCXQ3\np5KKiIiIRCjXg5S1dj3QuZzjf3ShOZErMDB5ve5N7fOx1vLxqlVk9+vHtm3buP/++7n00ku5/fbb\nGTp0KD9PuTTAOThlzE8LukkRsBT4HAgoI2KMISUlhb59+zJs2DAyMzOdCnwjR4ahZ8fh5kigiIiI\niEQU14OUnKTAEam5c/1BKhwjUkOGOF9AcY0aTL79drKzsyn+8ksefPBBunfvzg033MBNN93kf48H\nZ/+nfjj7QQUqxKnDuADYH/AWj4eEhASuuuoqsrKy6Nix49Hvu/76Su7YSXDzz91Ngf0eMcJ/vLr3\nW0REROQkKUhVVLinOwV+gJ0yJbwjUl4vhZ9+ysRvvmH0kSPUHTqUv/frR9MBAxj86KOsWrXKf208\nzvjieUBa0H0OA18BXwABNSeMMSQmJvKXv/yFoUOH0qxZs/Lb4QtzEgaVtHeYiIiISHWlIFVRMbJu\npKCggFdWruTx11+nTZs2vNCtG4cffZSbbrqJzW+/7b8wATgX6AvUDr4JsND3VeA/bIwhOTmZBx54\ngNtvv526detWcW8qIDBQPPOMAoWIiIiIAApS0SNwqtXy5VU+xWzfvn0899xz5OTk0Lt3b9555x1W\nrVrF//zlL+RdfLH/whpAd6A3kBJ0kwM4o09f4YxGBUhLS2PUqFFcf/31JCUlVXr7K03gn/uePbEz\ntS9QrPRTREREJAQRt49UKMK+j1TwupFHHnFeh/tDdWZmlZWk3rlzJ08//TTPP/88F110Effeey8f\nfPABI0eO5NChQ/4Lk4Gevq/koJvsxykgsQRnPVSA0047jXHjxvE///M/xMXFVUkfqkyjRrB1q9ut\nEKm2tI+UiIhEE41IhcLNynlVXPRg8+bNjB07lgkTJnD11Vfj9Xp57rnn6NatG8XFxf4LU4BeQA+c\n0ahAeTglzJfhVOQL0KxZM/75z38yYMAAfKXuo0Ng6fdt244q/a41WyIiIiKxSyNSFVWFo0InVIkj\nI2vWrGHMmDFMmjSJG264gT/+8Y/8/e9/57333uOoP9vaQB+gG856qEC7cALUN0Dx0adat27NO++8\nQ+fOZSrcRx+NSIlUKY1IiYhINNGIVCgipRR2JawpWrFiBaNHj2b69OncdtttfPzxx9x33308+eST\nR1+YhlNAogtl/7ZsBz4DvsXZVDfA2WefzdSpU2nVqtUptzViRPJaLhEREREJK41IVdTw4eGd2hc4\nxWzuXOjf33kd4hSzhQsXkp2dzaJFixg6dCidO3dm6NChR5cwB6iHswdURyB4KdMWYB7wPRD0x9+p\nUyc++ugjmjRpctJtimiRsi5OJAZoREpERKKJglRFhTtIBQpxWqG1ljlz5pCdnc2PP/5IVlYWdevW\nJSsri82bNx998Wk4Aao9zqa6gTYBc4Efyz7j3HPPZfr06dSvH7z7bjXi5s9cJAYoSImISDTR1L6K\nioLRiJKSEj744AOys7PJy8vj/vvvJy8vj4cffpi8vLyjL24MnA+0K+dGuTgBan3ZUz179uTjjz+O\nzD2gRERERESqiIJUNDrnnOOeLioq4t1332XUqFHEx8eTlZXF0qVL+ctf/nJ0CXOA03ECVJtybrQG\nZwrfxrKn+vTpw7Rp06hXr17F+hCNoiA8i4iIiEh4KEhVlNfr3gfrBg3KPXz48GHeeOMNRo8eTePG\njRk+fDjvv/8+f/jDH44uYQ6QgROgziznRt/jBKj/lj3V95xzmDJnDg2O0YZqTUFKRERERHyCV8FI\nFDpw4AA5OTm0bNmS//znP4wePZrU1FSuuuoqXnvttaNDVCvgT8D1HB2iLLASeB54mzIhqm/fvmzZ\nsoX5554bmyFKRERERCSARqRCEVzBrVQ4KriV8+y8Q4d4dudOnpk2jX79+jF27Fieeuopfvvb3x79\nXgO0xRmBCi6mV4Kz/9N8YGfZx/bp04d///vfnH766c6B3NxK6Y6IiIiISDRT1b6KcrGC27bf/Y6c\nM89k/PjxDBo0iH79+jFmzBhWr1599IUGOBsnQKUH3aQYWAp8Duwp+4xevXrxr3/9i4yMDJUAF5Gw\nUNU+ERGJJpraF0U2btzInXfeSbvJk9m7dy8PPvgg06dP56abbjo6RHmATsDtwG85OkQVAguBp4EP\nKBOiunfvzurVq/niiy+cECUiIiIiImVoRKqicnJC2gj3VKxevZrRo0czdepUbrzxRuLfeINnDx5k\n3759R18YB3QGzgOCq5EfAb4CvgDyyz6jS5cuTJw4kbPPPvv4jWnUCLZurWBPJCq5WVhFYopGpERE\nJJpojVRFBe/DVAWWLVvGqFGjmDNnDrdedBFXZmTwzJNPcji4Al8C0BXoC6QG3eQQzgjUl0BB2Wd0\n6NCBiRMn0rFjxyrogVQLClIiIiIiZShIRaAFCxYwcuRIli1bxq233kphYSEj33yTkpKSoy9MBLoD\nvYFaQTc5iDP69BVOmArSrl07Xn/9dbp163biBgWukdq2zb82LNbWSClQiIiIiIiPglQoqrBqn7WW\nmTNnkp2dzcaNG7nhhhs4cOAAf/vb38penAT0BHoByUHn8nEKSCzBmc4XpHXr1rz22mv07t37lNob\nk2IpSLlZoVJEREQkCmiNVEVlZvo/aJ6CkpISpk6dSnZ2NgcPHuTqq6/mvffeY/ny5WUvrokTnnrg\nhKlAe3EC1NdAUdm3nnnmmbzyyitknuqH4Erqd4W4HWRcrNToqljtt4Sd1kiJiEg00YiUSwoLC3n7\n7bcZNWoUKSkp/PKXv+Ttt99meHkfWGsBfYBuONP5Au3G2QNqOU5J8yDNmzdn/PjxDBw4sHIanhSc\n4MLIjSClkRntHSYiIiJSDgWpUAR+qJ47t0JrhQ4dOsSECRMYM2YMzZs35xe/+AVvvfUWo0ePLntx\nHZwCEl0p+5PaAXwGrMTZVDdI06ZNef755xk0aNBJtUuOIfhnq5EZEREREUFBKjSBH6pzc0P6UJ2f\nn88LL7zAk08+SdeuXenXrx+TJk3CW940uXo4Jcw74ZQ0D8a+1zIAABdMSURBVLQVmAd8BwTNajTG\nkJ6ezrPPPssVV1yBMVUwQ+ZQOZUrqpJGhNyn/cREREREylCQqqiTnO60e/du/vGPfzBu3Dj69+9P\njx49+PDDDykqKmchU0OgH3AOZbdK3gzMBVYHv8kJUA0aNODpp5/mmmuuqfwAVQkjcRUWSSNCsRTc\nFGBFREREjktBqqJO8Fv6LVu28OSTT/Lqq6/yq1/9ig4dOjB58mTKLY7RCCdAnQ0EZ6ANOAFqXdm3\nGaBuaipjn36a6667rmpGoMQvlgJEJAVYERERkQikIBWKwN/Sv/aaP0wFfOhcv349jz/+OG+//Ta/\n/vWvycjI4F//+lf592sKnA+0LefcWpwpfBv8hwzObD6Ds3xqdFISNw8YgOf660+lVycW+KF6wgT3\nPlTHUpARERERkYimIBWK4/yW/rvvvmPUqFF89NFH/OpXv6J+/fq8+eab5d+nOU6AalnOuR9wAtRm\n/yGPx+NsxmsMqbVr8//27eP24mI8nuD5f2EQ7+JfGQUpd+jPXURERKQMBalTtGTJErKzs5k/fz79\n+/cnPj6et956q/yLW+IEqOZBxy2wCqcK31b/4dIAZa2lVq1aPPLIIwwZMoT4mjUhnCEqcCRu7drw\nrpES9+lnLCIiIlKGNuStAGstnz3zDCM/+ohVq1bRpUsXvF4v+/fvL/8NbXECVNOg4yXACpx9oHb4\nD5cGKGMMycnJPPTQQ9zXowcJ8+c7F4wYAY884rwOd5hxc0NeEanWtCGviIhEEwWpEFhr+fjjj8nO\nzmbr1q1kZGQwb948CgsLy2kc0A4nQDUKOleMs4HufJwNdX3i4uIo9k3ZS0xM5L777uPhhx8mMTFo\nF97rr3fWKoVLcAU3t0KciFRrClIiIhJNFKROQnFxMZMnTyY7O5sjR46QmprKwi+/DN7GyeHBKV/e\nD6eceaAi4Gvgc2Cv/3BggEpISGDIkCEMHz6cpKSk8hvk5qhQuEOciMQMBSkREYkmEbFGyhiTC+zD\nGasptNb2MMbUA/6Ns6IoF7jaWpsXznYVFhYyceJERo8eTUpKCkVFRaxatar8i+NwNtA9D2dD3UBH\ngMXAAiA/4C2+AAWQmJjIbbfdRnZ2NsnJycdvmDZIFRERERFxVUQEKZxyC5nW2oCJbtwPzLTWjjHG\nDPN9f384GlNQUMArr7zC448/TqNGjSgsLGTp0qXlXxwPdAX64tQkD3QIWAR8CRz0Hw4MUAkJCdx8\n88089thj1KpV69iNOonS6yIiIiIiEh6REqSg7Fa0lwH9fa9fA7xUcZDat28fzz33HDk5OWRkZHDo\n0CEWLVpU/sWJQDegDxCcfw7ihKdFOGHK5+cy5kB8fDzXX389Y8eOJTU19cSNCwxMXq97ezlpNExE\nREREJGKClAVmGWOKgRettS8B6dbabb7z24D0qnr4zp07efrpp3n++edp0aIFBw8eZOHCheVfXAPo\nCfQCagady8eZvrcYZzqfT2mA8ng8eDwerr32Wp555hnS0tKqoDdVILjYRCmNhomIiIhIjIqUINXX\nWrvFGNMQmGmM+T7wpLXWGmMqvarE5s2bGTt2LBMmTKB58+bs37+fxYsXl39xTZwA1RMIrgGxD6eA\nxNdAQAG/0gAVFxeHMYYrr7yScePG0aBBg9AbGxhm5s4N715Ox9mIWEREREQkFkVEkLLWbvH9d4cx\n5j2gB7DNGNPIWrvVGNMY2F7ee4cHfKjPzMwk8yRCxZo1axgzZgyTJk0iPT2dvXv3smzZsvIvrgX0\nBrrjTOcLtAenhPkynDIZPr7KUz8HqEGDBvHcc8+Rnn4Kg2oKMyJSzXi9Xrzal05ERKKU6+XPjTE1\ngThr7X5jTAowAxgB/BLYZa19zBhzP5Bmrb0/6L0hlT9fsWIFo0eP5uOPP6ZOnTrk5uYe++JUnAIS\nXYGEoHM7gc9wNtMtOao9WGtJTEykuLiYiy++mBdffJEmTZqcdBtPyvDh7gUpr1fT+USkSqj8uYiI\nRJNIGJFKB94zxoDTnjettTOMMYuBd4wxN+Irf17RByxcuJDs7Gw+//xz4uPj2bNnD3v27Cn/4ro4\nJcw745Q0D7QNmAesgsBNpAIDVGFhIQMGDGD8+PE0a9asok0+PgUZERERERFXuR6krLXrcWJL8PHd\nOKNSFb0vc+bMITs7mxUrVnD48GH27t177Dc0wNlEtwPOprqBNuMEqNUcN0D16dOHl19+mTPPPLOi\nzY58GpESEREREXE/SFW2kpISPvjgA7Kzs8nNzWXfvn0UFBQc+w3pOAGqPWULsG/ECVBryn9rjRo1\nOHLkCN26dePVV1+lTZs2ldGFE1OYERERERFxVbUJUkVFRbz77ruMGjWKbdu2sWfPHgoLC4/9hibA\n+cBZ5ZxbhxOgcst/a3JyMocPH6ZTp0688sortG/f/lSbH9lU/lxERERE5ChRH6QOHz7MG2+8wahR\no9i3bx+7du3iuAUomuEEqFblnFuNE6A2lf/WmjVrcujQIdq1a8fLAwbQ5YknTrn9J83NMKOKgSIi\nIiIiR4n6IJWRkcGhQ4fIy8s7/oVn4gSojHLOrcKpwrel/LeWjkC1atWKl156iR49eoR/JEZhRkRE\nREQkYkR9kNq6devxL2iDE6BODzpeAqzECVA7yn9r6QhURkYG48eP57zzzjvV5laOL79079mayici\nIiIiEv1BqlwGZ+3T+UDjoHPFwDc4G+nuKv/tpSNQTZs25YUXXuCCCy5wTuTkwJQpzuu5c/2h4vLL\nYciQyu3D8ZwoPFYlBSkREREREfc35D0VxpijG+/Bqb7XDzgt6OIiYCnwOXCMWYClI1DNmzfnueee\n46KLLjr2wzMz/WuWws3NZ4uIVBFtyCsiItGkeoxIxQEdcTbSrR90rhBYDCwA9pf/9tIAVb9+fcaN\nG8egQYPwbRB8bCdak1XZImU0TEREREREqsGIVHegL5AWdPIwsAj4EjhQ/vtLA1SjRo3Iycnhqquu\nOnGAKnXRRfDJJxVt+qnRiJSIVEMakRIRkWgS/SNSlwR9X4ATnhb5XpejNEDVqlWL8ePH8/vf//7k\nA1SpXr1Cb2tlCfdomIiIiIiIHCX6g1SpAzjT9xbjjEaVo7SIRHJyMuPGjeO6667D4/Gc/DMiZWPa\nQ4fC9ywRERERESkj+qf23YNTQGIJznqociQnJ3PkyBFSU1PJzs7mz3/+c2gBqjxuTq/LyIDcXHee\nLSJSRTS1T0REokn0j0g9jVORrxxJSUkUFhaSkJDAqFGj+Otf/0pcXFxYm1dpAkfDNmzwb8gb7tEw\nr1cl0EVEREQk5kV/kConRNWoUYOioiLi4+MZMWIEd999N/HxldDVwDAzd254w8yyZUePgJW+TktT\nkBIRERERCbPon9oXIDExkeLiYmrUqMEDDzxAVlYWiYmJVfNwN6f2paW5V3Bi+HB/gBQRqUSa2ici\nItEk+kekgISEBKy1xMXFMWzYMB588EGSkpKq9qGbNlXt/Y+nqvsWLFKKbIiIiIiIRIioD1IJCQl4\nPB7uuusuhg8fTnJyctU9LDBQrF0b3ql9gc/eti28zw5+hkakRERERCTGRf3UvrvuuouRI0eSkpIS\n3oc3agRbt4b3maXcnFZ4/fUwYYI7zxaRak1T+0REJJpE/YhUTk5OOB8GU6Y4r7dt84/SXH45DBkS\nvnaIiIiIiIiroj5IhdWQIf7AVKtWeEeF3KwYGCgjI3zPEhERERGJUApSoQgMMwcOxM46JRWbEBER\nERE5ioKUnJiKTYiIiIiIHEVBKhSBgWLCBPcChUaBRERERERcpSAVisApbhs2uLdOyc0gpRAnIiIi\nIhL95c9da3/nzrBsmTvPFhGphlT+XEREoonH7QZErbQ0t1sgIiIiIiIu0dS+UERKCXIREREREXGV\npvZVlKb2iYhUKk3tExGRaKKpfRW1davbLRAREREREZdoal8oAqf2bdsWm1P7vN7Y6auIiIiIyDFo\nREpCUxokRURERERimIKUiIiIiIhIiFRsoqJatYI1a9x5drgFTmkcMQIeecR5HUtTGkWkyqnYhIiI\nRBOtkaqoWrXcbkH4BAem0rVhIiIiIiIxKmKm9hlj4owxS40x03zfDzfGbPIdW2qMucjtNh6lc2e3\nWyAiIiIiIi6JpBGpu4BVQG3f9xZ40lr7pHtNChI4xe211yAjw3kdS1PcYqWfIiIiIiLHERFByhhz\nOvBrYCRwd+lh31fkCAxMubmxOcVNQUpEREREJGKm9j0F3AeUBByzwB3GmOXGmFeMMWnuNO0YcnPd\nboGIiIiIiLjE9REpY8ylwHZr7VJjTGbAqeeBv/tePwqMBW4Mfv/wgFGhzMxMMsM1YlI6rU9ERCrE\n6/Xi1d50IiISpVwvf26MyQYGA0VAEpAK/Mda+8eAazKAadbaDkHvDW/5c5UBFxGpMip/LiIi0cT1\nIBXIGNMfuNdaO8gY09hau8V3fCjQ3Vr7+6Dr3dtHavjw2FwjJSJSRRSkREQkmkTKGqlSBmdtFMAY\nY8w3xpjlQH9gqHvNijCaCiMiIiIi4irX10gFstZ6Aa/v9WBXG3Mibk7l83o1lVBERERExEWRNiIV\nPRRkRERERERiVkSNSMlxBBe6KKVCFyIiIiIiYacgFS2CA5MKXYiIiIiIuEZT+0REREREREKkIBWN\nNJVPRERERMRVEbWPVKhc3UdKREQqlfaREhGRaKIRKRERERERkRApSImIiIiIiIRIQUpERERERCRE\nClIVVbqnk4iIiIiIxBwFqYpSkBIRERERiVkKUiIiIiIiIiGKd7sBUcXr9Y9EjRjhP56Zqb2dRERE\nRERiiIJUKIID0/DhLjVERERERETcpKl9IiIiIiIiIVKQqihN5RMRERERiVnGWut2GyrMGGOjuf0i\nIuJnjMFaa9xuh4iIyMnQiFRFqfy5iIiIiEjMUpCqKAUpEREREZGYpSAlIiIiIiISIpU/D4X2kRIR\nERERERSkQqN9pEREREREBE3tExERERERCZmCVEVpKp+IiIiISMzSPlIiIhIRtI+UiIhEE41IiYiI\niIiIhEhBSkREREREJEQKUiIiIiIiIiFSkBIREREREQmRgpSIiIiIiEiIFKRERERERERCpCAlIiIi\nIiISIgUpERERERGREClIVZTX63YLRERERETEJRERpIwxccaYpcaYab7v6xljZhpjVhtjZhhj0txu\nYxkKUiIiIiIiMSsighRwF7AKsL7v7wdmWmvbAJ/6vhcREREREYkI8W43wBhzOvBrYCRwt+/wZUB/\n3+vXAC+REKa8Xv9I1IgR/uOZmc6XiIiIiIjEBNeDFPAUcB+QGnAs3Vq7zfd6G5Ae9laVJzgwDR/u\nUkNERERERMRNrgYpY8ylwHZr7VJjTGZ511hrrTHGlncOYHhAmMnMzCRTI0MiIlHB6/Xi1XpTERGJ\nUsbaY2aUqn+4MdnAYKAISMIZlZoMdAcyrbVbjTGNgTnW2rPKeb91rf1er6bziYhUImMM1lrjdjtE\nREROhqtBKpAxpj9wr7V2kDFmDLDLWvuYMeZ+IM1aW2aNlKtBSkREKpWClIiIRJNIqdpXqjQVjQYu\nNMasBi7wfS8iIiIiIhIRImZEqiI0IiUiUn1oREpERKJJpI1IiYiIiIiIRDwFKRERERERkRApSImI\niIiIiIRIQUpERERERCREClIiIiIiIiIhUpASEREREREJkYKUiIiIiIhIiBSkREREREREQqQgJSIi\nIiIiEiIFKRERERERkRApSImIiIiIiIRIQUpERERERCREClIiIiIiIiIhUpASEREREREJkYKUiIiI\niIhIiBSkREREREREQqQgJSIiIiIiEiIFKRERERERkRApSImIiIiIiIRIQUpERERERCREClIiIiIi\nIiIhUpASEREREREJkYKUiIiIiIhIiBSkREREREREQqQgJSIiIiIiEiIFKRERERERkRApSImIiIiI\niIRIQUpERERERCREClIiIiIiIiIhUpASEREREREJkYKUiIiIiIhIiBSkREREREREQqQgJSIiIiIi\nEiIFKRERERERkRC5HqSMMUnGmIXGmGXGmFXGmFG+48ONMZuMMUt9Xxe53dZAXq/X7Sa4Ilb7DbHb\nd/U7tsRqv0VERELlepCy1h4CBlhrOwMdgQHGmPMACzxpre3i+/rE1YYGidUPG7Hab4jdvqvfsSVW\n+y0iIhIq14MUgLX2oO9lIhAH7PF9b9xpkYiIiIiIyLFFRJAyxniMMcuAbcAca+23vlN3GGOWG2Ne\nMcakudhEERERERGRnxlrrdtt+Jkxpg4wHbgfWAXs8J16FGhsrb0x6PrIabyIiJwya61mIoiISFSI\nd7sBgay1e40xHwLdrLXe0uPGmJeBaeVcr//hioiIiIhI2Lk+tc8Y06B02p4xJhm4EFhqjGkUcNkV\nwAo32iciIiIiIhIsEkakGgOvGWM8OMHuDWvtp8aY140xnXGq960HbnGzkSIiIiIiIqUiao2UiIiI\niIhINHB9al+kO86GwfWMMTONMauNMTOqc1VBY0ycb1Pkab7vq33fjTG5xphvfP1e5DsWC/1OM8ZM\nMsZ85/v73rO699sY0zZg4++lxpi9xpg7q3u/AYwxDxhjvjXGrDDGvGWMqREL/RYREakMClIncJwN\ng+8HZlpr2wCf+r6vru7CqaJYOnwZC323QKZvM+gevmOx0O+ngY+ste1w/r5/TzXvt7X2h9KNv4Fz\ngYPAe1TzfhtjMoCbga7W2g44e/hdQzXvt4iISGVRkDoJx9gw+DLgNd/x14DLXWhalTPGnA78GngZ\n/wbJMdF3ym4IXa377dt+oJ+19lUAa22RtXYv1bzfQX4JrLHW/kT17/c+oBCoaYyJB2oC/6X691tE\nRKRSKEidhGNsGJxurd3mu2QbkO5aA6vWU8B9QEnAsVjouwVmGWMWG2Nu9h2r7v1uAewwxvzTGPO1\nMeYlY0wK1b/fga4B/uV7Xa37ba3dDYwFNuIEqDxr7Uyqeb9FREQqi4LUSbDWlvim9p0OnG+MGRB0\n3uKf9lZtGGMuBbZba5dSdnQGqL59B/r6pnpdDNxujOkXeLKa9jse6Ao8Z63tChwgaFpXNe03AMaY\nRGAQ8G7wuerYb2NMS2AIkAE0AWoZY/4QeE117LeIiEhlUZAKgW+a04c46yi2le51ZYxpDGx3s21V\npA9wmTFmPc5v6S8wxrxBDPTdWrvF998dOOtlelD9+70J2GSt/cr3/SScYLW1mve71MXAEt/PHKr/\nz7sbsMBau8taWwRMBnoTOz9vERGRU6IgdQLH2jAYeB+4znfZdcAUd1pYday1D1prz7DWtsCZ8jTb\nWjuYat53Y0xNY0xt3+sUYCDOhtDVut/W2q3AT8aYNr5DvwS+BaZRjfsd4Fr80/qgmv+8cQqJ9DLG\nJBtjDM7PexWx8/MWERE5JdpH6gSMMR1wFlwHbhj8uDGmHvAO0AzIBa621ua51tAqZozpD9xjrb2s\nuvfdGNMCZxQKnOlub1prR1X3fgMYYzrhFBZJBNYCN+AUWKnu/U4BNgAtrLX7fcdi4eedhROWSoCv\ngZuA2lTzfouIiFQGBSkREREREZEQaWqfiIiIiIhIiBSkREREREREQqQgJSIiIiIiEiIFKRERERER\nkRApSImIiIiIiIRIQUpERERERCREClIiIiIiIiIhUpASEREREREJkYKUiIiIiIhIiOLdboCIlM8Y\nEwf8DjgT+AnoAYy11q5ztWEiIiIiohEpkQjWCfgPsA7n3+q7wBZXWyQiIiIigIKUSMSy1n5trT0M\n9Aa81lqvtbbA7XaJiIiIiIKUSMQyxnQ3xjQAzrHWrjfGnOd2m0RERETEoTVSIpHrImAb8Lkx5gpg\nu8vtEREREREfY611uw0iIiL/v107JgEAAGAY5t/1NPQcJC4KBYAr1j4AAIBISAEAAERCCgAAIBJS\nAAAAkZACAACIhBQAAEAkpAAAAKIByGIOaasyhOYAAAAASUVORK5CYII=\n",
      "text/plain": [
       "<matplotlib.figure.Figure at 0x7f80a3b17ed0>"
      ]
     },
     "metadata": {},
     "output_type": "display_data"
    },
    {
     "name": "stdout",
     "output_type": "stream",
     "text": [
      "Estimated slope vector (mean):\n",
      "[ 0.02643513  0.02184711  0.01583742  0.03761788  0.3530044 ]\n",
      "\n",
      "Estimated intercept vector (mean):\n",
      "[  1.20298471   1.42230996   1.50513279   2.0792939   39.37232293]\n",
      "\n",
      "Estimated covariance matrix (mean):\n",
      "[[ 4.75528796  1.29141942  1.86878604  0.68452802  1.65363934]\n",
      " [ 1.29141942  7.28448535  1.79073392  0.70139345  1.61698937]\n",
      " [ 1.86878604  1.79073392  3.43215185  0.6400251   1.0910501 ]\n",
      " [ 0.68452802  0.70139345  0.6400251   3.51523285  0.64334828]\n",
      " [ 1.65363934  1.61698937  1.0910501   0.64334828  8.58517193]]\n",
      "\n"
     ]
    }
   ],
   "source": [
    "# Fit the linear model\n",
    "yesWAIShypp, yesWAISMMSEmod = fit_linear_model(yesWAISsim)\n",
    "\n",
    "# Sample linear model parameters from posterior distribution\n",
    "yesWAISModelSamples = sample_linear_model_posterior(yesWAIShypp, numIt=1000)\n",
    "\n",
    "# Plot data with sampled lines\n",
    "figs = plot_simulator_data(yesWAISsim['X'], yesWAISsim['Y'], yesWAISsim['Z'], y)\n",
    "add_lines_to_simulator_data(figs, [mm['a'] for mm in yesWAISModelSamples], [mm['b'] for mm in yesWAISModelSamples])\n",
    "add_lines_to_simulator_data(figs, [yesWAISMMSEmod['a']], [yesWAISMMSEmod['b']], colour='g', linewidth=3)\n",
    "plt.show()\n",
    "\n",
    "print(\"Estimated slope vector (mean):\")\n",
    "print(yesWAISMMSEmod['a'])\n",
    "print(\"\")\n",
    "print(\"Estimated intercept vector (mean):\")\n",
    "print(yesWAISMMSEmod['b'])\n",
    "print(\"\")\n",
    "print(\"Estimated covariance matrix (mean):\")\n",
    "print(yesWAISMMSEmod['Sigma'])\n",
    "print(\"\")"
   ]
  },
  {
   "cell_type": "code",
   "execution_count": 13,
   "metadata": {
    "collapsed": false
   },
   "outputs": [
    {
     "data": {
      "image/png": "iVBORw0KGgoAAAANSUhEUgAAA1IAAAUlCAYAAAAa0fdEAAAABHNCSVQICAgIfAhkiAAAAAlwSFlz\nAAALEgAACxIB0t1+/AAAIABJREFUeJzs3XmUZNddJ/jvjT0il8h9qy1llTZbgjIYW2DZKuFGrWns\nQXBg3B6aRm73HM7McdOiMdNwZrDKNAM29DDVHE8PA8YuN54DBk+7BvtgyWZQlWQ3MhpLVZIs1V65\nV+4ZmRn7duePiPvyRmREZEQu777I9/2c805ExvbuexH53v29e+/vCikliIiIiIiIqHke0wUgIiIi\nIiJqNwykiIiIiIiIWsRAioiIiIiIqEUMpIiIiIiIiFrEQIqIiIiIiKhFDKSIiIiIiIhaxECKiJom\nhHhDCPF+0+UgIiJSeG4iUxhIUdsSQkwIITJCiP6qx18VQhSFEMdNlc3Jyvvtx3fzXinlg1LKF8qf\nc0YI8Wd7LMuvCCHuCCHWhRB/KoQI7OXziIhM47lpd5xybhJCPCiEeE4IsSSEKO72c8gdGEhRO5MA\nbgH4iHpACPEQgHD5OUcQZabLoZEAjJdHCPGPAfxbAD8O4ASAtwH4lNFCERHtHc9Nu+OIcxOALIC/\nAPAx0wUh52MgRe3uSwD+ufb3LwL4T9AOxkKIoBDi3wshJoUQ80KI/0MIESo/1yOE+LoQYlEIsSqE\n+JoQ4oj23qeEEDeFEBtCiFtCiP+2/HjFFS8hxHj5SqOn/PcFIcRvCyG+AyAB4C4hxP1CiG8JIVaE\nEFeEED+nvf+cEOI/CiH+RgixKYR4UQgxIoT4D0KINSHEW0KIU9rrx4QQ/3e53LeEEP9Ke+6MEOIv\nhRBfLJf7DSHED5ef+zMAxwF8rbyeT1TvUCHEQHmfrJXL+oL23IQQ4gNCiCcA/AaAD5c/59Xy89Fy\ny9KcEGJGCPHv1D6p4RcBfE5K+ZaUMgbgtwA8Vee1RETthOemNj03SSmvSSm/AODNBt8vEQAGUtT+\nXgLQXT4ReAF8GKUTmO7TAE4C+MHy7REAnyw/5wHwpygdwI8DSAH4LAAIIToA/AcAT0gpuwH8KIBL\n5fc1c1XxnwH4lwA6AawA+Fa5bIMA/imA/yiEeEB7/c8B+J8ADKB0RewlAC8D6APwFQB/UC6XB8DX\nALwKYAzABwA8LYR4XPusDwH4cwBRAH+ttklK+QsApgB8UErZJaX89zXK/asApsvlGELppKTI0sfI\nZwH8DoC/KH/OO8vPnyuX/W4A7wTweHkf1PJ2AJe1v18DMCyE6K3zeiKidsFzU/uem4iaxkCKDoM/\nQ+nK30+gdAVpVj0hhBAA/jsA/0ZKGZNSxgH8LkonC0gpV6WUX5VSpsvP/Q6AR7XPLgJ4SAgRllIu\nSCnVFaqduh9IAOfKrS1FAE8AuC2l/KKUsiilvATgP6N0glL+s5TyVSllBsBXASSklF+SUkoAf4nS\nwR8AfgTAgJTyt6WUeSnlbQCfU9tU9qKU8tnye7+E0om6WVkAowDGpZQFKeV36rxOoPLq6jCA/wrA\nr0gpU1LKJQBnq8ql6wSwrv29Ub7taqGsREROxXNTe56biJrmM10Aoj2SKJ2sXgRwF6q6TqB0hS0C\n4Htiqyu4QPkighAiAuB/A/CPAaiWkE4hhJBSJoQQHwbwCQB/Wu4K8atSyqtNlm1au38CwHuEEGva\nY75yedV2LGrPpav+TqEUeKjPGqv6LC+AF7S/F7T7SQAhIYSnfOLcye8DOAPgm+V99sdSys808b4T\nAPwA7mj72oPSVcZa4gC6tb+j5dvNJtZFRORkPDeVtOO5iahpDKSo7Ukpp4QQt1C64vQvqp5eRulA\n/3Yp5Z0ab/9VAPcCeLeUcrHc1/sVlE5oUkr5TZQO2kEA/wuAPwHwfpT6lke0zxmpVTTt/hSAi1LK\nx2u8rlXTKF1BvLfO8zt17Wj4fPnq5ycAfEII8Q4AfyeE+Acp5fM7fM40gAyA/iZPit8HcAqlriFA\n6crkgpRyrf5biIjaA89NDdfb8vM2npuImsaufXRYfAzAj0spU/qD5YPmnwA4K4QYBAAhxBGtz3Yn\nSiezdSFEH4Bn1HuFEENCiJ8q90fPoXSCKpSfvgTg/UKIY0KIKCr7alsfod3/OoB7hRD/TAjhLy8/\nIoS4v8Zrd/IPADaFEP+jECIshPCKUrrWdzX5WQso9ROvSQjxk0KIk+WuJxsobXOtk888gPHy61Cu\nDHwTwB8IIbqEEB4hxN2i/twe/wnAx4QQD5THRf0mgC/sUHYionbCc1P7nZsgSkk/AuX7wXLASrQN\nAyk6FKSUt6SUr+gPaff/LYAbAF4SQqyjNLBWXTE7i1JK2mUA/wXAN7T3egD8Ckr92lcAvA/Af19e\n37cAfBmlBAkvozTAtvoqmPV3+Ura4yj1yZ4FcAel/vAB7bWy6r01P09KWQDwQZRac24BWALwx9jq\nJlf3vWW/C+B/FqXMR/8G292D0j7aRGmf/O9Syos1XvdX5dsVIcT/V77/z8vb9CaA1fJral0RhZTy\nOQC/B+B5ABMAbkKrLBARtTuem9rv3CSEGEep2+Eb5fKlALxV67VEojTez2ABhPg8gJ8EsCilfKj8\n2BmUsqkslV/2G+VMLERERAeO5yYiItqJE1qkvoBS1hidBPAHUsp3lheeqIiIyE48NxERUUPGAykp\n5YsAag0ud8Ls1kRE5EI8NxER0U6MB1IN/CshxGVRmom6x3RhiIiIwHMTERGVGR8jBVgD+76m9UMf\nwlYf9H8HYFRK+bEa7zNfeCIi2jdSSse0+PDcREREQP1zkyNbpKSUi7IMpVmx393gtUaWZ555xti6\nTS5u3W43bzu3212Lye12Oslzk2MXt263m7ed2+2uxannJkcGUkKIUe3PnwbwuqmyEBERATw3ERFR\nJZ/pAggh/hzAowAGhBDTKM0jc7o8i7cEcBvALxksIhERuQzPTUREtBPjgZSU8iM1Hv687QVp0enT\np00XwQi3bjfg3m3ndruLW7e7Gs9N7cWt2w24d9u53e7i1O12RLKJ3RJCyHYuPxERbRFCQDoo2cRu\n8dxERHR4NDo3OXKMFBERERERkZMxkCIiIiIiImoRAykiIiIiIqIWMZAiIiIiIiJqEQMpIiIiIiKi\nFjGQIiIiIiIiahEDKSIiIiIiohYxkCIiIiIiImoRAykiIiIiIqIWMZAiIiIiIiJqEQMpIiIiIiKi\nFjGQIiIiIiIiahEDKSIiIiIiohYxkCIiIiIiImoRAykiIiIiIqIWMZAiIiIiIiJqEQMpIiIiIiKi\nFjGQIiIiIiIiahEDKSIiIiIiohYxkCIiIiIiImoRAykiIiIiIqIWMZAiIiIiIiJqEQMpIiIiIiKi\nFjGQIiIiIiIiahEDKSIiIiIiohYxkCIiIiIiImoRAykiIiIiIqIWMZAiIiIiIiJqEQMpIiIiIiKi\nFjGQIiIiIiIiahEDKSIiIiIiohYxkCIiIiIiImoRAykiIiIiIqIWMZAiIiIiIiJqEQMpIiIiIiKi\nFjGQIiIiIiIiahEDKSIiIiIiohYxkCIiIiIiImoRAykiIiIiIqIWMZAiIiIiIiJqEQMpIiIiIiKi\nFjGQIiIiIiIiahEDKSIiIiIiohYxkCIiIiIiImoRAykiIiIiIqIWMZAiIiIiIiJqEQMpIiIiIiKi\nFjGQIiIiIiIiahEDKSIiIiIiohYxkCIiIiIiImoRAykiIiIiIqIWMZAiIiIiIiJqEQMpIiIiIiKi\nFjGQIiIiIiIiahEDKSIiIiIiohYxkCIiIiIiImoRAykiIiIiIqIWMZAiIiIiIiJqEQMpIiIiIiKi\nFjGQIiIiIiIiahEDKSIiIiIiohYxkCIiIiIiImoRAykiIiIiIqIWMZAiIiIiIiJqEQMpIiIiIiKi\nFjGQIiIiIiIiahEDKSIiIiIiohYZD6SEEJ8XQiwIIV7XHusTQnxLCHFNCPFNIUSPyTISEZG78NxE\nREQ7MR5IAfgCgCeqHvt1AN+SUt4L4P8t/01ERGQXnpuIiKgh44GUlPJFAGtVD//XAL5Yvv9FAE/a\nWigiInI1npuIiGgnxgOpOoallAvl+wsAhk0WhoiICDw3ERGRxme6ADuRUkohhKz3/JkzZ6z7p0+f\nxunTp20oFRER7dWFCxdw4cIF08XYFZ6biIgOp1bOTULKuucB2wghxgF8TUr5UPnvKwBOSynnhRCj\nAJ6XUt5f433SCeUnIqK9E0JASilMl0PhuYmIiBqdm5zate+vAfxi+f4vAjhvsCxEREQAz01ERKQx\n3iIlhPhzAI8CGECpz/knAfw/AP4SwHEAEwD+GyllrMZ7edWPiOiQcFKLFM9NREQEND43GQ+k9oIn\nKyKiw8NJgdRe8NxERHR4tGPXPiIiIiIiIsdiIEVERERERNQiBlJEREREREQtYiBFRERERETUIgZS\nRERERERELWIgRURERERE1CIGUkRNunDBdAmIiIiIyCkYSBE1iYEUERERESkMpIiIiIiIiFrkM10A\nIie7cGGrJepTn9p6/PTp0kJERERE7sRAiqiB6oDpzBlDBSEiIiIiR2HXPiIiIiIiohYxkCJqErvy\nEREREZEipJSmy7BrQgjZzuUnIqItQghIKYXpcuwVz01ERIdHo3MTW6SIiIiIiIhaxECKiIiIiIio\nRQykiIiIiIiIWsRAioiIiIiIqEUMpIiIiIiIiFrEQIqIiIiIiKhFDKSIiIiIiIhaxECKiIiIiIio\nRQykiIiIiIiIWsRAioiIiIiIqEUMpIiooQsXTJeAiIiIyHkYSBFRQwyk3IXfNxERUXMYSBE1iRVM\ncgP+zomIiJrjM10AonZx4QJw+rTpUtjjwoWtCvWnPrX1+OnT7tkHRERERI0wkCKibaoDpjNnDBWE\nbMHAmYiIqHUMpIgaYAWT3ICBMxERUesYSBE1wAomA0YiIiKiWphsgogaYiDlLvy+iYiImsNAitqG\n6WxirGCSG/B3TkRE1BwGUtQ2zp0zXQIiIiIiohIGUtQ2JibMrt90ixgREREROQeTTbQht85ndPHi\nVrIHZs0jOhhuOr4QERHtBQOpNsSKjn2Y/pzchscXIiKi5jCQakOmu7jZSQ9Yzp2zP/04058TERER\nUS0MpNqE3jLyxS8C4+Ol+25qGenpMV0CosOJLa9EREStE1JK02XYNSGEbOfy79bp0+5JfFBdwXvm\nmdJ9ExU8dnkiN3jiCeDZZ82sWwgBKaUws/b949ZzE5GdeE4muzQ6N7FFqk04JemC3QcuJ3Wt4wGb\n3ODKFdMlICLaGQMpcgIGUm1CDyheeslcQMEDF9Hh5uNZgYiIqCk8ZbahdNp0CcxgAEd0MM6eBc6f\nL92/eXPrf+3JJ4GnnzZWLCKiChzPSU7DMVJt6KmnShns7OKkcUpkv7NnWZl2k5ERYH7ezLo5RoqI\nmnXmDDPpkj04RuoQMJm1T1/HxAQPXG5z7hwDqcNOP74sLHDiayIiomawRaoNmbwKYzJjIMdnmTE+\n7q65y9zu5Engxg0z62aLFBE1i3UCsgtbpGjfqJYwE0wfNE2v3076mJnJSY6ZOez0FqmbN9kiRUTO\nx2MTOQEDqTZkYv4kJ0wGbLpV5Nw59xy4T50CYrHS/YsXt7b71CljRaIDxO67RERErWMgtUsmWyfs\nXq/JuZycEsQB5gM5O+n799w5VqzdxGSrMxERUTthILVLburmZZJeob9wwf4KvVMmQjbp/vtNl4Ds\n5JbfNRG1N9bDyAkYSFFLTHYrdGsgY9qv/7rpEpCd+H9FRO2AgRQ5AbP2tYDzKZll9/xZ1UxmLCSy\ni8l5w5i1j4iaxXmkyC7M2rdPOCDbLNNjN0yvn8gO588zMyMROVP1BW2FF7TJFAZSu3TpkukSuI/p\ng6RbM9Z9/OPAZz9ruhRkF5WtkahVJlszyR1MJr8iqsVjugDtKh43XQL3MR1IubWC+ZWvmC4BHbSz\nZ7cqKJcvb90/e9Zsuai9qLnniIjcgi1SLeCkleRGvGhw+D399FZLQijEsYDtjAPwyS34OycnYCBF\n1IBb+2N//OPA179eup9IbI0P++AH2c3vMNJ/55kMLxK1M7sDqbNnt1qi9Mm7n3yS3fzoYPHYRE7A\nQIqoAbcmGPnZnwUGBkr3P/WpUsZEgCeuw+rSpcpWKHW/p4ffOTWmt2YysykRuQ0DqRboleo/+iP3\nVKqphAlG6LDSK8Pj46wMtxu3tpwTEZnGQGqXvF7TJSA6OHoF7E/+hBcN3MR3gGeFTCaD6elpTE1N\n1Vxod5ySyezJJ82sl4jIFAZSLdCv+s3NcRyBG+jf+eXL7vzOf+InTJeA7HTy5O7eJ6XEysoKJicn\n6wZKq6urGBsbw+joKHp6ehAKhQAAfr8fAwMDuHr16j5uCdmNY6KIyG0YSLVArzyfO+fOq/TMCOU+\nanwUucPDD9d+PJPJYGZmBlNTU3WDpVAohOPHj2NsbAzRaBSBQADhcBgnTpxANBrFnTt3MDExgbW1\nNQwPDyMajSIUCkFKiVQqZe+GHlI8PhMR2UdIKU2XYdeEENLO8ldnJ3r00dJ9N2UnOnPGXABperJH\nDqSmw+r55yW+8Y0VrK9P4Y//eApPPDGFWGwSweAUUqnK1iQ9UPL7/ZBSIplMYnV1FdPT07h16xbS\n6TQGBwfR3d0Nv9+PYrGIjY0NLC8vI5FIwO/3QwiBQqGAYrGIYrFolUVKKQzuin1h97mJiIgOjhCi\n7rmJgdQunTrlzuQDJgOpkyeBGzfMrBsotcycO2du/US7pbcm6YvesqRak1ZWjuODHzxiBUGFQgGJ\nRAJLS0u4desWbt26hfX1dfT29qKzsxMejwepVAqbm5uIx+PweDzweDwoFosoFApo9hhdPlExkCIi\nom1M9ohqFEixa98u9fSYLoF9nJIRan7evnXV4tYubuzO6WxqbFK9cUmTk5NYWVnBkSNHcPz4cRw/\nfhxHjx7F3XffjXvvvRf5fB6bm5uYmZnB1atXsbDwXXzuc6vo6OhAIBBAsVhEOp1GOp1GsViEx+OB\nlBJLS0tYXFzcVh69dUnx+/3w+/0AgGw2C6/Xi+HhYRw7dgxHjx7F6OgoOjs78du//dsHvr+IiKj9\nOLUuwkBqlx580Ny67f4xmZxLSe9OmUhwskcTzp1z5sHLLbLZLGZmZhomcQgGg1aQdPz4cRw7dgz3\n3HMPPB4PstksYrEY3nrrLVy9ehXPPfccVldX4fP54PP5UCgUkM1mUSwWrVYhAFhfX69ZnkKhYN33\n+Xzw+/0IBALwer3IZrNIpVLo6enBwMAA+vv70dHRYXUBXF9fx9zcHFZXVzE7O8tMfURE1JSJCdMl\nqI2B1C6pyUpNMBmVu7E7o+LUqyEHzakHr8NASonV1dWaXe3Usry8bI1NOnHiBI4fP453vetdePzx\nxyGEQDqdxrVr1/DKK6/g+vXrePHFF7G5uWmto1gs1uxeVygUkMlktpWnRMDj8SEYDCES2QqSEokE\nhBCIRqMIh8Pwer1W1794PI5MJgOPx4NYLIbV1dWmu/Wp7oD5fH7X+5KIiA4XvUfUF79YmucQcFbm\nZAZSu2SycvnSS+bWbbdTp4BYrHT/4sWtf5xTp4wVyRX0g9fFi+5M+74fVGtSvXFJU1NTCAQCFa1J\nJ06cwLve9S4MDg5ic3MTN2/exCuvvIJr167h+eefx9ramtXNrha9VakWj8cDn8+HQCAAv98Pj8eD\nQqGAdDpdDqz8CAZLQU0qtYliMWglh/D5fMjn81hZWam7fv1xIYS1SCkbvqfec0TUmFsv8tHhp9c5\nLlxwZrZsRwdSQogJABsACgByUsp3myyPychYX/dzz9lbsTU5l5K+jt/5Hfv/iZwyPoycp7o1qVaw\npLcmqeXUqVN4//vfD6/Xi/n5ebzxxhu4evUqXn/9dbzwwgtIJpM1W2aEENZ66/F4PPB6vfB6vfD5\nfFZmvFwuh1wuZ32O1+uFx+MBUApicrmc1bWvWMwind76zEwms63lqpV9dBiTLjjt3ETuxu7XdFi1\nw0VdR2ftE0LcBvDDUsrVOs8by4xkMhX2yIi9iReqg4lnnindt/uH3NcHrNb8JdjDrenP7f69OUWt\n1qTqQElvTVKTzIbDYavlZmJiAtevX8fs7CxWV1eRSqUqxhi1QrXsqABIZcRT448KhYI1Xsnn81mP\nZbNZ5PN5Z7X4CABBAB0AItryanukP3fyuckktoyY4dZzE7mLyczJ7Z61zzEnVZORsZ50YWHB3qQL\nJptW9X2+tmb2aoTqYugG+n5fWHDmVaC9kFJibW2t4eSyS0tLGB0dxdjYGPr7+9HV1YVQKISxsTEM\nDg7innvuweTkJObm5vDmm2+iUChYGe32ErT4fD4Eg0GEQiEIIZDJZJBMJgGUst+pcUkAkM/nrZYm\noBT8ZbPZve2c3fCjMiDSl+pgSS2eGp/zqh2F3TeOOTfpTAYzDKTs0w5X6on2k+oF5jROD6QkgL8V\nQhQA/J9Syj8xWRiT2euefnorYBoZMXf1yak/5INislujSfr2nT/vzH7JjWSzWSsrXK1gaXJyEl6v\nF0NDQ9Z8SKoVx+/3Y3BwEFJKzM7OYmFhwWr1yeVyDVt36rU2eTwe+P1+hEIhdHR0IBQKoVgsIh6P\nIx6PI51Ow+v1Wp+RSCSQSCSa/vx95QEQRnPBkHrOf/DFchhHnZt0bg1m3LrdRG7h1P9vpwdS75VS\n3hFCDAL4lhDiipTyRf0FZ7Qa3unTp3Hapj1td0DhlBYCu+dSMl2h19f/h3/YfgHFbjk5gNRbk6qD\no9u3b1vzJvX29qK7uxuhUMhqxUmlUojFYshkMohGo0gmk9jc3EQ2m0Umk0E2m90WrNTKbqeoBAyh\nUAiRSAQdHR3wer3I5XLY2NhAPB63UoursUbNpBXfV0E0HxBFUAqi7JAGcA3AbQC58tI+HHtusptT\nxpG6LZBqh0H4RPvJ3uPJBVxossXC0WOkdEKIZwDEpZT/q/aYsX7oJg/aTzwBPPusmXWbdOqU/enX\nnTI+zKSTJ4EbN+xbX63WpOvXr+PmzZuYmprCwsICPB6PNWEsAORyOcTjceTzefT19SEcLkUDmUwG\n6XQaqVTKSqjQLBUkBYNBBINBeL3eislpjaTq9qEU6DQTEKnFa0O58gCS2pKo+rv6uRRKaRpqaIcx\nUjonnJuccpwyOYbhzBlzwcTZs2bnNXRrnYDILm05RkoIEQHglVJuCiE6ADwO4FM7vM02JivRDz9s\nbt0mMeW5GfH4/n2W3pp069YtfP/738e1a9cwMTGBubk5LC0tIZFIWIGLag3y+/3o7OxEKBTC8PAw\n8vk80uk0YrHYtlakxcXFpsqi5i4qZaorbhvbpLryqSBt3wls70K3U8tRcP+LsY1EKdBpJiBS9w0M\nyzLFieem6oDJVEBh97QgTmkNO3/ebCA1MmJu3URu59hACsAwgK+WU/76APxfUspvmi2SM/T0mFu3\n3S1xpidju3Spcjyaut/Tc7hbpHbblTSXy+HatWu4dOkS3nrrLdy4cQNTU1OYn5/HysoK4vE4pJRW\n8OL3+xEMBhEIBKyMdKFQCJlMBoVCwUr5vZcU3PXs+9xFATQfEKkudLUSLuy3DOoHQ7WCpRRKwdQB\n0+eYArDnJB024rmpDru7vDslgDTNbWOXyZ2c2n3XsYGUlPI2ALZB1GB39zad3fNVmO4H7pQkH6ZJ\nKZFMLuP116/hrbdew7Vr13D9+nVMTk5iaWkJGxsbyGQyVkVYTfqqstipbnXBYBA+X+mwUywWkc1m\nG7b2GOt67EVla1EzXensOJoW0FwwpC8H2ANRpWJXwZBq2WtGu84x5fRzk90VDdMXu0zRM+nqk8Xb\nkUkXcE5rHJFdGEjRvrG7+4TOZBBn2mHsPpHL5TA/P487d+7gxo0beOWVV3DlyhW89dY0FheXkMls\nAEjjt35rq+uc3oKg5i0KhUIIh8NWcJTNZpHL5bZVlA+iZWlH9eYsatR6FLKpbKoLXbNji2zedTtp\nkxYkV7G7ouGUViG7t1u/yDY+bv9FNqfsdyK3YyC1Sya7uNk9Z4TJDG5OmivD7oyFe7G5uYnr16/j\nypUruHXrFiYmJjAxMYHZ2Vmri53egqTzer3WEgx6kcuFEA4Xkc/nUSgUKt6jxhDVStV9YPZrzqL9\nlkPzAZHqQsc4hGhfOPFKNRHtTTu0vDKQ2iWnNjEeNk666mYy2UWxWMTq6iquX7+Oa9eu4datW5ia\nmsLs7CyWlpawsrKC9fV1KztdPdXjUmopFArbUnGnUvu2KZVqzVm0U1e6wAGVRVdEa+OKkmi39N0H\nSv+N6b811Z2vHbv00c7cdE7UK3iTk2Yv8rlpv5O7mB7e0QwGUrtkd/c6/cd09qwzf0yH3X4Gzyow\nWlxcxNzcHG7cuIHbt29jenoac3NzWFxctFqO0ul0RStQdRDUqFKqd8MDtsa0HNjAfn3OombGFtk5\nZ1ErY4vSsCXhwmFU/ZsrFovWmDk1KXEkEkFXVxd6e3sxODiIsbExHDt2DL/xG79hsui0R26q0Dup\nguem/U7kNAykWmByUK0+sHV93f6BrU5gMlvhTvL5PFZWVrC0tGQtt2/fxtWrVzE5OYm5uTkrMKo1\n6WszPB4PvF6vlba7WCxa45ACgYD1mN6iVB1ktbReL5pPtGByzqKdutIlUXfOIrfTWyhVKng9cYT6\nvejBTzQaRV9fH4aGhjA0NISBgQH09PSgp6cH0Wh0221XVxe83q0fRrFYRCqV2rak02kj+4CIiJzJ\nScM76mmbCXlrMTkhr4nJYZ2wbq8X2EUMsC/snHAxm81ieXkZX//6Av7u7yYRi03guedm8fa3T2N9\nfQqFwjwymRiSySSy2WxTXZVUZVUFQ1JKFAoF5PN5+P1++P1+Nemblf5bZb5TY5N2/XtvNGdRvWDJ\nSXMW6c+7aM6ielQwrX5L6lb9flSQnc1mEQqFrACot7cXvb296O/vR29vL6LRKDo6OhCJRBAKhazJ\nh/1+P3w+nzUJca3ApzoIUvcTiQQSiQSSySSSyaT1vEo0ks/nrdYpv99vjcfzeDxYXFxsuwl5azF5\nbiJ7OGV4VvocAAAgAElEQVQSZCK3GB83l2ytLSfkdSKTSRd0drfM6K1hxWL7tYapSWBV97mpqSnM\nzMxgZmYGd+7cwcrKCmKxGBKJhBXA1KsEvflm6VYIUU7GEERXVxcikQjC4bDVKpROp7G+vo6NjQ1I\nKa2U3yphQzWVtKFaPl8nd3WtOYsatR7ZNWdRFs1P4mrjnEVOIoSwghR16/V6rZagQqGAbDaLTCYD\nIQQ6OjqsRQ94qgOR6vmYVDClgpxkMomlpSVMTk5aQU8ul7MyL6rP8/l8Vrn0Vir1P6FaPPP5PHK5\nnHWr7qvfux4gqW1W/weqjPl83mqhZQZAaidOGr9LROYwkGqBfuD80pfMHTiffNLMek2ovOqXQyKx\nhlRqDXffPYfe3klMTU1henoaMzMzWFhYwNraGjY3N5FKpaygqBG98unz+RAKhdDd3Y3BwUGMjo5i\nZGQEHR0dSKVS+Pa3V9DTcwdzc3NYXV1FOp22rr7vpFECCHjQ/Lgi9bzJOYsatR4d4JxFTlLdIqQH\nGyrIKBQKFcGJeo/eaqSCnUQigXw+D6/Xa01SHIlEEAgErICkUChYLT2K+gwV3Kh1q0V/XE1wrJc3\nEChl7lCtV6XPlFDRrQpumm1xVZ+v3qMCJH2d+r6rTkqxvLy8b98RERG1N/1C/uSkMy/ks2tfC9iU\nX2oNi8V2//5isYiNjQ2sra1hdXUVa2trWFlZwfz8PKanpyvGE62vr1utRLXmJNKpypleUc3n8xBC\noLOzE93d3dZVfZ/Ph0KhgFQqhVgsho2NDaRSqYYtUU1Tcxa1MraIcxa1jeqKv5RyW3IFdd/0sbU6\ncFEJH1RLmFpUi1QgEEAwGMSVK0G85z0ha26wSCSCSCSCzs5OdHZ2IhKJWF0AA4FARevTXpcHHniA\nXfuo7TCLrxnc7+5y+rT987Upjbr2MZDapZMngRs3jKzaqJMngevXJVKplBUI6UHR6uoqVlZWMDMz\ng9nZWSwsLFjBSjqdRi6Xq6iM1qpw6gGR/rpcrggh9jBOaDcazVlUL1jinEWOUR1IVP+ugMrscqql\nSG8xavTZjRb12WpRrTNCCCt4CQaDCIVCVjIH1UVUBf2dnZ3o6upCV1cXuru7EY1G0d3djd7eXnR1\ndVV0+VO3fr9/T/tsrxdL9qLRyaqdMJAiOnh2jpsm85waSLFrXwv0FqmbN3ceI6UqY9Xda1pZar3/\ne98r4KGHdv+Zaslms1hfX7fG8mxubiIejyORSGwbSJ5Op8tjIfLwePZWI9/pan2jCuye6iZOnrMo\nhdbGFtkwZ1GtYMOJqjPP6ZkN9UW9Vqn1/5nL5eDz+RAMBq3WmM7OzoqgRt2q4EUPZKqDmlqPqXFC\nTqIf29bXnZkZiZzPrS0Ebt1uIjv19pouQW3OO6O36BOf+MSeA4rdBDUeTwF/9Eel+3/4h/Vfr5IS\ntLLoV81rTZy6tAQMDm6vCKrB3voYDf12T1nfnIhzFtVV3f0MaD0Y2u/fSvX4GJ/Pt61rmPrtA6j4\nXavkC5lMxho/pLfaNBvINBPo6Km63eIrXwG+/vWtv8+dK90uL7OCSM07d86dvxcGUvapHmKh8KLP\n4be2ZroEtbV9IDU8PLxv/fPrLSq71Esv5fDyyxkUizn82Z9l8eijpfv33JPB295WquRls1mrBSeT\nyVS07KhUwLXuqwQJ2WzWWq/P59vW7ahUuZRYWtr/flo7dU060CBMzVnUytgizllUESjpdhs8NVpP\nrW5yemIBFfAEg0GrFafVQKaZQEetk/bPZz9bWoBS1z5TKWZp70xW6vm7oYPGbInkNG0fSH3kIx9p\nKlDZ7f1UKoVisVi+Uh2ClCH4fCEAAVy86IcQHrz2mkAksjVvi77orUQqmcFOLUN617tWVQ+GB9B0\nILRvwVI7zFnU7NiiA5izqNb4r922Fu72+1ItpX6/H6FQCB0dHeju7kZfXx96e3utW32eoWYCHZUC\nntpXyK7kJ3Qg7G4VaocJMw8CW0aIDp6ete/iRWdm7Wv7QOrd7363NZYhHA5vm2PF5/NBCGGNu8nn\n81YXIZUiWy16AKTSB6sKbjweBxCvWPfCQul2fr5xGWtl9WpGdfcslSFMCC/8/q1xIPpgdrXsq3ad\ns6g6WDqgOYtqBUYqOAK2f//7NV+O1+tFIBCoCIJGRkYwMjKC4eFhDA0NYXR0FGNjYzhy5AgGBwcR\niURqdhclUn72Z02X4HA4c+YMzpSjCjtvJybsXR8AXLhwRm219ffEBHD6tH3leOkl4Nln7d3u6u03\n8X27+dbO3xdvzdw+/TQQi5X+jsXO4MKF0uOlhEj2lqeets/aFwqFKsYkHeC6KuZIKRQAj2erJaFR\nl7jqz1FjRPR5VKqDvboTse5V9ZxFzXSl8x1MUSq4YM4i/TekfidqjFs4HEZvby+GhoYwPDxszWE1\nMDBQc+nu7mZARIcOs/btjlOm5jCZVcvkus+cKS1EdHDGx811Hz7UWfsymYxVoVTjmdQJTLVKBQIB\n674KXtQ8Q7lcrqJFCtiq8OqBUHUrA1AKppRmu8XpLUd71uycRfrzpuYs2qkrXdqmcu1RdcIEtajf\nUyqVQkdHB/r7+zE4OGi1DNULiAYGBtDT0+PKBAdEdLiMj5sugRmmu/KdPeucbk5EB+X++02XoLa2\nb5Hq6Oio6NLmhIkwd82H5hMtmJqzqJmxRfswZ9Fuu0O28vl69ji9G6hKnBCPx+H3hxAKDSASGcSd\nO4P4gR8YQDg8gAcfHMCP/Mj2oKivr2/P8/g4DTNSkV3YIrV3Jltm7D5WVI+fePTR0n0njZ+wg8nv\nnOggOaW1/VC3SCUSiZqP613mbMk6V63enEWNWo9cPGdRtVa+K4/HUxEMqZZH1VKUzWYRj8dRLBYx\nPDzcsHVIX/r7+xHSRt53dgKXLx/E1jobAymi9mGyVcju48TTT28FTOPjDCbchuemw68dsjS2fSBV\nz74HTtVzFu3UnS6MUte7g1ZvzqJ6LUcHMGfRftEzyVUvHo8Hc3MS/f1ZbG5uIp1OY3BwsOmgaGBg\nYFeJFj7+8a35dRKJrUrKBz+4lS6aiMgpnnrKdAnIDu2QzeygMZAiJzi0gVRD7TRn0U5d6Wycs6hV\nqvtcIBCwsioGAgGrpSidTmNzcxObm5vo6+vbMRD6zd8cwF/9lb3JFvT5dUZG3DNPClP7ErUnN/1/\n6sepycmtq9V2H6dMVOj11jh27SM3cOqxrf0DKYFSAoVWxhY5bc4i9fwBzFm0/wR8vq35hyKRCILB\nIPL5POLxONbX19HZ2dlSa1GjZAtnzwJf+ELp/quvAh/7WOm+iatuu5jWq23pFZGXXnJmczoRuZtT\nuv2wZcQ+vMjnXk79fts/kPpN2DdnUbOTuKoudAeXjf1A+Hw+K/mClBKZTAZ+vx/d3YPweofQ0TGI\nGzcG8MM/PIBIZACnTg3gve892GQL+lW3U6fMXnULh82t26QrV0yXgIiaxQxu7vPgg6ZLYB+nBM9E\nSvsHUrsJohrNWVQvWGrDOYuA7UkbwuEwenp60N/fj6GhIRw9ehQnTpyomYShOtkCUEq48NJLtm1G\nhZ0mPj5o99xjdv2m9PSYLgERNev8eXcGUnYfp5zUMjIwYO/6iGhL+wdSQO05ixq1HrXJnEXNCgQC\n6OrqQl9fH4aGhjA2NoYTJ07g5MmTuP/++zE+Pr7rZAtA5QkjkTDXD72z0751KW4d0Ktv9+XL7tlu\nImpPsZi962PLiHlO7epF7tL+gdRvwTFd6GpN5NsKfZJXAMhmswiFQhgcHEQkMgohjqG392585zv3\n4aMfvRc9PSfwkz85gg984GAzYVy6VNmlTt3v6Tn4A5kexN28aX8Q59YBvW7dbmLXsHbklAs+HCtk\nHye1iJnilu2kEqceX9o/kLIpiFIZ6FSwlM9LAIWKgKlWAKVSegcCAYRCIQQCpcmikskk0uk0jhw5\ngvHxcZw4cQLHjx+vWI4ePYqOjo5tZXniCeDznz/Qza2gV6pHRlipdhu7r/SSWW7tGtbOnHLhw+6K\njlOCCROVO30bL1xwZ4uYUyvWdDCc+n23fyC1Rx6Px1oAoFAooFgsbguIpJQoFCpzjasAKRKJIBqN\nIhKJwOPxYG1tDQsLC+jt7d0WHOnL4ODgrrramRwrZHfmOv1kcf682ZPFk0+aW7dJIyOmS0BEtJ1+\nfpiYMHd+cGLlzg3OneO+J/MOZSClutfV+1tXLBZRLFY2a6mgyuv1IhgM4tixY+jq6sL09DQymQzy\n+Tyy2Ty6ujoQjUbx2GOP4fjx4/je976HaDSKT37ykzh69Ch+93d/FwBwpnx0P3PmDGKxGH7mZ35m\n2+Ot3AK7e99+3OZy5tY/P38GZ86Y2W4AuHTJ7PpN3T78sDPKwduDuz17Fjh7tvT35OQZnD4NTEyc\nwf33A88+a295aG/szuDmlFYht8zxp+j7/eJFQP37uKlrn9u+czdyyvGlEbGbsTxOIYSQemtSraBI\nUWOPvF4visUicrkcIpEI+vr60NXVBQDIZDJYX1/H2toahoeHG7Ym9fb22jIhrFL9Y3rmmdJ9O35M\nJtete/e7gX/4B/vWV60URJlbv52c8p2T/cbHzVVQyhe97DuwHhAhhDR1bjV5nDK57qeeKrVQuJGb\nxrHy3OReJv/HG52bfHYXZr8Vi0V4PB4Eg0EEg0F4vV7kcjnE43GEQiFEo1GEQiEUi0WkUinEYjH4\n/X6cPHmy5rik48ePY2xsbF/nQqLd0w+aL7/szqtuJuj799w59wSQRNQ+9PPDF79YuggAuO/8wHGs\n5AZObYFs+0BqcHAQgUAAhUIBiUQC6+vrGB4exjve8Q6Mj49vC5KOHTuGaDRqutgtc2vF1vR2t0Oz\nMtFe6b/zyUlesGg3TjlO2f1bcXPCBf07v3zZPf+z+vZ96Uvu+s7dTl0ocZqWuvYJIY4DGAawIKWc\nOrBSNV8e+Xu/93sVgdLIyIiVPvwwcUpz9qlTpXTodqlO6/voo6X7JuYzclPXPiftd7KXyd/5brr2\nCSHGAOjveUxK+aX9LVlr3Nq1zyQ3dW+r5tZtHxkxm3yLDp5T6r770rVPCPFLAIIA4gDeJ4QoSinP\n7lMZd+3Xfu3XjKzX7rlWnJKd6NQpe9enp/U9dcqdJwsTnJJOmagJ7wLwFIDL5b/vA2A0kCJ7uDnh\ngpu3XWFG2cOvHSa+bqVr300p5d+qP4QQjx1AedrGuXPmrsybbN586ilz6zbNLScncrd2+Z0LIc4B\nWALwXwD8D1LK+fLjQybLZVpPj+kS2KcdKlkHxSkXV+2m95a4fNnc5NNEyo6BlHayWhJC/FMAGQDr\nAL5xsEVzNpODO01WdEyu2/TVp3apYO43t86f5Vbt8juXUj4lhHgAwHsAfEoI8cMA/hLA75stmVlu\nTTzg1IHodnDq2JGDwN4S7uXUc5NnpxdIKZ8C8HmUgqkiSietdQDfOdCSOdDZs1tXgSYnt+6fNd7B\n0R0efth0CdyJV/nIiYQQDwPokVKek1L+EoDPADgP4GNmS2aWmwMKt3JqBZOo3WWzWUzscFBtpkXq\nYZSSUnwBwBeEED+HUl/0fwHgc/tQzrZx6tTW1b6LF7cOXnaPG7pwwT0HTqdkoyJyizY6vvwjADkh\nxNMAkgCmACwDWDBaKgOYBtxsq8zHPw589rPm1u+W77hab6/pEpCd9vvcFI/HMTs7i5mZGeu2+v7a\n2hpGdugO1cwYKZ6syvST0qc/7Z4+yTqTSTYAd+5zIju1USB1HkBESvkZ9YAQ4l8CmDZXJDOckgbc\n7t+OUy60ff3rZgMpt1pbM10CciIpJVZXV+sGR+p+NpvF0aNHceTIERw9ehRHjx7F29/+djz++OPW\n40NDQ8jn8wiFQnXX10wgxZNVmX7QzmTszZLjlBPG+fPs6kVE5kkp36jxmKt6SShOyeBmdyDl1oQL\nRG5RXfctFgtIJBZw8uQMRka2B0fqNhQKWcGRCpR+9Ed/tCJoCofDmJ+fx507dzA3N4eJiQl8//vf\nx9/8zd9gbm4Oi4uLiMViyGQyDcu4YyDFk5UzOOWKo0ltcpWcqO045UIN7Q4DCvvHhn3846WWKKA0\nZlp1LfzgB9k6dZCq5zhk1r7DI5PJYG5urm4LUnf3DD796QX09/dXBERHjhzBgw8+aD02MDCAjY0N\n3LlzB1NTU7h+/Tpu3ryJF198EfPz81heXsbGxgay2Sz8fj8AIJ/PQ0qJrq4udHV1obOzEyMjIzh+\n/DgA4Lvf/W7dcrc0Ia/TmJz00GS2GLvXzclZidyj3SbkdSKT56annipNz2EXp0yYafd260xPDGt3\nl3unYNa+9rG5ubljV7v19XWMjo5uC5LU/d///QF85jPA0tISrl69ihs3buD27duYmZnB4uIiVldX\nsbm5iWw2C5/PByklCoUCwuEwotEoenp6EI1G0dHRgXA4DI/Hg1QqhfX1dSwuLuLOnTvo7Oy01qcv\nH/3oR/c+IS9Vsntgq8muG0w36m5tNGaGiGxmchyrU5JspNP2rasWdrknU6SUWFlZqRscqdt8Pr8t\nOHrooYfwxBNPYGhoCF6vF7FYDNeuXcONGzcwOTmJb3/721haWkIsFkM8Hkcul8fXvuZBsViEz+dD\nZ2cnent7MTAwgLvvvhs/9EM/hM7OTvh8PqRSKWxsbGBpaQkzMzOYm5uzgqqhoaGawZLq7lfLRz/6\n0br7gIHULtk9MS2TLpApDKTchd91ezOZve6ll+xdn1POi/fea2a9bvfgg6ZLcLgVCgXMz8/XDY5U\ngBKJRLa1Ir33ve/F8PAwpJRYX1/H9PQ0bt++jenpabz++uu4cOEC1tfXkUwmkc/nIYSAEALhcBhd\nXV3o7+/H0NAQ7rnnHgwMDKCnpwcvvODHI49ksL6+jjt37lhlePXVV9Hf34+jR4/i2LFjOHr0KO66\n666KAGlsbKxhwoi9YCC1S26tbHByVqLDza3HtnbmlDFuJru32U3f5y+/bH+CD44VAgYGTJegfaXT\naWs8Ur3WpMXFRQwMDFS0Ih05cgT33XcfcrkcNjY2sLq6ar1nYmICr776KjY3N5FOp1EoFAAAgUAA\nkUgE0WjU+rwf+7Efw/HjxzEwMIBIJIJMJoPl5WVMT09b5bh69SpefPHbCIeH0N19FLOzR5FMHkV3\n93E8/PCP4V//61KQNDo6ikAgsC/7pVAoYHV1FUtLSxVLIwyk2pDJio5bDtBu55SKGRHtzCktMz09\nZtZrYt2m97ne5f7UKXa5py0bGxsN50aanZ3FxsYGxsbGrODoyJEjGBgYQDQaxfj4ONbX17G8vIzF\nxUUsLi7i1q1bSCQSyGQykFLC4/EgGAyiq6sLPT09GBoawkMPPYTx8XGcPHkSb3vb29DV1YVEIlER\nsKlA6eWXX8bq6ipGR0crWo7Gx8fxyCOPWC1LIyMj8PlKocpuhpbkcjksLy9vC4zUosZGLS4uYmVl\nBZubmwiFQgiFQvB6vSgWi1ZAWA8DqTbEiiwdNNOVBCJqD05pGYnF7FuX07hp2918kU9KieXl5Yat\nSLOzsygWi1ZgMjo6io6ODhSLRfT39yMQCKCvrw+rq6tYXV3F66+/ju9+97vI5XIAAJ/Ph3A4jO7u\nbvT19WF4eBjve9/7cNddd+G+++7D29/+dhw9etQae1S9fOtb38LnP/95bGxsVHT3O3r0KO655x48\n9thjVhc8NTaqFZlMpmFQNDc3hzt37mB5eRmrq6tIp9MIhUIIBoPweErjq7LZLHK5HHK5HIrFIoTY\nyiEhpUQikUAikWi6TMzaR0QNmcziRu7CrH17Z3JMo8lkRCaz9pkeR/rEE8Czz5pbvymHKflVPp/H\nnTt3ao5DUvfn5ubQ2dmJI0eOYHBwEF1dXRBCIJvNIplMYnNzE+vr61hfX0c8Hkc6nUaxWARQ6l7X\n0dFhda8bHR3F8ePHcffdd+O+++7DO97xDhw7dgzJZLKi5ajWkkwmceTIEavVqNYyODgIj8ez43Yn\nEom6QdHs7CzefPMOZmcXkUqtIB6PQYgcfL4QAgEffL5SV7zqoEgFRlJK1DsOezweK2jUW9WOHTuG\nu+66C2NjY+jo6LCCr5//+Z9n1r79ZvrASWQXk911iKg1bjovOSVrnwn6tj/3nLlJmGlnqVQKs7Oz\nDbvaLS0tob+/3wqQvF4vCoUC0uk0EokEstksQqEQNjY2sLKyYgULwWAQnZ2d6Ovrw+DgIN75znda\n3eseeOAB3HvvvRgYGIAQwuryp3ez+/73v4/nnnvOeiyXy1UERMeOHcM73/lOfOhDH7Ie6+/vr2jF\nUaSU2NzcxNLSEm7fvr0tKJqdncX8/DyWlpawtraGjY0NFItFBAIBeDweK115Pp9HoVDYFhSp21wu\ngXIDmsXn8yEUClnBYn9/P8bGxjA2NobR0VH09fWhq6sLUkprH6pWOXV/enoaly9fRiwWs/Zpf38/\n+vr6Gn6/bJHaJZNX6RnEkZ3YIkV2YYtUezM5n9GpU8ClS2bWbfoYOT5u/4TEpjhl3jIAVqW8UVe7\nmZkZxONx9Pf3IxqNwu/3W93LVJCUTCaRTqetFhwppdW9rr+/H8PDw1ZLyb333ov777/fCmhUALK2\ntrat5ai6VQlAzVYk/bGenp6K4CUWi1W0FC0sLGB6ehqzs7OYm5vD0tISVlZWrBTlHo8HHo8HQghr\nfFF1S5H67EbHSL/fbwVGKsX54uIAHntsGAMDA1ZQlM1msba2VhEQqftra2sIhUJWMKRue3t7EQqF\n4PF4UCgUUCgUkM1mkclkkEqlkEgksLm5iY2NDcTjcSQSCczPz7NF6jBhIEVERE5jdxClV6ovX2ar\njBvo3+3ExMEFsMViEUtLSzWDo+npaUxNTWFubg4AEI1GEQgEIIRAPp+3KuSqa53X67WCkEgkgp6e\nHgwMDODkyZMV3evGx8cxOjpqBUjA9nFRMzMz+MpXvrItUAoEAtuCpEceeaQiWOro6KjISLe4uIjp\n6Wk899xzmJubs1qL1MS26XR6W6uQ6iqol08PiNTz1YGTx+NBOBxGZ2cnotEoent70dfXh76+PkQi\nEQCwWuDi8bgVFK2srFjzSkUivfj2t3vR2dmJYDAIn8+nLr5ZwVAul0MgEEBvby/C4TDS6TTW1taw\nsLCAXC5XkThCCAGv12stehCotiWXyyGTyTT8rTCQaoFTBjm65coTmeOU3zoRUT368ej8eXOTAZs4\nRupJPiYn3Zn+fLd1oVwuVzEeSS23bt3C5OQk5ubmsLKygmAwiFAoZLWuqFakfD4Pv99vjZ9ZXFy0\nJocdGxvDkSNHMD4+jnvuuQd33XUXjhw5si1AAraCNRUQvfDCC9talWZnZxGJRLa1HD322GMYHR1F\nJBKB3+9HIpHA1NQUJicnMTMzg7//+7/HnTt3rEx0qVQKuVxuW1c5ANseU0GQ2m4hhDWmSJU7n89b\nLUbd3d3o6upCZ2cnIpEIfD4fpJRWQKnSpK+trWFlZQXZbBbxeBzz8/PbgqF8Pm+NeVILUErXnkzO\nYnl5FgDg9Xrh8/ng9/sRCATg9/vh9/vh8/msz1TBVigUsgK0VCqFrq4udHd3o6Ojw2qZAmCtP5vN\nIpVKIZVKIZ/PWy1X9bBr3y7Z3ZTvpOZschfT3VbIPdi1r73Z3VvCKedF08dIN3Xt09VKspFMJisC\npJs3b+LGjRtWC9LS0hLi8TiCwaCV3lpV3lXlXLUsFYtFa3LYkZERq3vd3XffjSNHjlhjcPr6+rYl\nVigUClhYWGiYuGFubg7RaLRi0tienh50dHRY27KysmJloltdXcXGxgaSySSy2azV+lOP1+u1giAA\nVlc7IQT8fr/VCqNac6SU6OjoQDgcRjgcrhi7pLq+JZNJJJNJFAoFBINBK6AEtlqsVHc5tQ8B69gO\nKSW8Xi/8fj+CwSDC4TAikQjC4bCVdlwFRnoXwVwuh0QigVgshtXVVcRiMWsCX1VOvTthPp+3vldV\nDhUc7tStsB527Wtz+onhwgVzB22TfeBNY5dKIqL67D5G2tXNy+nSadMlOHhqvM7587P45jdvY3n5\nTfzt397E3XdPYHNzDvn8MpLJGHK5nNUiks/nK4IGIYTVwhEOhzE4OIjR0VGcOHECb3vb23Ds2DGM\njo42DJCArQx7MzMzeP7552sGS/Pz81b6cJU8Ip/Pl1tWkigWi+ju7kYymcTrr7+OS5cuNcwwp3c/\n83q9CIVCVqDg8/kQCASsbVSPZ7NZ6z0qQAS2Z7pT7xNCIJlMIh6PW3NF6cGHngEwEokgEomgo6PD\nauHp7e1FNBq1ghu1PhUEbWxsYGlpCcvLy4jFYkgkElheXkY+n7fKoH/f+lJPNptt6Td0EBe4GEjt\nkt2ZzPQrbxcvmusLfv48Aym3ceM2E7Urk8cpk60iKmOfCSYym+p1goWF9h4fViwWcefOHbzxxht4\n6623cP36dUxNTVnZ7GKxGJLJZEXmtlJg4MfiYmkeItXy0Nvbi+HhYWty1+PHj1uZ23YKkIBSxXxu\nbg5XrlzZlrhhYmICU1NTVhIDv99f0QqixuAUCgVIKbGwsICFhQXrs1XrkGqR8fl8CAaDCAQCVpey\nTCaDQCAAn8+3LZOdmgy3OmOe3gVOrUcIYQVPKqgqFovweDxWKnQVDKlFtUQFg0EEg0GrpSqZTFpz\nK21ublpd5FZXV7G4uIhisbjnAGWnSW+djIHULtk9AZ5Trry5aeI/Kmm3kzKRm5nsXmcyBbnJ45SJ\n86JTeqk0IqXE0tISXn/9dbz55ptW0gDVxW5tbQ2JRAL5fB7A1tw+KogAtgKkvr4+jI2NIRI5hkLh\nBDo7x/D882P4qZ8aRVfXGJ54Ygwf+lD9AAkojbOZnZ3Fq6++iitXruC1117DlStXMDs7i9XVVcTj\ncavrmyp/PYlEwiqvavUJBoMAtrrQZbNZFAoFq7VFtYhks9mGLSmNnldBkp4YQU+QoNavlnw+bwVf\naoTReu0AACAASURBVN+oz19fXz+QFhq3YSC1S2668qYPar182V2DWk0PKCai9vThD3/Y6vffzO1O\nr9G7yjiJUyr0bjge62NQnn++gIsXCygWS7e/9msFSFnAe95TWlTLSPWij2HZ7ZJKpbC2toalpSXM\nzc1hcXERKysrWF9fRyKRQCqVqhjDo1f+9W5ixWIRwWDQSlSgxsioVhqVSEAldSitP45C4TWk06+i\nvz+H117LIJvN4hvfSONjH4sjk8lYAcxuW0qafY9KQLGThokKqgIjPUCq/n/Xv389SGqmvAfVrW23\nGgWEejBc/dvT95H6HPU9q5bA6vWoro9qPJZKjtHT02OlVh8YGMDw8DBGR0cxMjKC3t7eigQajQJ0\nJptogVMGtprsuuHWQa2A+QHFRIfdYUo28cu//MvWSR5AReVHdQOqTpXc6LZQKNQNurLZMOLxEPz+\nMK5eDeEHfzAMny+Eu+4K4+TJ5gK1ekGd6r5UT/V58ZOflJCyiPe9r4BHHmlcId+PSr1a3nijiPvu\n25/PaqZc8/MFLCyUgperVws4ebIU1ESjBXR37//2qcCjOmWz1+tFKuVFNOrd9ni9RR9zoz+mZy1T\nY3nUb1APUPR6V3XKaPW8mgepp6cHPT09iEajVtrrnp4ea4JUn8+HfD6PVCplJTKIxWJWtziV7S0e\nLwVJKngwTX0Pal+qlim1qDFaehY6FVCpYKGZMUBOorZXBbgq2PV6vdZr9K6IqquiCqrV+9Xr1G9a\nfbZ6Xk8/ro6VpQtJEQwNdVm/KzU31ODgIIaHhzE0NFQxoXE2m8XGxgbW1tYQi8Wwvr6O9fV1bG5u\nWl0UVZdF9dtLpVJWmdXvXQvKax4IGUjt0unTWyePw84pAaRpDKSIDtZhCqS6urqsq+/A1hVh/Yqy\nqnSq7kyqQqbS+qpxFOpWr2TUG5g9MyMxOlqsqKiopVHlvvq1+uBy/ep4raBKbWOxKAGU7ldfaa5X\ngVeL2m59e5sNDLxeL956y4sf+IH6n9/q0qis1cuXv+zFL/zC3j+nmTLV2v/16iNqotb5+XlrmZub\nw61btzAxMWG1JsViMaTTaatCrLq36RnZ1AWA7u5uDA4OYmhoCAMDA4hGo+jq6rKu2heLRaRSKSu7\nmpoYdXNzE4lEwgqG9jquplZrzX7R03/rrWgAtv1vOFn1XE9qbJZ+bNG7HaoASAV+KhBUn6U+R++C\n2ejzVLY9Nc4qnU4jGAyio6MDnZ2d1jgtNSZMD6D07pEq0F5YSCEUKgVnqnyNWh7171FfdOrillLr\nf87j8SAWizFr335wSsIHk5mRXnrJXDBhOtmDiQHFRHZzc2bO/bS5udn0a/UKS7NqBTeljF1AIrH9\n9Xogp16rZ/TSK0TqarM+P4s+QF6/Aq9Xnl54wYsPfGB7lxv9yrJ+lVrdptNppNNpbGxsWPeLxaLV\n1atei5rX60UgECi/Lozh4dZb36o/f6cWuFrOnwf+yT9p6S27ViwWsby8jMnJSUxPT2N2dhYrK3P4\n6Ee3AqXl5WVsbGwgkUhsS3+tp4EGKivZeouD3nqqJ0hIpVKYnJzE7du3re/XxAXtg1ynvk2NuuXt\nhtrPepY9ffyUHsjomfOArSBOr+BXX1CpviiiVHeZq35cJaHQL8rored6cKUCJNWiru+zWvNT6YFo\nJpNBOp3GysrKrvbfxkbzr9322xQAvAA89W8L3gIKnsL25xuMg2Qg1QKnJHwwGVA8/LCZ9QLmA6lL\nl8ytm8gubs7MuZ+qKznVFR51q99vRaMKbDMxmaooAa2lEFYqK4Bbj3/5yxVraenzqsunutuo51VF\ncKuVQKBYFOUAUuC11wQAAZ9PwO+v3XJWvdRqiavXUqYHnHqQOTHhwyOPVL5Ob43Sfwv1Wiiz2WxF\nNyO9S51+9V3bY9Z+kVLijTek9bjalaoirm+L3lqgPlNfaqmulLuVfjFBn/i1eu6kqu5gFZ+hnmv2\nf67Wfm/0XdUjpbSCoXQr+fL1YMIHIFD6W3okpFfWDko8W6/RbxsFMLbc7qWvw5n6TzGQ2iWTqVZN\nclNXvmpuHRtmOoAlakftWvFUFe1agZ9OD+RUUFUsAl5v6X31BmfXCmbU47UGnddqeasORqQsIp+X\nKBYL5QpjEalU5XprDeDX/1ZX5fWWiEKhYKWcbrQvAOA736n58AGqF4BXBra7qXRTbU3tS4Gtirsf\nO1fwTQcXO93SjhhI7ZLdFUunZI9z23Y7pTunSQykDj89M+fFi+7KzEmVdtNCVtkVCuXb1ivvemKO\n3Wj0tnYNbF2h2YDCdFDRbBnJmSSAAoDiLm4bYCC1S3ZXLKsr7m5JeuDW7Say09NPbwVMbkqkQ9S2\nDkPQ4QVbPZxuN0GHut3Lew/i9oCG1TGQImpAD+ScOunhQTDdEkhEtK9qDTQ3HUTs5Zacq4D2DzpU\nmdo3sbdtGEi1IbdmjzNdgXfTuDi2BLrXk0+aLgE5xmEJOvY60JwOVrOBhBOCi2bKSK7CQKoNuTV7\nnOlA6qmnzK6fyA4cE7VPQjAfPOz1lpzrMAQd6patHrapNaeSPmcWgIrELNWvVa+p9Rm1krI0Si7T\nzP1mbqvXWeu5eo/tBwZSbYjZ48hO3OdEu/DrpgtAFRoNNHdCMLGPg9/3qlGWRGpvJub9qjXfXaNF\nnyOr0ePqbz1DqJ55U6kX4Onzd9V6j/7axcXFutvn6EBKCPEEgLMoXRv7nJTyM4aLZLG7Us/sceYD\nKdPrN8WN20zUiJPPTfvqsAQdBzjQ/DA6TIFTdatJrdT61ZX1WhMy12pZqTUnWTMtK4dVdeCtOHn7\n602+rU/tsFO5HRtICSG8AD4L4B8BmAXwshDir6WUb5ktWYlbK9VERG7W9LkpDfPBw17Hejiv3kNU\ngwCw1cKgV36rWxuqU+vX6uJWq3Jd/ZnVt9Xp9WsFb0Bl1zj9VqlVfv22epucFKw5MVDayU5lbmab\nHBtIAXg3gBtSygkAEEL8BYCfAuCIQMpuzB5nfh4pZq8jIjR7bvr0zh9U3T2legG2Kk1qMlBVaVNX\nv/e78qIqkhISEO1ZOaLDpVbXMAAoFACfr3ErSK2/6wUl+6m6C5kqd/XE0x6PBz6fD16vFz6fD4FA\nAD6fD8FgEKFQCMFgEOFwGJ2dnejs7EQoFLIeDwQC1t+BQADhcBjhcBihUAiRSMR6nd/vt9YppUQ2\nm0U2m0Uul0Mmk0Emk0E2m615X19SqRTS6TTS6TSSySRSqRRSqRSSySSSySTS6bT1/mw2i3w+X7F9\n1cc2vRtedcueOr5V39b7vnaaQLwZjVoo0+l03fc5OZA6AmBa+3sGwHsMlQWAcyrVzB7nnvU7AVtf\niSo0dW766Z/+aWxubiIejyMej2Nzc9OqbKhKRrFYtAKkZtW6gr6flUETYyicTFWmVEXQ7/dXLD6f\nD5ubAYyM+CuCX1UZzOVyFUs+n0c+n0ehULB+A3qXMH29Qgj4fD5r8fv9CAQCFUsoFMLlywE88kip\nYi2EQKFQsNal1qtXnNV9tajfoArUdariqyr6arsDgQCCwaBV4VeVd7UEg0FIKa3tVetUFfF0Oo1U\nKmVV2tPptFVetX9qdZerls/X/s70fai2Q3+uuuIuhLC2UQ9s9ACgVotVre596v9a3deX6tfUSsJg\ngr5N1fdrtZ7Va1FTvF4vvF6vNlF36fdeqwWt1WNOre529f5/qsuqt1pWq1WmZo7NTg6kmtqrZ7Sa\n7enTp3H6AGt8TqlUnzplZr3kTgyk6KBcuHABF9pv9t+mzk1f/epXD2blLg50vF5vRWVIVUh9Ph+K\nRS+CwVJlWVVS8/k8/H4/QqGQdbU+HA5bAYDP57M+S71eVfaTySQSiQSSySSy2WzFlX8VQKnKebFY\nRCqVst6vAoN0Og2/34/Ozk5Eo1GMjIygp6cH/f396O/vx+DgIIaHhzEyMoKRkRHr8d7eXvj9/qb3\ny/g48Pzz+7ef8/k8YrEYlpaWsLS0hOXlZSwvL2N1dRVra2tYW1vD+vo6NjY2sLGxgc3NTSwsLCCR\nSFitFLlczgr29P2ld3NT36G+79VFBtUSo/a7+g5Vi43f78dbbwk88IC0Ake17/XAsTpgrA5e9cqz\nCvpqUeVWgZUedKlF31Y9CANKvxH1+ap86neiglsVGOvBqd4CFQqFrP1YnShBb7VWgajal3orUXVQ\nr79eP67UCjjV3/pral3Y0d+v1Bpz1EzrUq3PUN9HdctevaXemLjq7dR/k+q7UWVs1xapWQDHtL+P\noXTlr8IZFzYRxGKmS2CG6cq86fUT2cHOwLn64ten9KZ+52rq3HTYqCvMqlICVLa8qEVRlU5V4VQV\nFvW6epW36sH+6vWNriCX1hNEV1cIHR0d6OjoQHd3N7q7u9HR0VHRUuL1eq3PVRXPbDZrtZAkk0mr\nBXFjYwNerxdra2vweDzo7OxEf38/+vr6/n/27j0+srO+8/z3J5Xut2pJfbPbpo2NYxJYGgYIbDJB\nJgkhkwxpMpNxyCsTeifhNa/dwI5nYDOTmWzcbGa5vBIyncTLZENI2gmZDEkI3hiCLxDUGBIPGNwG\nA8b40t12t1pq3dW6lKSqZ/+oOqWj6tLlSKrznKrzeb9e9VKpqlTneapU9ZzveZ7zPOrv7y9ff+KJ\nfh0/3n/NfVEDURThETLnz+/tBFSZTEaDg4MaHBzUS1/60h09x+rqqmZnZzUzM1P1Mj09veV909PT\n6u7uLpepUCioqampHDiy2Vbt318ML8H/WmXIyOfz1/SCbfT74uKiCoVCucet2vNV9jbmcrlrepyi\nHugI93hWhvpMJlMOlk1NTeVA2dbWVv48Bip7u4KewCCshetd7bZgO8ElCIXBz/DrUW17wTbDgTHc\nIxke6hc8b/D9ELwGkq45UBJ+/vBzrq6urusxDD9XZS9iWLWhgpW9hcF3znbezyQHqUclvcTMjkq6\nJOkOSW/zWaAwdqrj5/s19739OCVlGCviRw/klhLdNoUFYSY4qt3V1aWOjg51dnaqqalp3ZHx8E5V\nLpe75sh8EJIqz2vI5wsqFJwq5+QOH+HP5XLXlKulpUUdHR3q6uoq99j09PQom80qm82qv79fg4OD\nOnDggA4ePKh9+/atC0TBDvLVq1c1OTmpP/iDSb3xjZOamJjQ5ORk+XLp0qXy9ampKXV0dKwLQcHl\nhhtuuCYghS+bBaITJ+JfZzD8XXzuXPKGnWcymfJrt1PVwlg4gJ09O6P+/uphLLgsLi6qt7dXfX19\n5cuBAwfW/R6+dHd3r+u1DAJVlDAWXJ+fn9fVq1c1Pz9fHuYbnFu0tLR0zXDP1dXVqj0f2wlmWx9o\naC73EHZ2dqqjo0MHDhwof9b279+v3t5etbe3rxu2GgSe4LukcltBmbcb1sLnVi0uLq47L2t5ebkc\nZCtDUTDMNXwgJBywlpaWlM/nqw6/DfdihusVPF/l8M3g+cPh7dFHH93wtU9skHLOrZrZOyU9oOIU\nsx91CZmxT4p/RyMpO7bsZKVDUoaxAkmzm7apcjhJ5Uxfmwl2hCqH+rS1tWliIqOpqVXl8wtaWlpQ\nJrOkfH5RZivK51fL52mNj49vWq5S/crbCx/RDY7YBud+rP1ts1pa2tXS0qWFhX7deOMB9fRcr1e8\n4ia98Y03rxuyNjAwoGw2u65Ha3Z2thx0wiFoYmJCY2NjevLJJ6+5LwhEnZ39MutXZ+eAnn22X+fO\nFa+/7GU36PbbX1E1FNWih8j32o6+t18rW4Wx7eyPBGFssx6w8fFxPfPMM5HCWLXLwYMHy9ez2ew1\nAW2jIWvhsm4WzILwMTs7q6mpKU1MTGhiYmLdUMtgOGoQUsITPwRBZmpqatu9ZpVlrjajYHiYYzAk\ns6urSz09Perp6SkfLDl8+LB6enrKvcXBaxM8Jji3LhxwnHPXHOTZKKwtLi6We5Pn5+fLl3B4XVxc\n1Nzc3LpzBcNBNjgnqrLnbTOJDVKS5Jz7jKTP+C5HNXEHiqTs2BKkgMaTlAM19WKnbVNwknN4uEh4\nOFswtETSunNwgtuDHYGNTngvstIJ+E5mTddMThD0KAVDfoIhPcH2gqOw7e3t6uvr0+DgoA4ePKjr\nr79eR48e1c0336zbbrtNt912m7q7uzU8LH3+80653Kw++MFJ/diPTWpxcUI33TSpXG5Sjz322DUB\nqVoP0Ua9RK94xbWBaN++fWptbV332g4Nrf0PxyFJazumaQKqsO3sj+xFz9jKysqmwxQ3CmPh8La0\ntLStMFYthF133XXbDmM7EYSVkZERXbx4USMjI7p8+XL5/LipqSlNT0+vCyhBgAnOSQsHtcnJyR2V\nY7Pzqpqbm8s9SuHhh+HzH4Pe6mCGw8HBQXV3d5df96C3e9++feVLV1fXugV9g570ysD2kpe8ZMNy\nJzpIJRmBAmnB/3njS8qBmkYSnMsRnIAeBJjwzGnOuWumJg6f3xDsSATnFQRDjYKhKsGOR7ATMzc3\np3w+o8HBHnV0dJSH5AQTKMzMzGhlZUUDAwO64YYbdOTIEd1000265ZZbdMMNN+j6669XX1+fmpub\nNT09XbWX6KGHHtLHP/7xdfcFgaipqV+PPlrcaV1eHtCVK9cGonAoqhaIsD3hIHfPPWthioMfe6+l\npaXco7pTUcNYtR60rcJYZQDbaOhitV6m9vZ23XTTTbrpppt2+3KVBT3Oo6OjGhsb0/j4+LpetKAn\nLbgEwyDDvWmVk2IsLi5eU/Zqk0hUlqPyUik8O2flDJVtbW2b1pMgVYfSOqwQfvAeA9G1tbUpn89r\nfn7+mil0w6EoGMYSBKmVlZXytNDBeUKDg4Pq7e0tn2Aeftzs7KwuXpzU4uKCzFolHVF39xF1dR3U\nzTfv00tf2qvOzs5yYFteXl53DtGjjz6qBx54oByI2tvbq06o0N/fryNHjlwTiL797X499tg+NTe3\n6r3vld7ylmId42gffPYK+V7bMa0HP+p1fySuMDY2Nqbvfve7G95fLYxtJ4BFHaYoFcNJ8De33nrr\njusdls/ny8OUx8bGdOXKlXI4m5ycLAfQYLKYoActGNoXDmjhpSfCw5bDE2SE173asJ71PI2qmbk4\ny1/5Ab7rruL1pH+A99LJk+kdVuh7+0AcfP6fl8LE3o9diZmZuWw2Ww47ra2t5RO69+/fr8HBwfJO\nVX9/vzo6OsonTC8sLGhmZkZXrlzRxYsXdeHCBV28eFH5fF6Dg4PlHZngXIJgKMri4qJmZmb07LNT\nkq4NRJWhqNr13fYQdXdLV6/u3esYRdxD+8JOnJBOn/az7SRs35e01ns3Ngpjm51DVnnJ5XLq6enZ\nUQiLGsbCatU2LS8va25urvy9GwxpDPecffjDH96wbaJHKoKkHAFK6w6973r73j4QB/7H98bDDz+s\n/v5+OefKR4m/853v6LnnntPzzz+vb3zjG7py5YqmpqZkZuU1coIFVXO5nBYWFtTW1qaBgYFy+Nos\nEPX39+uXfmlAw8PxDZkLH2Ccn/d7rpAvrO3oR6NOslFLtegZqxbCtuoZy+Vy2z5nLLj83u/16cCB\nteDW1dW1J+eMtba2ll+TF7/4xVUf8+EPf3jDvydI1SGfO/RpaRgBYDde85rXlKf9ds6VpyHv7e1V\nNpvV/v379X3f93264YYbdPjw4aoBabs9RMPD0mc/W7z+D/8gve99xetxhJmzZ9f3BAXXs9nGHtoX\n5nttx7RONpHWevu2V2Fsq56vyjD2D/8wo3/2z9aC2/Ly8o4n8NjLMEaQ2qG0Boq0nZ/le/sA6tNH\nP/pR3XrrrTpy5Ij6+/tr2kPkc7TEnXcWL1JxxzbO4XXhej/ySHrOE5LS2zYxyUZjaGlpKZ//uZnw\n+/3gg9IddxSvDw1JP/AD0cJYtZ6z7YSxbDa7aRkJUjuUtkDhi+/hlL63D6A+/dzP/ZzvIsRui/2N\nmnryyXi357tNTmvblNZ641rbDWOb2U7P2Ojo6KbPQZCqE3x5AAC24vPA2okT/rYdd4ijTQZqL/w5\nu/fevf+cbTeMfehDH9rwvs3n9MOGfM0OlGa+e958bx8AtnL2rL9tB0P84nLq1NqO1uOPr10/dSre\ncvie9CCtbZPPHlDEz9eMoFuhR2qHTp9mwoe4+a637+0DwFbuvTf+QONL+Pwsn9Of+5bWtsnnQQPE\nr7vbdwmqI0jtkM8jUGn90gQAJBdLRCBOBKnGFz4X8fHHk7m8AkEqgqRMtQoAQODUqWJPlFRsm4L2\n6PjxeHunfAap48fj3R6zx/lRDzvWSBeCFAAAdYwhbvEPZwzvuA8PM9kEUAvhz9nv/34yP2cEqQj4\n4gQAYI3vacB9YYQKUHvhz9noaDI/Z+ac812GHTMz56v8J04UJ5wAAOwNM5NzbnfLzCeAz7bpne+U\n7r7by6Z18mQ6DzCyP+BHf780Oem7FIiLz/d7s7aJHqkd8rlehk+cTAwAybWLtSmxQ8H5UYhXa6vv\nEqDWwj1SU1PJ7JEiSO1QUt7AuBGkACC5mFE2fmmttw/1MNQL6UKQAgCgjjGDHAD4QZDCltJ6MjEA\n1IOkTISU1hELaa23D0n5X0c8zp5dPwtpcD2bTc5njiCFLVUGJr64ACA5mEEOacS5aY0vvLRDd3cy\nl3YgSAEAUMfCgencuXgPdqV1xEJa650kaZ30K03Cn7P5+WQeJCJIIZKk/OMCAK4V91F6nyHOp7TW\nG4hT+HP2yCPJ/Jw1+S4A6gtBCgCSy+d39Be/6G/bPvmcKTHNkjjMC7Vz6JDvElRHkAIAoEH4DFJX\nr/rbtk+cqwOkF0P7AADAjqR1XR+mnPeDc9PSK6kHLAhSAABgR5IyPXHcU5AnaTbbNE2/nqTXHbVX\nD8GZIAUAAHYkPD3x0aP+zltJU5iolOa6o7HVQ3DmHCkAABqEzxPws1l/2/aJEOMHrzuSgB4pAAAa\nxAc+4G8HM+51fZIy7MfH652UuvuUlnqiKKnvtznnfJdhx8zM1XP5AQBrzEzOOfNdjt3y2TYdPZrO\n6bhPnkzmsJ84nDghnT7tuxRA49qsbaJHCgCAOhbunTh/3t/MeT7P1UljeAykue6AbwQpAADqWFpn\nzkNRUqeFBtKAIAUAQB1Lysx5PqUtTLCOFcEdyUCQAgCgQcQ9c57PSQ/SPOFCPUwLXWsEKSQBQQoA\ngAYR98x5Pnfow9seHk5nmADgF0EKAIAGceyY7xIgbmlavyvNvZBIJoIUAAANwudwp7i3G96pPnPG\n32yFvk1P+y5BfBjSiKQhSAEA0CB8ToUdd3hhpxqAbwQpAADqGDO4+eWjF5AhbumpJ5LNfK2+vhd8\nrh4PANhbm60eX098tk1DQ/6mP/c5rNDntk+e9Nsb5nv7QKPbrG2iRwoAgDqWlHOF0nR+FgBIBCkA\nAOpaODCdO5fO3om4Q1yShtYRIpEGSV03jCAFAECDCM6PiktSAkXcO1lJmugiiTuXcUjqjjVqI6nv\nN0EKAIAGwcx5SIuk7lgjXQhSAAA0iDTtWCalNyxNrzkQp6R8xjdDkAIAALuW1t6wpOzQpUE97Fhj\n7yTlM74ZghQAANg1dmRRa/WwY410afJdAAAAgN1Ic4jztW4YEKekfsYJUgAAoK4ldScrDmkNUml+\nz9Moqe83QQoAANQ1n2EirUEGAOdIAQCAOudzKmwf22bSBen06fTUFclFkAIAAKgjTLognTvnuwQA\nQQoAgIaRpkVKffbK0CPkR/h1P3NmLUDyusMXghQAAA0iTUHKZ69MknqE0vJ+A0lEkAIAAKhTaQpS\n4QA7PJzOIY1IFoIUAAB1jGFmfuvp+zVOUy9k2NGjvksAEKQAAKhrSRpm5ksag0QgrUHqxAnfJUCc\nkvp/zjpSAABg19K6lhPrSPmRxJ1q1E5SP2f0SAEA0CB87lymbS0nnxjOCSQDQQoAgAbBTnQ8fAcZ\nhnMiDXx/zraDIAUAAHYkrWs5EWSA2quHzxlBCgAA7IjP6aiTspN17pyf7QaScmQeSCMmmwAAoEEk\n9YTsRnb5st/tE6SQBkn9P6dHCgCABhH3pAvh4XVnzqz1CsV9DoPPnaylJX/bBtKCIAUAABpKUobX\nxb2TlZQACcAvghQAAHWsHma2AoBGZM4532XYMTNz9Vx+AMAaM5NzznyXY7d8tk0nT/rrFUrbWk6B\noSHOTQMa2WZtE5NNAACAXUtjiJKko0d9lwCAL4kMUmZ20sxeMLPHSpc3+y4TACDd6qFtSmuY8enE\nCd8lSCd6AZEEiQxSkpyk33bOvbJ0ud93gQAAqZf4tokghbQgSCEJkhqkJKnux8kDABoObRPW8b1D\n73v7QJoleda+d5nZL0h6VNK7nXPTvgsEAEg92iYkSpom+WCGSiSNtyBlZg9JOlTlrv8k6b9K+r9K\nv/+GpA9J+sVqz3MyND3R0NCQhvgkAUBdGB4e1nDCDqfTNmE72KH3IynrlqGxRWmbEj/9uZkdlXSf\nc+7lVe5j+nMAaBD1NP05bRMCPqacrwxyd91VvJ6mIOdzqn+ky2ZtUyKH9pnZYefcSOnXt0r6hs/y\nAABA24SkoGcmPYERyZbIICXpg2Z2TMUZkp6T9K89lwcAANomXIMdej943ZEEiR/atxmGTwBA46in\noX2boW1CnNI02URYWuuN+G3WNiV5+nMAAABsIq1hImHz1CClCFIAAAAAEFFSz5ECAAAAyph2HklD\nkAIAAEDiMVshkoahfQAAAAAQEUEKAAAAdYWhfEgCpj8HACQC058DAJKG6c8BAAAAYA8RpAAAAAAg\nIoIUAAAAAEREkAIAAACAiAhSAAAAABARQQoAAAAAIiJIAQAAAEBEBCkAAAAAiIggBQAAAAAREaQA\nAAAAICKCFAAAAABERJACAAAAkFjDw75LUB1BCgAAAEBiEaQAAAAAoEFkfBcAAAAAAMKGh9d6ot77\n3rXbh4aKlyQgSAEAAABIlMrAdPKkp4JsgqF9AAAAABARQQoAAABAYiVlKF8lc875LsOOmZmrIOoh\nhQAAIABJREFU5/IDANaYmZxz5rscu0XbBACNY7O2iR4pAAAAAIiIIAUAAAAAERGkAAAAACAighQA\nAAAARESQAgAAAICICFIAAAAAEBFBCgAAAAAiIkgBAAAAQEQEKQAAAACIiCAFAAAAABERpAAAAAAg\nIoIUAAAAAEREkAIAAACAiAhSAAAAABARQQoAAAAAIiJIAQAAAEBEBCkAAAAAiIggBQAAAAAREaQA\nAAAAICKCFAAAAABERJACAAAAgIgIUgAAAAAQEUEKAADUteFh3yUAkEYEKQAAUNcIUgB8IEgBAAAA\nQEQZ3wUAAACIanh4rSfqve9du31oqHgBgFojSAEAgLpTGZhOnvRUEACpxdA+AAAAAIiIIAUAAOoa\nQ/kA+GDOOd9l2DEzc/VcfgDAGjOTc858l2O3aJsAoHFs1jbRIwUAAAAAERGkAAAAACAighQAAAAA\nRESQAgAAAICICFIAAAAAEBFBCgAAAAAiIkgBAAAAQEQEKQAAAACIiCAFAAAAABERpAAAAAAgIoIU\nAAAAAEREkAIAAACAiLwGKTP7GTP7ppnlzexVFff9qpl918yeNLM3+SrjRoaHh30XwYu01ltKb92p\nd7qktd5htE31J631ltJbd+qdLkmtt+8eqW9IequkL4RvNLPvlXSHpO+V9GZJHzYz32VdJ6lvaK2l\ntd5SeutOvdMlrfWuQNtUZ9Jabym9dafe6ZLUenttAJxzTzrnnqpy109J+nPn3Ipz7pykpyW9NtbC\nAQBSibYJALAdiTqSFnKdpBdCv78g6XpPZQEAQKJtAgCEmHOuthswe0jSoSp3/Ufn3H2lx3xe0rud\nc18r/f57kh5xzv1Z6fc/lPS3zrm/rnju2hYeABAr55zFsR3aJgDAdm3UNmVi2PCP7uDPLkq6IfT7\nkdJtlc8dS4MLAGgstE0AgN1K0tC+cMPzN5J+1sxazewmSS+R9GU/xQIApBhtEwCgKt/Tn7/VzJ6X\n9DpJnzazz0iSc+5bkv5C0rckfUbS/+ZqPQYRAADRNgEAtqfm50gBAAAAQKNJ0tC+RDKzdjP7H2Z2\n1sy+ZWbvL93eb2YPmdlTZvagmWV9l7VWzKzZzB4zs+AE7Iavu5mdM7Ovl+r95dJtaah31sz+ysy+\nXfp///5Gr7eZfU/pfQ4uM2b2vzd6vaXy4rLfNLNvmNl/M7O2NNS7UaS9faJtom1q5HqnuW2S6qd9\nIkhtwTm3JOl259wxSf+TpNvN7Acl/QdJDznnbpX0udLvjerfqDiUJei+TEPdnaQh59wrnXPBOjFp\nqPfvqDgL2UtV/H9/Ug1eb+fcd0rv8ysl/SNJC5I+qQavt5kdlfQOSa9yzr1cUrOkn1WD17uR0D7R\nNpVuS0O9aZtS0jZJddY+Oee4bPMiqVPSVyR9n4of4oOl2w9JetJ3+WpU5yOSPivpdkn3lW5r+LpL\nek7SQMVtDV1vSX2Snq1ye0PXu6Kub5L0cBrqLalf0nck7VNxBtf7JP1oo9e7US9pa59om9bd1tD1\npm1KV9tUqlfdtE/0SG2DmTWZ2VlJo5I+75z7popv5GjpIaOSDnorYG39F0n/h6RC6LY01N1J+qyZ\nPWpm7yjd1uj1vknSFTP7YzP7mpl9xMy61Pj1DvtZSX9eut7Q9XbOTUr6kKQLki5JmnbOPaQGr3ej\nSXH7RNtE29To9Q5LTdsk1Vf7RJDaBudcwRWHThyR9ENmdnvF/U5rQwsahpn9pKQx59xjWj8FcFmj\n1l3SD7hid/qPS/plM/vH4TsbtN4ZSa+S9GHn3Kskzaui27xB6y1JMrNWSf9U0l9W3teI9TazmyXd\nKemopOskdZvZz4cf04j1bjRpbJ9om2ibRNskqXHrXU/tE0EqAufcjKRPqzhWddTMDkmSmR2WNOaz\nbDXyP0t6i5k9p+KRkDea2Z8qBXV3zo2Ufl5RcUzya9X49X5B0gvOua+Ufv8rFRuvyw1e78CPS/pq\n6T2XGv/9frWkv3fOTTjnViX9taTXKz3vd0NJWftE20TbRNukhq533bRPBKktmNlgMCuImXWoOEbz\nMRUXZnx76WFvl3SvnxLWjnPuPzrnbnDO3aRit/LfOef+pRq87mbWaWY9petdKo5N/oYavN7OucuS\nnjezW0s3/Yikb6o4Nrlh6x3yNq0NnZAa/P1Wcaz568ysw8xMxff7W0rP+1330to+0TbRNom2qdHr\nXTftE+tIbcHMXi7pHhVDZ5OkP3XO/aaZ9au4MOONks5J+hfOuWlvBa0xM3uDpHc7597S6HU3s5tU\nPNInFYcU/Jlz7v2NXm9JMrNXSPpDSa2SnpH0v6g4W06j17tL0nlJNznn5kq3peH9/hUVG6OCpK9J\n+iVJPWrwejcK2ifaJtqmhq93KtsmqX7aJ4IUAAAAAETE0D4AAAAAiIggBQAAAAAREaQAAAAAICKC\nFAAAAABERJACAAAAgIgIUgAAAAAQEUEKAAAAACIiSAEAAABARAQpAAAAAIgo47sAAKozs2ZJd0h6\nsaTnJb1W0oecc896LRgAILVom4A19EgByfUKSZ+Q9KyKn9W/lDTitUQAgLSjbQJKCFJAQjnnvuac\ny0l6vaRh59ywc27Rd7kAAOlF2wSsIUgBCWVmrzGzQUkvc849Z2Y/6LtMAIB0o20C1nCOFJBcb5Y0\nKulLZvZWSWOeywMAAG0TUGLOOd9lAAAAAIC6wtA+AAAAAIiIIAUAAAAAERGkAAAAACAighQAAAAA\nRESQAgAAAICICFIAAAAAEBFBCgAAAAAiIkgBAAAAQEQEKQAAAACIiCAFAAAAABERpABsm5k9YWY/\n5LscAAAEaJvgC0EKdcvMzplZzswGKm5/zMwKZnajr7IlWel1e+NO/tY59zLn3BdKz3PSzP50F+V4\nu5k9amYzZva8mX3QzJp3+nwAkAS0TTuToLbpZ83syVLbNG5mf21m1+30+dDYCFKoZ07Ss5LeFtxg\nZi+X1FG6LxGsxHc5QpykJJSnQ9K/kTQg6fsl/bCk93gtEQDsHm3TziSlbfqSpB9yzvVJepGkBUm/\n7bdISCqCFOrdxyT9Quj3t0v6E4W+jM2szcx+y8zOm9llM/uvZtZeui9rZp8yszEzmzSz+8zs+tDf\nnjCzZ8xs1syeNbOfK92+7oiXmR0tHWlsKv0+bGb/2cy+JGle0k1mdpuZPWRmE6WjXT8T+vvTZvZh\nM/tbM5szs4fN7JCZ/Y6ZTZnZt83sWOjx15nZJ0rlftbM3hW676SZ/YWZ3VMq9xNm9o9K9/2ppBsl\n3VfazjXBxcwGS6/JVKmsXwjdd87MftjM3izpVyXdUXqex0r395nZR83skpm9YGa/EbwmlZxzv++c\n+5JzbtU5d0nSn0n6gY3fagCoG7RN9ds2Pe+cGwueWlJe0kjVdxmpR5BCvXtEUm+pIWiWdIeKDVjY\nByTdIukVpZ/XS/r10n1Nkj6q4hf4jZIWJd0tSWbWJel3JL3ZOdcr6fWSzpb+bjtHFX9e0i9J6pY0\nIemhUtn2S/pZSR82s5eGHv8zkv6TpEFJy6W6fUVSv6S/UumIWOnL/z5Jj0m6TsWenDvN7E2h5/qn\nkv5cUp+kvwnq5Jz7l5IuSPpJ51yPc+63qpT73ZKeL5XjgIqNUsAVn8bdL+l9kv576XleWbr/dKns\nN0t6paQ3lV6D7XiDpCe2+VgASDLapjpum8zsB81sWtKsiq//v9/osUg3ghQawZ+qeOTvRyV9S9LF\n4A4zM0nvkPTvnHPTzrmrkt6vYmMh59ykc+6Tzrml0n3vU3GHPlCQ9HIz63DOjTrnvhU89RZlcpJO\nO+e+7ZwrSHqzpOecc/c45wrOubOS/lrFBirw1865x5xzOUmflDTvnPuYc85J+gsVv/wl6TWSBp1z\n/7nUm/OcpD8M6lTysHPu/tLffkzFhnq7liUdlnTUOZd3zn1pg8eZ1h9dPSjpxyX9W+fconPuiqRT\nFeWq/kRm/0rSqyRVazwBoB7RNtVp2+Sc+6JzLivpiKQVSb8ZoZxIkYzvAgC75FRsrB6WdJMqhk6o\neIStU9JXbW0ouKl0EMHMOiX9F0k/Jmlf6f5uMzPn3LyZ3aHieTsfLQ2FeLdz7jvbLNvzoesvkvT9\nZjYVui1TKm9Qj7HQfUsVvy+qePQweK7rKp6rWdIXQr+Phq4vSGo3s6ZSw7mV35R0UtKDpdfsD5xz\nH9zG371IUoukkdBr3aTiUcYNmdlxFXcSftg5N7mN7QBA0tE2FdVt2yRJzrlLZvZ/SrpfxXN6gXUI\nUqh7zrkLZvasikec/lXF3eMqftF/r3Ou2hjnd0u6VdJrnXNjpbHeX1OxQXPOuQdV/NJuk/R/S/qI\npB9ScWx5Z+h5DlUrWuj6BUlnnHNvqvK4qJ5X8QjirRvcv9XQjk3vLx39fI+k95jZ90n6OzP7snPu\n81s8z/OScpIGttkoqjSe/Q8k/RPn3De38zcAUA9omzbdbuT742ybKrSoGPqAazC0D43iFyW90Tm3\nGL6x9KX5EUmnzGy/JJnZ9aEx290qNmYzZtYv6a7gb83sgJn9VGk8+oqKDVS+dPdZST9kZjeYWZ/W\nj9UuP0Xo+qck3WpmP29mLaXLa8zstiqP3cqXJc2Z2a+YWYeZNZvZy8zs1dt8rlEVx4lXZWY/YWa3\nlIaezKpY52qNz2VJR0uPU2ln4EFJv21mPWbWZGY32wZre1hxmts/k/TTzrlHtygzANQj2qb6a5t+\nzsxuKF1/kYpB9RNblB0pRZBCQ3DOPeuc+1r4ptD1fy/paUmPmNmMiifWBkfMTqk4Je24pL+X9JnQ\n3zZJ+rcqjmufkPSPJf2vpe09JOnjkr6u4km39+nao2Dl30tH0t6k4pjsiyrOAPR+Sa2hx7qKv636\nfM65vKSflHRMxSl2r6jYq9O71d+WvF/Sr1lx5qN/p2u9RMXXaE7F1+T/cc6dqfK4vyz9nDCzIAj9\nQqlO35I0WXpMtSOikvRrknokfcaKsyvNmdmnN3gsANQd2qa6bJu+V9Lfm9lVScOS/kHSr2zwWKSc\nFc/381gAsz+S9BOSxpxzLy/ddlLF2VSulB72q6WZWAAAqDnaJgDAVpLQI/XHKs4aE+Yk/bZz7pWl\nCw0VACBOtE0AgE15D1LOuYclTVW5KwmrWwMAUoi2CQCwFe9BahPvMrPHrbgSddZ3YQAAEG0TAKDE\n+zlSkmRmRyXdFxqHfkBrY9B/Q9Jh59wvVvk7/4UHAOwZ51xienxomwAA0sZtUyJ7pJxzY65ExVWx\nX7vJY71c7rrrLm/b9nlJa73TXHfqna6Lz3onnaNtSuwlrfVOc92pd7ouSW2bEhmkzOxw6Ne3SvqG\nr7IAACDRNgEA1sv4LoCZ/bmkN0gaNLPnVVx0bqi0ireT9Jykf+2xiACAlKFtAgBsxXuQcs69rcrN\nfxR7QSIaGhryXQQv0lpvKb11p97pktZ6V6Jtqi9prbeU3rpT73RJar0TMdnETpmZq+fyAwDWmJlc\ngiab2CnaJgBoHJu1TYk8RwoAAAAAkowgBQAAAAAREaQAAAAAICKCFAAAAABERJACAAAAgIgIUgAA\nAAAQEUEKAAAAACIiSAEAAABARAQpAAAAAIiIIAUAAAAAERGkAAAAACAighQAAAAARESQAgAAAICI\nCFIAAAAAEBFBCgAAAAAiIkgBAAAAQEQEKQAAAACIiCAFAAAAABERpAAAAAAgIoIUAAAAAEREkAIA\nAACAiAhSAAAAABARQQoAAAAAIiJIAQAAAEBEBCkAAAAAiIggBQAAAAAREaQAAAAAICKCFAAAAABE\nRJACAAAAgIgIUgAAAAAQEUEKAAAAACIiSAEAAABARAQpAAAAAIiIIAUAAAAAERGkAAAAACAighQA\nAAAARESQAgAAAICICFIAAAAAEBFBCgAAAAAiIkgBAAAAQEQEKQAAAACIiCAFAAAAABERpAAAAAAg\nIoIUAAAAAEREkAIAAACAiAhSAAAAABARQQoAAAAAIiJIAQAAAEBEBCkAAAAAiIggBQAAAAAREaQA\nAAAAICKCFAAAAABERJACAAAAgIgIUgAAAAAQEUEKAAAAACIiSAEAAABARAQpAAAAAIiIIAUAAAAA\nERGkAAAAACAighQAAAAARESQAgAAAICICFIAAAAAEBFBCgAAAAAiIkgBAADs0KlTvksAwBeCFAAA\nwA7de6/vEgDwhSAFAAAAABFlfBcAAACgnpw6tdYTdeaMNDRUvH78uHTnnd6KBSBm5pzzWwCzP5L0\nE5LGnHMvL93WL+njkl4k6Zykf+Gcm67yt853+QEAe8PM5Jwz3+WQaJuwfUND0vCw71IAqJXN2qYk\nDO37Y0lvrrjtP0h6yDl3q6TPlX4HACAutE0AgE15D1LOuYclTVXc/BZJ95Su3yPpeKyFAgCkGm0T\ntus4/wVAankPUhs46JwbLV0flXTQZ2EAABBtE6rgnCggvRI/2YRzzpnZhoPNT548Wb4+NDSkoeCM\nTwBAog0PD2u4Tk8uoW0CgMYUpW3yPtmEJJnZUUn3hU7ofVLSkHPuspkdlvR559xtVf6OE3oBoEEk\nabIJibYJAJD8ySaq+RtJby9df7sklrsDAPhG2wQAKPPeI2Vmfy7pDZIGVRxz/uuS/j9JfyHpRjHF\nLACkQpJ6pGibAADS5m2T9yC1GzRWANA4khSkdoO2CQAaRz0O7QMAAACAxCJIAQAAAEBEBCkAAAAA\niIggBQAAAAAREaQAAAAAICKCFAAAAABERJACAAAAgIgIUgAAAAAQEUEKAAAAACIiSAEAAABARAQp\nAAAAAIiIIAUAAAAgsYaHfZegOoIUAAAAgMQiSAEAgJpK6s4GADSijO8CAACAvTE8LA0N+S4FAOze\n8PDawaH3vnft9qGh5HzPEaQAAAAAJEplYDp50lNBNkGQAgCgjtXDUVsAaEQEKQAA6lg9HLUFgN1I\n6kEhJpsAAAAAkFgEKQAAUFNJ3dkAgEZkzjnfZdgxM3P1XH4AwBozk3POfJdjt2ibAKBxbNY20SMF\nAAAAABERpAAAAAAgIoIUAAAAAEREkAIAAACAiAhSAAAAABIrWHQ8aQhSAAAAABKLIAUAAGoqqTsb\nANCIMr4LAAAA9sbwMIvyAmgMw8NrB4fe+96124eGkvM9R5ACAAAAkCjhwDQ8LJ086a8sGyFIAQBQ\nx+rhqC0ANCJzzvkuw46Zmavn8gMA1piZnHPmuxy75bNtOnFCOn3ay6YBYE9VHiS6667i9bgPEm3W\nNhGkAACJQJDavaEhJpwA0HiOHZPOnvWz7c3aJmbtAwCgQRw96rsEALD3pqd9l6A6zpECAKCOhYe/\n3HPPWpjiHCk0MmaobHzh77bz59cmm0jSdxtBCgCAOla5U5HEma0aGTv0fvC6IwkIUgAAADvEDj1Q\nG+GDRPfem8yDRAQpAAAaBDv0aGRM9Z9eV674LkF1zNoHAEgEZu1DvUjKtMxpdvSodO6c71IgLocO\nSZcv+9n2Zm0TPVIAAKCuxT28jvPSgNoLH7AYHU3mZBNMfw4AAHbN5/pVrJ2VDqdOre1Enz+/dv3U\nKb/lQm2cPbs+TAXXfa0nVQ1D+wAAicDQvvp28qS/nhmf22ayCT9YfDpdsll/a0kxtK/B8KUNAEg7\nJh4oYp8AjSr8GZ+ZSebQPoJUHeJLEwCQBD7DTFLOU/LdJp8+nc59guPHfZcAtRb+jD/ySDLPRSRI\nAQCAHamHHZ1Gl9aZ644d810CxOl1r/NdguoIUnWCIQwA4uD76Dp2x+f79+STfrYrxV9n321yePtn\nziRzyFOt8V2VLkl9rwlSdSIpQxgANDZ2Tuqbz/cvm/WzXSn+OtMmA/FKartEkAIAADty6pR0773F\n648/vrazc/y4dOed8ZUjbQcAwkFueDg9Qc53TyBQiSBVh8bHfZcAQCNh56S++Xz/7rxzLTD5nI76\nAx/w97/q+zNy9Kjf7ccprQESyT1YQpCqQ0884bsEABoJw5TqW1LeP19rvEjpOj+r0okTfrcPxIEg\nBQAAGtahQ/FuL9wTd/58OidckNJVVybZSK9HHvFdguoIUnUiPA79zBl/49ABNDZ2Ruqbzwkf4p6e\n+OzZ9UMJg+vZLP/HjSocmM6do/e80YWD8wMPJDM4m3POdxl2zMxcPZd/p3yOQweAWjEzOefMdzl2\ny2fbdPJkvDuXledn3XVX8XrcOzrZrL+hhUkdctTo2BdKl6NH/a2ZtlnbRI8UAADYEZ8L8oZD3MyM\nv6PVBCk/2tt9lwC1Fh6Ndf58MkdjEaTq0PHjvkuQTjSWAJIoKbMuxj3hg88QBz/qYagX9k54VtBj\nx5LZA0mQqkNJSeFpQ5ACkERJmbXP5/lZPie6YMmA+DD9OZKGIAUAAHYkKQvyXr4c37ak9Tv0f/u3\nfnfo03SQj1n70ivugyXbRZACNsFRRwD1JO7vpaQsyPv00362K0lPPeVv21K6ghSz9qVX3LOCbhdB\nCthEUobMAMB2pGWHWlp/oOuZZ/z1TjQ1xbctrDl61HcJUGtxHcxeXl7WlStXdOXKFY2NjWlsbGzd\n9c0QpFA30nTUDQDqTZomQnrnO6VPfap4fWpqbaf+J39Suvvu2m+f0RJ+z8lDPHbaA7m6uqqJiYl1\ngWijkHTlyhVdvXpVg4ODGhgYUDabVU9Pjzo6OtTa2qqtlrIgSKFu+A5SaWmcAGAnjh2Ld3s+F+S9\n++61wNTeHv/6Ngxxk+6/n8m30qJQKOjRR6f05JMbh6Hg+tjYmKanp9Xb21sORZ2dnWppaZFUDFm5\nXE6Li4taXl5WJpNRS0uLLl++rNHRUTU1Nck5V75shSAFbFNag5TvAAugPsT9XXHs2NoivGfOrG07\njkAX7hHK5fxOevDFL8a7vaSIe7p97B3nnGZnZzftJRodHdXly5c1NjamqakpOdeu228vhqLW1lZJ\nxYC1srKipaUlLS0taXFxUUtLS8pkMpqfn9fCwoLy+bwKhYIKhYLM7JpyVNMUGq8b/O1GCFJINIYv\n+Hf6NK81ACTV5KTvEsQnvE9w/jyz9iXJ/Px81WB0+fJlXbp0SZcuXdLY2JgmJiY0PT2t5uZmdXZ2\nqq2tTWYm55xWV1e1vLxcvjQ1NcusVc3NHVpezmtsbFKFwpikYigKglFl79Hq6mrVMm7Vw+ScUz6f\nj1RvghQSjeEL/sU9ZAXAzsXdK5TWg13h+n3sY/G3TeHXfWoqPYHC53DOtMnlcuuC0eXLl3X+/Hk9\n//zz5WFwQSiam5uTc06tra1qbm6WVAwzwSWTySiTyZTva21t1erqqmZmZsrhJhyKAvn8qqS1UBTu\nGNru0LuogoC23ee3WhQiLmbm6rn8iMbn1LppU7lzdNddxeuN3kjD71DOUuNlWz8y2Xy2TSdP+jvg\ndOJEsQfbh2PHijvZPhw6FP86VuH1u86ckd7whuL1uNfv8snH617PVldXNT4+rosXL+rZZ58th6JL\nly7pypUrGh8fL4ei+fl55fP5cvApFApyzqmpqUnNzc1qbm6WmZWHvQXD55Kqqalp3XC98DlQ2/2u\n3qhtokcKdYOpToHa45w47JSvICP5XazTx7Z9nh+GZFhcXNQzzzyjZ555RufOndMLL7ygkZERjYyM\n6MqVK5qamtLVq1e1sLCglZWVdYHBzNYFC0lVg0XlMLcgOK2srNS2chWKB9mkpqa1LBMlBG11ntNu\nEKSQaOGekXvuWQtT9IzUVvj1HR5mSCWQZGkdXhcWd5gJ9wg9/vja65ymHiHfGiU0Li4uanJyUiMj\nI3rqqaf01FNP6cKFC7p48aKuXLlS7iVaXFxULpdTPp/f9ZC2nZwL5FNQ30IheaPQEh2kzOycpFlJ\neUkrzrnX+i0R4saCuP7RE9j42BGPJmltk8/vyfD/zuOP+ztXJ+7vqTvvXAtMhw7FP+w8/Pr+7u+m\np20M/7898EAyzg1bWVnRzMyMLl++XB4qF8w2NzIyUj6XaHZ2VvPz81paWioHoq1UO28IMTNJm7z8\niQ5SKhZ9yDmXojlpgGQ5ccJ3CVBrHLCIjLYpAZJyAGBpKb5tBdI62cReflctLy9rdnZ23WVmZmbd\ntNvj4+OanJzU9PS0ZmdnNTc3p6tXr2ppaUnLy8s1Py+IALVNGUmtklo2+bnT+zKSTm6+6aSr+xOP\nsTcauXFIMl53oKpEtk1xf17DO7anT8cbwn0OQQ4HmZmZ+INMeDv33puugx9BAJqamtXZs8XwUxmI\npqenNT4+rvHxcU1NTZWD0NWrV8u9QoVCoTxpgqR1Q+a2u94QtqlJOw8y23mMx2/jpAcpJ+mzZpaX\n9P865z7iu0Dwhx16oPb4nG1LYtumuN8/1vXBdgUBqFrw2ey2cBCam5tTPp9XW1ubnMvo9Omm8uxx\n+Xxe+Xxeq6uryufzm64zFNhoeF0qg9Nuem22CkLNMdZjr23xr5Do6c/N7LBzbsTM9kt6SNK7nHMP\nh+5n+vOYMaMXgFqpl+nPk9w2+fyOjnv686Qs03D0aPzr7cVZ9+Xl5cjhp9ptq6ur6u7uVnt7uzKZ\nTHnWuGDig2DNoZWVlfKlUChUPU8oWOcnVZpUux6d1hjrUQurklYkLW/xcyf3lZaxqsvpz51zI6Wf\nV8zsk5JeK+nh8GNOhvqzh4aGNMRefk0RpIDGFudnfHh4WMN1uDhcktum06f9fUfHPeFDUmYXzXjY\nk9rO0L5cLrer4BNc8vm8ent71dPTo87OTrW2tq4LQUEAWl5eVi6X0/LycvmysrKybshc8NzhILRV\nIKp2fyJDlGnzc3V2O7St3nt1dhNyNnvMiiSPS1gltkfKzDolNTvn5sysS9KDkt7rnHsw9Bh6pGLm\nc7FH3wiRSAOfn/F66JFKett0yy3S00972bTX78i4F2yvZY9QEIA2CzlPPDGrp56a1fLyrL7+9Rm9\n6EWzyuVm1dQ0q5WV4uMKhYL6+vrU19en7u5udXZ2qr29XW1tbWpublahUCgHoGAmuYX79xSFAAAg\nAElEQVSFBS0sLJR/X15e1urqatVJFepyRrlm1W74WkuM9aiFVdWmR2dF5V6delaPPVIHJX2y9EHN\nSPqzcEOF+CRlZiTfCFIAlMC2Kfwd/cwz/s5T+qu/ind74XqfORNvvatNspHL5TQzM6Onn97dEDjn\nnPr6+tTb27uuJ6i9vV0tLS1qamqSc0433phXLpfTE0/M68CBBc3P57S4WFA+36TOzs5yeSYnJ2sS\ndmoSoEwbh5bdDl+r916dgmrToxP8rKM8nCSJDVLOueckNchya/UtKVMjE2SA2uBgyfbRNm3sU5+S\n7r47vu3txdA+59yOhsBduDCr0dEZ5XLF2eMymWIA6unp08BAMfz09PSoo6OjHHyCYXArKytaWloq\nX3K5nJaWlrSysqLm5matrq5qampKExMT2w4rX/lK9LrvWLNq16NT7706u+m12eox9bN+bqokNkgB\nlXyM/WcHE2mQlIMl2JmzZ9cPawuuZ7ON+z1VGYAuXZrR5z+/PvhMT09rampKU1NT5d/DawEFF+ec\nOjo61NraWp4EITiHJwg/wYxwa7PDFZTPF0pBxymfD84BGtfMzLjfFyfo1alFj06ripMe1KuCajd8\njV6dVCJIIZJs1t+2454VSWIHU6InEIhLeArn9Tvtm//+Yz+W14/8SPG2172uoN/6rbXHfPGL6/9m\nO88b5TF/8zd5PfVUXs7lNTtbUF9f8frRoyt6/etz5dnXwpMP5HI5LS4ulntigtuD83GCS3g6a+ec\nCoXCpgugvvGNO3/t5+fnNT8/v/MniCqj2vXoNEKvTq2Gr9Grk3jhNbyCKezNTKurUkuLrbut8nHS\n2pDT4PfgO6NQKJQPjlR+lwQHUFpaWtTc3Kzm5mZlMhllMhk1NzfrhRde2LC8BClEMj0d7/Z8joGv\n5CPIJQFBKl18HixpJC9+8YsjBxVJ5UY8uDQ1NUX6fXm5Se94h5V7VSp3NgLhIWPBzkXlTkZwqVyf\npzLsBD+lYpiSpG98o3ipW6a9H74Wvl7PvTp51aZHJ5hqml4dL4Lvh/B3R/i7JQgWLS0tamtrU0tL\ny4aX1tbW8s/g0tbWpra2tnXXg+ASDi3B9UwmowcfbNZXv5qRWUbf/Gazvud7itd/8Aebdccdmap/\nV/kcG90X1Kty8eXNXptqCFIAgLK4D5Y0qle96lXrQkY+ny9PBR3Mlha+rzKoBAEmfD1YVyf4+2Ba\n6Xy+oPDe59mz/uodq2pTTe/V8LV63zuqVY8OvTp7LggtTU1N5Uu18NLa2lqedbFaUAkmIwkHhuBn\n8LyVB0yi/Iz6N0tLS1pcXNz1djIZV1pPzJWH037ucwV99rM7L1uUv9lKvX9VIAY+zxPazloZcYl7\njRSfODcM2J1PfOITvovgX5NqO3yt3nt1atGjE0w1Ta/OrgXhplrICfd4BIEm6GVpb29Xe3t7+by7\nINxkMplrnjP8c7P7+BvTq1/dpL/8y/jLFlzfCEFqh9I03CnN5wmlNVCk+T1Po7T+n0PXhpe96tFp\nUX3vYTjVbvia5wVEa6W5uTi3eDBsNOgBCY7ub/T48LDWYg/rdrq8miR1qK2tRfn8straWnTkyCF1\ndHRoYmJCLS0tOnbsmLq7u/Xtb39b7e3testb3qJsNqsHH3xQnZ2des973qPBwUHdfffdymQy5UW0\n6/Xnr//6ryeiHHv589Qp6dSp4u8rKyf1y78snTt3UrfdJt1/f7zl2UhiF+TdDp+LHqZ1YdoTJ4qz\n56Vt21J63/O01jutWJB398xs7xqmJtWmRye4Xs+v9qpqN3xtJcZ6NLBqw9Yqz1WpPLcm3LMTDGML\nLuPjGY2ONsusSY891qRXv7p4/ciRJt14Y9O67YR7kKrd3uj3V54jWY9qufB1FJu1TfV8vAgpEP4Q\n3XPP2vA6jpTHh9cZ2IGj2puwU88LiDrVrkenznp1wiEik8mora1NHR0d6urqUnd3t7q7u9XV1bXu\n3JeWlhaZmQqFgpaXl7WwsFBez2pubk4LCwtaXFzUzExOzc3F2RGdc9fsQAfngwQq7zOzdaEmGJrW\n2dlZXg8rm82qv79f2Wy2fFswfC2oS/B3QfipnLSk2iQmUe+///6CnnuuoOKbn9f0dPH6kSMFHT26\n9XME5xzupgz1cn/w3u42qCUlLPb0NGlmpvj7pz/dpM98Jr7tb4YgFQHDX+I/TyhJQ8zS8h5XSmu9\n04r3e4+c8F2AbVpVbXp0ghnY6lhwkn4QaoLgk81m1dfXp76+PrW3t+vTn87r9tuLU7oH06hfvXpV\nCwsL5bCzuLi4LuCsrq7q6tWrmp+f1+jo6LqT26vtHAeC3p3m5uby7GlSVjfe2KGenp5yufr6+tTf\n36+BgQENDg5q//792r9/v/r6+taFt87Ozi13FJPk7W9fu97fL333u/7KknTVZuCMGtR8h8Hw/ddf\nX9CNN27+95VBea+2vxmCVARJ2qmPU1ICpO/px9nBRBrwf54wBdWuR6fOenWiCI7EhycFCE72l4rn\n5SwvL2txcVGrq6vq7OxcNyVzMEFA+Ih0sDjv+Pi4zp0b0cLCqgqFFS0urui++1ZUKKyqUFiVma75\nu/ACv83Nzero6FBnZ6e6urrU29ur3t7equHn0KFDOnz4sA4fPqze3t6qQ7WOHUvRTI0hKwy/3FR4\n+vJG8PKX+2ufmP4cuxIOTOfOpSdAAmmUpol0auqc9maygjrv1dkrmUxm3Xo0levSPP98q77ne4rn\n3oSPTufzeS0vL5cXAQ6mZF5aWlKhUFBbW5u6urrKock5p+XlZS0tLZWnnw8WE25paSmHn87OHrW1\n9am9Paunn96nV75yQJ2dg3rlKw/o9a8fUDabLfdcBT/b29v37PU4dao4k60kPf742mf2+HHpzjv3\nbDOJ1lLvCw8jkqS2SwSpHUrqG1prPo96pWn6ccAXgtQeOe27AP4EJ7oH5+UUCoVyL0wQgIIen5aW\nlvLjg8fm83nlcjktLCxofn5euVyufD5OcE5Oa2tredICM1N7+6oWFpbL4SeXy5XD08LCgnK5nLq7\nu9Xb26tDhw5p37592rdv3zWBZ6Pfe3t7lclU32U6dEj68pdje3klFcNSEJgOHVobNdLowiNkpqbW\nDuym6RQLJAtBaod8fmB97uhcvRrv9pIyrDDN2LFOF99DaOFX5QxrgfC5BC0tLeuGDAW9PysrK2pt\nbV03iUIwZK2zs3PdYqGVwala+GltbS33EuVyuXIQC4ec4PrXvpbVT/90tup92WxW3d3de3ouULht\nGh31u0O/tBTv9nw6e3Z9aAyuZ7O0U/CD6c/r0JvfLN1/f3zbS8r0k0zD7Qeve+NLymec6c93vV05\nJ5mtreUTnuCgcvY2qdh7FMwSF5y3093dXZ6pLZitraenR93d3Wprayuv9bOyslIeNrewsKBnnllQ\nZ+eMpqenNT09rZmZmfLPlpaWDXt8tuoN6uvrU0dHx6bnKfhcHuPQIeny5Xi3mZTPrE8+Xnf44/Og\nLtOf14DPN/TJJ/1s1zeOlAO1Ed75Gh4mOCdZ0GMUDkfB0Ln29nYtLnbp5pv7NDAwoAMHDmhgYED9\n/f3q6+tTT0+POjs7yzO1LSwsrAs8lQHo4sWLmpmZ0dzcnLq7uzcNPAcPHtSFC31629uqB6XW1tY9\nfy18Lo+RpB4pIA0+8IFkfrYIUjsUd5AKf2mfP8+XNmqLIZXpEn6/z5zh+2WvVBsmF56SOJjBrXKI\nXHt7u3p6erRv377y7G0DAwPltXuCiREklSdTmJub08zMjD7xiWkNDBTD0Pnz5zU9Pa1cLrdhD1Bw\n/eabb96wN6i3t3dbM3/NzUn//J/X7vWslOYDAOG6nz6drroHjh3zXQLEKamdCASpOuFzXHD4C/ve\ne9P5hZ02ad5BSaPw+/2xj/F+74Vg9ri2trbycLne3t7yz66uLrW1tampqUmFQkErKyvlIXJBj9Dk\n5KSee+45SdK+ffs2DEPf/GZWTz31ImUyWS0vZ7W4mFVnZ59+5meyes97surq6tp0WNxu+Dzo4vMA\ngO8gk9aDq+F6P/BAeuqdVvXwf06QisBngxGeoefoUX8z9Bw6FO/2fA7dqFaWpHxwgVpZZbrtPXHk\nyBHNzs5qZmZGZqa2trbywo5NTU1qa2vb9rlCW02bXdk2/dRPFa8PDUnd3TWrYnkbvg66JGVpjmw2\n/m2m9eBHWtfzTKt6mFyEIBVBUj7APr60A3EHqST1jKQpSDHUK13q4ahfvfnc5z5Xnja7hQVvai7u\n5THCn5nHH/f7meHgBxpVUjoRNkOQqkMnTvjbts/Gih36+PgetgLUu5tvvjm2bYU/r7/7u/F+XpPy\nHR13e+D7wCoHP/weVEb8kvp+E6R2yOcXVdyrlvsc0uh76AaTLiANCM6NozR6MDa+A0W4HL4wo6wf\nZ8/6LgHi5LMTYTN1H6ROnjypk6Vv7jh/Dg3Fuz3fP4P6vuEN628vDreLpxxf/OJJFdc08vM6DA/7\n2a6Pn6dOSadOFX8/f774/p87d1K33Sbdf7//8vFzb3+GP8fnzxc/Z8PDJ3X0qHT6dLzlQXThAz6z\ns1LwUnLAp3Eladi7LwTYdIm7E2G7WJC3Dvk8V6cYZPxs+9gxv0egfNbdp6GhZI5LRm3EveB3WCMt\nyOurbWpvl5aWvGxap07529lJa7so+V2MOG4sRAwfWJC3wfhsMHx+UfkeH8uXNNLA1044du6tb5U+\n//ni9Vxu7bvy9tulT34yvnJMT8e3rUo+13b0Pew7qUOegDQgSO1QmmZwC4u7zqdOFdeukoonMgfb\nP348/iOfaXy/peJrjfSIe0IZ7F44LHV3+w00aeH7/N3KsqQFQxqRNASpHTp9Or1Hv+JUD1NfNjpW\nj298SVqvDbuTiblVT8qCvD7bRc7V8YODPkgCgtQOxf3FmaSjX0iXtPa+pkmc3y/OOU1MTOjSpUvX\nXLB7L3tZvNvzOWtfUmYMZIfeDw7ypUtS90UIUhEkZb2MNB39StJaGUn9EAN7aaffL845zc3NrQtG\nFy9evCYsjYyMqKurS4cPH9b+/fvV19enjo4ONTc372k90upHfsR3CdKBXlz/GMKaLnGPBNsuglQd\nStPRr6QccZTSFaSSMmQG8av2/bK4uFi1B6kyMEnSddddpwMHDqivr0+dnZ1qaWlRJpPRoUOH1NPT\nowMHDmh0dFTf/e53denSJV133XW67rrrdPjw4Xgr2qB8Hmjz+d3gc0Fe36NEfM6WCMQlqZ0IBKkI\nfC5aydEvxClJARa1s7KyosuXL+u++y7pzJlLmpu7pM985pLOnr2oublLKhQuaWbmkhYWFnTo0CEd\nPHhQ2WxWnZ2dam1tlXNO2WxWra2t2rdvn0ZHR3XhwgWNj4/r8OHD60JS5fXDhw+rvb29XBbnnP7k\nT/7E46tRv5LSPpw9m84ZZX3v4N17b3qCFAf50iUpI8E2Q5Daobin4k7K0S+fR758fGj40kY9KhQK\nunLlyqZD7C5duqTJyUnt37+/HJC6urr00pe26pZbTCsrHVpcvE4zM10aGxvTyMiIZmZm1oWiaiHp\n8OHDamtr0/T0tMbHxzUxMVH+ee7cOX31q1+95vbx8XFNTk76ftnqVlJmMjt9Oj079GFpGiXiGwf5\nkDQEqQjCO9WPP57Oc6R8NpQ+ggtf2v7X78Ia55ymp6c3DEbB7aOjo+rr69OhQ4eUzWbV3d2t9vZ2\nmZmampo0MDCgTCajzs5OjYyMaH5+vhyEWlqyuvnmtYB04MABdXZ2KpPJaGFh4ZoQ9Pjjj+vv/u7v\nyr9PTExoampKPT09GhgY0ODg4DU/jx49es3tAwMDamtr8/0S16WkHLW9fDm+bfnmuxcwSUuDALWS\nlINEm4kUpMys2zl31cxaJBWcc/kalSuRkrJT7fPo14UL/rbtm+/hG76cPeu7BOlw9erVDYNR+NLa\n2qpDhw5pYGBA3d3damtrU1NTk/L5vLq7u0thqEUjIyO6cOGCVldX1dLSooGBAR08eFC9vb3q6uoq\n/51zTrOzs+VwdPnyhL7whafLwWh2dlbZbHbDUHTrrbeuC0ODg4Pq7+9XJjQPdzARxcjIiM6dO6cL\nFy7oiSee0MjIiK5cuVIOX7tlZrdKOu+cy+36yeqIzxEL4R360dH07ND73h8ILw0yNJTOpUEYFZIu\nSe353XaQMrNfkTRoZhlJ75P0fknvqFXBsJ7Po1/hhnJqKj0NJYrSGiD3Si6X08jIyKZD7C5evKiV\nlRUdPnxYAwMD6unpUVtbm5qbm1UoFNTS0qL+/n5J0sjIiEZGRiRJZlbuWWpvby+Hl3w+r1wup+np\n6XVD6ubn59cFnvDPw4cP62Uve5mWlwf0rnet3ZfNZssz6uVyOU1OTmpsbEznz5/XCy+8oOeee06P\nPPKIxsbGNDExoenpac3Nzenq1ataXFzU8vKyCoVC+fUwMzU3N6upqancQ7YbZvY+SQckfUXSLZJy\nkn5tV0+KbTt2bG32tHDPCFNTo9YIUuly4oTvElQXpUfqf5QuK5LukLS71q/O+TxHSor36BcNZVFa\nh60k9QRP31ZXVzU6OrrpELtLly5pdnZWBw8e1MDAgHp7e8tTfRcKBRUKBXV1dWlgYECjo6MaHR3V\nysqKFhYW1NHRodbWVjU1NalQKMg5p/b2dg0MDGhqakrPPfec5ubmqoaijXqPent7JUkzMzOanJzU\n+Pi4nn/+eb3wwgu6dOmSvv71r+vRR8d1551rvVELCwvK5XLK59cPQDCz8s/gunOufAlrampSS0uL\nWltb1d7ero6ODnV1damjo0MdHR1qb29XS0uL7r///p28FQ9K+q6kHkkfk/SqnTwJ6ts73yndfbef\nbfv+Tjx+3O/2gTTbMkiZ2WlJV0qX1znnPijpv5WG96VWmoY7nT27fthAcD2b9d+A1Fo4UDzwAIEi\nDQqFwjULxlbrSRofH9e+ffu0f//+dQFpdXVV8/PzWllZUUtLi5qamjQ2NqaFhYVyr5FzTqurq1pa\nWtLVq1dlZhocHNT+/fs3DEGVQam5uVnT09OanJzU5OSkXnjhBZ07d07nz5/XY489psuXL2tyclJz\nc3NaWlrS8vKy8vn8NSFnK83NzeVer87OTnV3d6u3t1c9PT3q6+tTd3d3uUfMzJTP57W6uqrFxUXN\nzc1pYmJCk5OTmp6e1vz8fHkYYbiXaidCbdOcpIPOuY+XRk58aVdPXOfiHv4S/i78yEf8DXn/1KfS\nG6QYGYI0SOoSNLadRtXMXirpdZJer+LRvr+Q9FvOud21hLtkZi7qTsFeueUW6emnvWza68x5/f1S\nWifXymSk1VXfpYhfo7znwblAmw2xCxaM7e7u1uDgoLq7u5XJZFQoFLSysqLFxUXNz8+XL4VCQa3/\nP3t3HidXVef///2prt7T2VdCSNiZgGwi2xckIC5k8kNgRkXAH4sgZMaBjIqyKUG/JsIABlkUI5iI\nosiIEXVGBKQDCBoRw75DFrIvnbX36vP949atvl1d3enb6a5bVff1fDzq0dW3qu49p3q5911nq6iQ\nmamjo0Otra1KJpOqq6vTyJEjNWbMGO2xxx4aP358zlA0bNgwmVkmCPnjmt55551MWNu2bZt27typ\nlpYWtbe3hwpDiURCiURCFRUVqqysVG1trYYNG5YJgOPGjdPo0aNVV1eniooKSdLDDzfpmGO2ad26\ndVqzZo3Wr1+vLVu2dOmq55cjDL/lyg9mfgtVRUWFksmkEomEli1bJuechdhn9rnpQUn/FbdzU/bs\notdf793P9wc+UZ4Xp0yhGzJQymbPju6DGjPr8dzUlxapY+UFrh9L+rGZfUrSC5IukvSjAS1pgQue\nrN55J7rWiShX895rr+iOHYXg+LBUKj7jw4K/6w0Nhd8S19jYuMsudv6CscOGDVNVVZXKysrknFNb\nW5taWlrU3NycCSt+K09ZWZmqqqo0ZMgQDR8+XGPGjNEhhxyiiRMnZsYzVVZWqqOjQ01NTdqxY0dm\nqvA1a9Zo48aN+utf/6qdO3equblZbW1tSqVSfW6NSSQSmeBRXV2tmpoaDRs2LDP5w8iRIzNfk8mk\nWltbtWPHjkwI2rBhg7Zu3aodO3aoubk5PZnE2ky3wp488UTucpSXl6u6ulqVlZWZr8lkMtO1r729\nXa2trWptbc28r/572t7enjmuH0p3B+emTlFPfOAbMiS/x/viF72WKElavryzNW7GjOhap5A/hdpC\ngYFTDEvQ9GWM1KmS2sxslqRGSSskbZS0bjALhsJUqIP9Bsvbb3f9lNO/H9WnrvkS/Cd1883RXZi1\ntrZq7dq1XcLQypUrtWzZMq1cuTITFpqbm1VbW5tpHfK7l/kX9MHWk/b29kw48gPSkCFDVFtbm2l9\n8rulbdu2LTNOaPny5XrnnXdCtQj5rTDJZFLJZFJDhgzJjA+qq6tTXV1dZua9ZDKptrY27dixQ5s3\nb1ZDQ0OXVqBt27apoaFBq1at6vP7l90KVFlZmWl9qqysVHl5eSZQ+mFn27YWSV4AamtrywSgtra2\nzPitAsG5qQBEuSzIHXd0BqYoW6S4oI8G73vpC/4fWbSoeKc/XySpJj02SpJkZhdLWjlopSpQUY4V\nKpRUHrcJJoIn6kQiPl1Hgi1xO3cOfEtcKpXShg0btHz5cr3++ut65513tHz5cq1atUrr1q3LzP7W\n3Nyc6fblX+x3dHRkuqxJykzE0NzcrFQqlZm5zswyY5SCLSLt7e3asWOHduzYkXNihJ745fBDj98l\nLThTXmtra5eWLf/46W4BamxszLRa+eXe1fGzW4P8bnH+e+Kcy9TLD4/t7e1dJn4YqFagXfGDm19n\nv95+uPUDbTKZzIQ7vx4dHR1hQxrnphy4sMy/qC/ooz4+kA9R9sbqzS6DlHPu5RzbYtVtohAUSteN\nOP/Dtj6P3Ch+/ZmpsampSRs3btS7776rN954Q2+//bbee+89rVq1qksXM3/SA1/wwltS5qLaDxht\nbW2SlHmOH1yCIUFSpkvZrvgX9v59SZlgVFVVlQlK/nH8EOLv359IYceOHV3KmUtra2smUASn+g6G\nDP/7srKyLtuD74PfGhSVYMuWLzuoBbftquuiH/paWvq/3BPnpsJQKAtmzpgRzXELQZzOy4XyoTLy\nI/jzXr68MIcZhFqQN+6CC+ANGRLPBfDiJtgy09FR+mOkvK5d2zR+/Hodf/wKrVq1SsOGrVZDw3qt\nXr1ajz22ptsECG1tbb1eOFsggeYKHc65Pk1ckH0Mv6XGDz/+NNrBKcNTqVQmBLW0tGTCULB1xK93\ne3t7n1pE/EBUVlaW6UoYbFXxjxtscfLr3VM9/da2QtXXgIToLVgQ3QVGlAtm5ntMFBf00Yhy8Wkg\nF4JUP1VVRXfsfK9hFecTRjA8T5lSmOHZ7zLmj+fZtm1bZnzP1q1btWHDBq1bt04bNmzQxo0btWXL\nFm3durXboqm9jf353vd2r3x+mPJbNPyQ4Xe/Ky8vz7QKlZWVZcbt+IEnONYpOGmB31rU2NiohoaG\nXZYl2OXMnyQhGHZ6Wgcpuz7ZQaxkmbyzRHn6a1/v9/c1/5WfapWyKLsfx2kMbdS9ROJ8XvbFpat9\nnBVKi3dvCFL9lO8wE5TvfqJRnzB8UUz7PpjNyv4EAsHgk+t7f/HUhoYGbdq0SQ0NDZkQ5K8PFBwz\nJGmXs7L1V3DxVUldQodfhuCYoGArTa6WJ+dcn7vkDYSiblHpb0DZnYDT2ZMPBaxQFtCOywV8ISiU\n83KUomwBRf4V6s+bINVPe+4ZdQniZ9Gi/Aep4MnqL3+Rvv71lHbs2KHt27fr1Ve7Bp8tW7Zo48aN\nmbDT0NCgrVu3atu2bZnJDRobG9XU1KTm5mY55zKD7SXlDB59nQhhsIJTtt7KlK8yRK5MA9cCE+Y1\nAHoU5TghAmT+BD80WLiw8+I6Ti1xcVWoLd6cnkMIjpcJDsDPx3iZwW7GD17AB8d4+F/9+4ce2qHV\nq3t+fFev353H16xJ6Uc/Cr9Pv2uYH2AaGxu7LKra2Nio5ubmTOuO343MX3Q0uL9k4C8mOFlAf+Wr\nJaYkJTSw3cr6+rzOhr94aJPUHvja1/v9eQ36pRi6vwy2OAepqI+fT7TExVeh/p4XfZD6xCc+0aVL\nkT8I3B8A7nczCt7PNUVvsMtS8Gv2tqlTveP+/e9OU6d62954w2nmTG+7f2EdbF0Y6FAxfnyHfv1r\n7/6DD+7e/oOD4v1ZuYLvY/BrIpFQKpVQZWWiy/sXfB+Ds69lz1AWfB+DsgOJf7+jo0ObNrVpx452\nOdeutrZ2XXZZu5xLqawspbKyjsy4nr6ObxlI+TpOwfPH0eQ71MSt29lAhZUwr4nBMLBSE2X3lzjN\nHldIeM+B6BR9kHrsscckqVsgynXzn5d9gZ897iP43OwLfP/7nTs7dP/9XbtiZQeV4OxeucJe9rbs\nsJcr/JmZ2tq8W3AAfzLZ/UeZHeqC0ykHW5+yg5U/qN9vyfHXpPGOl1RlZWfACk7ZHDymH3D8fQaP\nnR14wgQSf4hNR4cU4WzQhatMAzsBQF9fHycpDU5rzK4eI7ejD6Ls/pLvIMWEC/HGzxiFwIr5U3Uz\nc/4sYNn12NX3wKDyu50N5gxnuR6L0VpXcspPd7Ps72MwDCxKzrmi/y02MxfHc87s2dF1tZo2rTBn\nVQVQ/NINKznPTUX/WXIspiBG/wW7neUz1MR1HE0+upv59/nTLxrZXXp76gFQyGtpITdahQDEWdEH\nKRSR/gzs392uaHH7DU8p/6EmJbqd5VFP4wx7k2sMYg97l9+s6XUv9m597Ta9q1uursrBfaxYsSLc\nm4HIRTn4v1CmfQcQX0V/mTlixAhJuccB9TQuJ4qJCQpKQvlZYDP7fpx0KL9jaPz7Mfx1jptc/7MG\n7v+Yk/9L5Jw3JpFGfxQqZnADELWiD1INDQ1RF6H//G5n+VxgM6n4djvL1xiaNiPVpEMAACAASURB\nVDGOBkDs0AoEIG6KPkgNmMGcAKCn+3GdvjlfY2j8W4kLTjmfawbK4K1z9sXOx3O1ZvgzLUpSW1uH\nzDq6Pc+feTI4w2T27JPZSxJkf801O2WuafV76xaWSCQy9crV2hxcJDjXbJG5Hu9pZsmeHgu2gO9q\nX/5zgtuC0/j39NrsfWTfz/VYtuwlCnJ1r2tuNlVXd3YX9Gc5De6jJ31pGcv1nvqampp2+Xr0Lq7r\nKRHiAESh6Gft0zEamFATJ8Hpm/MZaor3V61fdjVuJaiY/w6BgcSsfbvnggukBQsiOTQAlKSSnrVP\np0VdgN3Q2/TNgxlw6HbWLz0Fo74O/t/V6/v7eNjHghd42S1SwVYdX1ublEx23eY/J/j6XC0MfV0r\nLNcsbmGFWZcs1yLRuWaW6+m9y653Ty1gvl210iWTSSUSicxXf1v2V/9WXl6eWcct13P9x4Pbg6/J\nXk9v5UrTihVeXZ9+OqETTvDKPGWKNGVK75NM+PvJ/trT+9vb1yuuuGKXPzv0btmyqEsAAPFR/C1S\nswdoZ/keQ+PPdhYTvXUn6/vvYELJZKLbxWNFRYXKy8tVXl6uyspKVVRUqLKyUuXl5Uomk5nHg13D\ncpUpu3zB5+UqY/bFdK5QEby/q65i2d/3dvMv1oMLLOeaaCXX49nbc91aWjrU2toh5zrU3Nyh8nJ/\nar6UpM4FnKXOLn5hv/bUha+n2eBy/ax6C3M9vQ+5FqLu6/f+zS9Hrq6M2SElVzDMFUp39TPO7joY\n3H9vv9PB1waDYDCIpVLezSyptrakKivLZZZUXV25xozp/BsK/m1VVlZmblVVVZmv/q26urrLraam\nJnOrra3NfB0yZIhqa2szAY8WqfCypyC//nrvPrPXoZRF2Y0V8VLaLVJ/1e4HnCKdvjnX2BHJu3AK\nXugGt/e2L/9x/5NxP6w4l1B7u8k5qaXFqaLCybmUzDokpdTe3q6Ojo4uF3X+RVsw4AQvqIYMGaK6\nujoNHTpUw4YN0/DhwzV8+HCNHDkyc5FVU1Oj6urqdBmc5szp0Ne+1v1iuKdAkGt7X7cN1nPzeazd\nKVdZWYeqqrztiYR3P9dz/d+zVMr7PQheqOcKGrnGQAVbMoLP6e13vKfAFXws+Lvtfw2WJft3v6fA\nkytIB0OO/zU7sGSHot6+z/X8RCKR+ZrrOX75srf1hXNO7e3tXdZtCta/rc27v2mTd+vL+9TTcXb1\nHADoD4IUCkHxB6n/jboA4fkXcv6nwX5riX/zL0rb2trU1taWWXQ4V0tOrk+p/ef63YSCF6z+a/zw\nk0qluly4Bi+WE4mEKioq1NJSrfb2WiUSdZKGKZkcJrOROvDAUfrsZ0dr7NixGj9+vEaMGJEJRkOH\nDlV1dXW/u2nl8sQT0imnDNjuQovrP+3Zs8NNK7yrVqBSDa6FdKxgwM31Nfj37/+/8R97662UJk/u\n+vyejpX9s5a6hspcoc+/j4ETbHmqr2ca8HyL67kBQCkEqTzq+sl4mcrLy7rMaOV/wtve3q6Kioou\nXc7Kyrwp+lKplNra2tTa2qq2tja1tLT0eaYq7+LD1LX5zFsw079IKSsry3Sx8Vt1hgwZoqFDh2r4\n8OEaMWKERo0apTFjxmjs2LEaN26cRo0apaFDh2ZutbW1PQagIUOkHTv6+Qb2Q3aXFV8UXVYWLIjn\nyXL48HDPD35IgOLziU9If/hDfo/pB7JkklPS7poyJeoSxA9BKn8K6ZoA+VWof2exOWvlGn/hf5Jq\nZpm+/34XtMrKykyLjn+Sb29vV2trq5qbmzO3xsbGzADwRCKRGaOTSqUyj+dqMeqpjMlkMhOEhgwZ\nouHDh2vUqFGaMGGCxo4dq9GjR+ub3xyrBx8cp9GjR3dpAaqtre02VfFAq6gY1N13E/zn+NOfRvtJ\na1wHcW/ZEnUJMNiCFyePPNL5d5avixM/fGP3XXBB1CUABg+LMMcXQWqQjBkzRrW1tZnxN/5AaL8b\nnN8C1NTUlLnt3LlTTU1Namtry4zf8Qc6t7a2qqWlJROc/K4vfve6XPxWqOxxSolEQtXV1aqrq9OY\nMWM0YcIETZo0SZMnT9aUKVM0ZcoU7bfffho3btwuA5B/odPSIjU3S889522fNk2aOnVg3su+2G+/\n/B0r28aN+T9m8AJz8eL8X2AC+cDFSeng/1J+0DICQCqBINXY2Kjm5uZMcApOtOAHIH+AtB9ygq1Q\nfkuSL9jylEqlMkHLb5lqaWlJTyU8UgcdNDETivbYY4/MbcKECZowYYJqa2sHrJ7Bf86/+EV0FzrT\np+f3eMGT1datBJl84SIhvuLa8gqEwYcP0eNcVPqK4Vqk6IPU2LFjVVtbmxnfU1NTo4qKikw3kfb2\ndu3YsUMbNmzQxo0btXnzZm3bti3Tjc/MlEqltHPnTiWTSY0aNUrjx4/XXnvtpb333lsTJ07sFpCG\nDBkSyTgC3/jx+T1elL/IS5d2Htsvi+SN28nHH1GwjgsWxOdkGaz3smXxqTcAoDgUyoU0Bk8xfGBR\n9EHqwAMP1MqVK/XWW29p8+bNmTFG/ux3fmvV6NGjNW7cOH3gAx/Q3nvvrUmTJmnChAldQtKQIUN6\nPVZ9vfSzn3n3oxhH4Kuqyt+xpGhnhJo1y7tJXngKhqp8CzvpQqmghSJemKwACIcL+mgU6pgZxEvR\nB6mlS5dq/PjxOuaYY7T33ntr8uTJ3QJSXV3dgBwrytaJqAeDRyXqrn3B47/wQnze96C1a6MuAQZb\nMXSfQOGL64VtHOtcCOL6+xZXhfqztmJezyPfq8fPmyctWuTdX7xYOukk7/4ZZ3S2muTDtGn5bZnJ\nvsi6/vrOcuTzFzvK7pRS+PWUilmh/MyRf/vtJ739djTH7m31+GKS73NToYjT/8hCEtdAwe8b8qW3\nc1PRt0jlU7Cb2eGHRxdm8j17XPAYixZF94/r2GOjOW4cBX/m8+ZxsoqTKGbHBNB/cQpStJ6j0BR0\nkDKzT0iaJ6lM0o+cczdGXKSMfI+XKZQwE+WaQlH/k4z6+Pn0xS9Kv/udd3/r1s5xMzNmSHfcEVmx\nMEii7kJbbAr53JRvXNgin4ph8gHES8EGKTMrk3SHpFMlrZL0NzN72Dn3WrQl85xxRnTHzneIC54o\nly+P7iIr6pPy0qXRlyFf7rijMzCNH8+EE6Uu6tkxi0mhn5vyjQvbaBBggcJQsEFK0tGS3nbOLZMk\nM/uFpE9KKoiTVT7HREksDFsIFizI/88dyIdgt+UpU6KdHbMIFPS5CfFAgOXaB4WhkIPUREkrA9+/\nL+mYiMoSuSjX9Yly+vNCEmW3xijttVfUJUA+xXWa/xA4N/WAC1vkE79vKASJqAvQi4Ke8ijKT2yj\n7GaV7zWsojZvXmeQXL688/68edGWK5+mT4+6BMinCy6IugQFr6DPTVHiwjYavO9AdAq5RWqVpEmB\n7yfJ++Svi9mB5pFp06ZpWp7+o0Q5S06UC2aOHx/dsaN4zw8/vLMlavHizuMffnh+y5Fv9L+Pr3x2\nX62vr1d98fUjLOhzU1zFaeY6AIMrzLmpYNeRMrOkpDckfUTSaklLJH02OKA3yrU68r1+QaGs6xPl\nug1RrxkxZUo8J12I+n1HfBTDOlKFfm6Kqzj/n4pz3YF8KMp1pJxz7Wb2RUmPyJti9p6oZ0WK8lP6\nKAeWFkrrRNQh5qCDoj0+kA98st+7Qjw3AQCiUbBBSpKcc/8r6X+jLocvrpMuRDnRRTDELVzY2a0x\nii5mV12V3+MVCi6q42XBAn7mu1Jo56a4KpQP+aIQ57oDhaRgu/b1RZTdJw4/3Ft7JQpRfmIcZb2j\nPDYQF9OmRTeZTjF07esLuvblX5y7t8W57kA+FGXXvkIU/ATohRdYyykfeM+jR1ev0sc6dQAAhEeQ\nCiF4UbFgQXSfAOX7wjbKMBM8xqJFfOoWBbp6ASh0cf4fFee6A1EjSIUQDBTLl/OpbT7QIhW9qCf5\nwOCL6/hPlI44nw/iXHcgagSpIlEoMwbm+yIryoku4oyuXvEV5Tp1AAAUE4JUCIUSKKLs4hblRVbU\nF3iMFUIcXHBB1CUAAKA4EKT6KcqL+i1bojt2lBdZw4dHd2wpXkGKrl7xFZffcQAAdhdBqp/yHSgY\nnxVtgIyzqFsCAQAAChFBCqHEqVVGYtFDia5eAAAAuRCk+infgSJ44T5vXny6WkUdZJjsIj6BEQAA\nIAyCVD/le0roefO8SSYkaevWzovbM86QZs0a3GMXyoyBUrRBhmnAAQAA4CNIhRAMFAsXdo4dyUeg\nmDWrMzAdfnhnOfKhkMJMlBgrBAAAAB9BKgRmMotWFF3MogzPAAAAKFwEqRAKZZHS8ePzd6xsUYaH\nKI5Na1z8JhgBAADoC4JUCIUy8cCxx0ZzXIkL6jgiSAEAAHRHkOqnfI+XiXr2OvA+Ix4IzgAA9A1B\nqp/yfaFBF7PoL/DidHFJcI+vqP/OAAAoFgSpfuJCI/8WLIj2fY/TBSbBHQAAoHcEqSIUl4v5bFGv\n4xSnIIV4oQUSAIDwCFJFKE4XNoUyU2Kc8T6XPlogAQAIjyDVT7ROxAOf1MenngAAAGEQpPqJIJUf\nUS+CzCf1iBv+rwEA0DeJqAuA8PwWkripqoq6BPEU19+3uCJIAQDQN7RIhVAo3bzi2ho2fny0x4/j\ney7F9/ctrvh5AwDQNwSpEKLuZhZ3+V4EORsXl4gDghQAAH1DkCoShdIalm+FVO84XWAW0vsOAABQ\niAhSIUQ5FXdcW8MKabKHOAWpQnrfMfgIzgAAhEeQCoGLy2hFvSAvUKr43wYAQHgEqSLBwrTR4JN6\nafjwqEsAAABQeAhS/ZTvi2g+MY5msgned2nLlqhLgHyKywcEAADsLoJUP3GxkR+0CAEAAKAQEaSK\nUJwCRDAwLVsWbYtQnLq4EWDjK06TqgAAsDsIUkUorhc5UU82sXRptMfPJ7o0AgAA9I4ghVCi/LQ6\n6gV5ow5ywGChBRIAgPAIUggl30EqeIG3cGFnmMrXBR6zJcannnFGCyQAAOERpFDQuMCLHkEKAACg\nO4IUdinO3X6CdayvJ8ih9JX63zQAAAOFIIVdKpSZ86K+wIt6jBaQD1H/nQEAUCwSURegWPktNHET\n5YQLUV/gXXBBtMcHAABA4SBI9VNcg1ScW2WiDnIAAAAoHHTtwy5FPXMeAAAAUGgIUiHEddIFZs7z\nRLmGFgAAAAoLQSoEAkW8EaQAAADgY4wUQiFIAAAAALRI9dvw4VGXIBpxC1Jx7c4JAACA3hGk+mnL\nlqhLgHygOycAAAByoWsfAAAAAIREi1QIdPOKN37GAAAA8JlzLuoy9JuZuajKP3s23bwAYCCZmZxz\nFnU5dleU5yYAwMDq7dxE1z4AAAAACIkg1U908wIAAADii659AICCQNc+AEChoWsfAAAAAAwgghQA\nAAAAhESQAgAAAICQCFIAAAAAEBJBCgAAAABCIkgBAAAAQEgEKQAAAAAIiSAFAAAAACERpAAAAAAg\nJIIUAAAAAIREkAIAAACAkAhSAAAAABASQQoAAAAAQiJIAQAAAEBIBCkAAAAACIkgBQAAAAAhFWSQ\nMrPZZva+mf0jfftE1GUCAMQb5yYAQFAy6gL0wEm61Tl3a9QFAQAgjXMTACCjIFuk0izqAgAAkIVz\nEwBAUmEHqf8wsxfM7B4zGx51YQAAEOcmAEBaZF37zOxRSeNzPHStpO9L+mb6+29JukXS53PtZ/bs\n2Zn706ZN07Rp0waymACAQVJfX6/6+vqoi9EF5yYAiLcw5yZzzg1uaXaTmU2R9Fvn3AdyPOYKvfwA\ngL4xMznniqLrHOcmAIiH3s5NBdm1z8wmBL49U9JLUZUFAACJcxMAoKtCnbXvRjM7XN4MSe9JujTi\n8gAAwLkJAJBR8F37ekP3CQAoHcXUta83nJsAoHQUXdc+AAAAAChkBCkAAAAACIkgBQAAAAAhEaQA\nAAAAICSCFAAAAACERJACAAAAgJAIUgAAAAAQEkEKAAAAAEIiSAEAAABASAQpAAAAAAiJIAUAAAAA\nIRGkAAAAACAkghQAAAAAhESQAgAAAICQCFIAAAAAEBJBCgAAAABCIkgBAAAAQEgEKQAAAAAIiSAF\nAAAAACERpAAAAAAgJIIUAAAAAIREkAIAAACAkAhSAAAAABASQQoAAAAAQiJIAQAAAEBIBCkAAAAA\nCIkgBQAAAAAhEaQAAAAAICSCFAAAAACERJACAAAAgJAIUgAAAAAQEkEKAAAAAEIiSAEAAABASAQp\nAAAAAAiJIAUAAAAAIRGkAAAAACAkghQAAAAAhESQAgAAAICQCFIAAAAAEBJBCgAAAABCIkgBAAAA\nQEgEKQAAAAAIiSAFAAAAACERpAAAAAAgJIIUAAAAAIREkAIAAACAkAhSAAAAABASQQoAAAAAQiJI\nAQAAAEBIBCkAAAAACIkgBQAAAAAhEaQAAAAAICSCFAAAAACERJACAAAAgJAIUgAAAAAQEkEKAAAA\nAEIiSAEAAABASAQpAAAAAAiJIAUAAAAAIRGkAAAAACAkghQAAAAAhESQAgAAAICQCFIAAAAAEBJB\nCgAAAABCIkgBAAAAQEgEKQAAAAAIiSAFAAAAACERpAAAAAAgpEiDlJl9ysxeMbOUmR2Z9djVZvaW\nmb1uZh+Lqow9qa+vj7oIkYhrvaX41p16x0tc6x3Euan4xLXeUnzrTr3jpVDrHXWL1EuSzpT0ZHCj\nmU2V9BlJUyV9QtJdZhZ1Wbso1B/oYItrvaX41p16x0tc652Fc1ORiWu9pfjWnXrHS6HWO9ITgHPu\ndefcmzke+qSknzvn2pxzyyS9LenovBYOABBLnJsAAH1RUJ+kBewh6f3A9+9LmhhRWQAAkDg3AQAC\nzDk3uAcwe1TS+BwPXeOc+236OU9I+rJz7vn097dL+otz7mfp738k6X+ccw9l7XtwCw8AyCvnnOXj\nOJybAAB91dO5KZmHA3+0Hy9bJWlS4Ps909uy952XEy4AoLRwbgIA7K5C6toXPPE8LOlsM6sws70l\n7S9pSTTFAgDEGOcmAEBOUU9/fqaZrZR0rKTfm9n/SpJz7lVJv5T0qqT/lfRvbrD7IAIAIM5NAIC+\nGfQxUgAAAABQagqpa19BMrMqM/urmS01s1fNbG56+0gze9TM3jSzP5rZ8KjLOljMrMzM/mFm/gDs\nkq+7mS0zsxfT9V6S3haHeg83s/82s9fSv+/HlHq9zezA9M/Zv201s8tLvd5SZnHZV8zsJTO738wq\n41DvUhH38xPnJs5NpVzvOJ+bpOI5PxGkdsE51yzpZOfc4ZIOlXSymZ0g6SpJjzrnDpD0ePr7UnWF\nvK4sfvNlHOruJE1zzh3hnPPXiYlDvW+TNwvZP8n7fX9dJV5v59wb6Z/zEZI+KKlR0q9V4vU2symS\nLpF0pHPuA5LKJJ2tEq93KeH8xLkpvS0O9ebcFJNzk1Rk5yfnHLc+3iTVSPqbpIPl/RGPS28fL+n1\nqMs3SHXeU9Jjkk6W9Nv0tpKvu6T3JI3K2lbS9ZY0TNK7ObaXdL2z6voxSU/Fod6SRkp6Q9IIeTO4\n/lbSR0u93qV6i9v5iXNTl20lXW/OTfE6N6XrVTTnJ1qk+sDMEma2VNI6SU84516R94Ncl37KOknj\nIivg4PqupCsldQS2xaHuTtJjZvacmV2S3lbq9d5b0gYz+7GZPW9m882sVqVf76CzJf08fb+k6+2c\n2yzpFkkrJK2WtMU596hKvN6lJsbnJ85NnJtKvd5BsTk3ScV1fiJI9YFzrsN5XSf2lPRhMzs563Gn\nzq4FJcPMZkha75z7h7pOAZxRqnWX9H+c15x+mqR/N7MTgw+WaL2Tko6UdJdz7khJO5XVbF6i9ZYk\nmVmFpP9P0oPZj5Vivc1sX0mzJE2RtIekIWZ2XvA5pVjvUhPH8xPnJs5N4twkqXTrXUznJ4JUCM65\nrZJ+L6+v6jozGy9JZjZB0vooyzZIjpd0upm9J++TkFPM7D7FoO7OuTXprxvk9Uk+WqVf7/clve+c\n+1v6+/+Wd/JaW+L19p0m6e/pn7lU+j/voyQ945zb5Jxrl/SQpOMUn593SYnZ+YlzE+cmzk0q6XoX\nzfmJILULZjbanxXEzKrl9dH8h7yFGc9PP+18SYuiKeHgcc5d45yb5JzbW16z8p+cc59TidfdzGrM\nrC59v1Ze3+SXVOL1ds6tlbTSzA5IbzpV0ivy+iaXbL0DPqvOrhNSif+85fU1P9bMqs3M5P28X1V8\nft5FL67nJ85NnJvEuanU61005yfWkdoFM/uApIXyQmdC0n3Ouf8ys5HyFmbcS9IySZ92zm2JrKCD\nzMxOkvRl59zppV53M9tb3id9ktel4GfOubmlXm9JMrPDJP1IUoWkdyRdKG+2nFKvd62k5ZL2ds5t\nT2+Lw8/7q/JORh2Snpd0saQ6lXi9SwXnJ85NnJtKvt6xPDdJxXN+IkgBAAAAQEh07QMAAACAkAhS\nAAAAABASQQoAAAAAQiJIAQAAAEBIBCkAAAAACIkgBQAAAAAhEaQAAAAAICSCFAAAAACERJACAAAA\ngJCSURcAQG5mVibpM5L2kbRS0tGSbnHOvRtpwQAAscW5CehEixRQuA6T9CtJ78r7W31Q0ppISwQA\niDvOTUAaQQooUM65551zLZKOk1TvnKt3zjVFXS4AQHxxbgI6EaSAAmVmHzKz0ZIOcc69Z2YnRF0m\nAEC8cW4COjFGCihcn5C0TtKfzexMSesjLg8AAJybgDRzzkVdBgAAAAAoKnTtAwAAAICQCFIAAAAA\nEBJBCgAAAABCIkgBAAAAQEgEKQAAAAAIiSAFAAAAACERpAAAAAAgJIIUAAAAAIREkAIAAACAkAhS\nAAAAABASQQoYRGb2fTO7LupyAAAAYGARpBBLZnaCmT1jZlvMbJOZPW1mRw30cZxzM51z/3eg9xuG\nmV1gZk8N8jE6zGyfwTwGAABAIUlGXQAg38xsqKTfSbpU0i8lVUo6UVJLlOXqLzMrc86ldnMfCedc\nx+4WZTdfDwAAUDRokUIcHSDJOececJ5m59yjzrmX/CeY2UVm9qqZbTazP5jZXoHHbjOzFWa21cye\nM7MTejqQmS0ws28Fvv+kmS1Nv/ZtM/t4evswM7vHzFab2ftm9i0zy/n3aWazzey/zew+M9sq6fye\nXm9m/yTp+5KOM7PtZrY5UK7vm9n/mNkOSdPMbA8z+5WZrTezd83sPwLHPNrMnjWzhvQxbjez8vRj\nT6af9kL6GJ8K/yMBAAAoLgQpxNEbklLpMPEJMxsRfNDMPinpaklnShot6SlJPw88ZYmkwySNkHS/\npAfNrKKHY7n0TWZ2tKSFkr7snBsm6cOSlqWft0BSq6R9JR0h6WOSLu6lDqdLejC9n/t7er1z7jVJ\nl0l61jlX55wbGdjHZyV9yzk3RNKzkn4r6R+S9pD0EUmzzOxj6ee2S7pC0ihJx6Uf/zdJcs59OP2c\nQ9PHeLCXcgMAAJQEghRixzm3XdIJ8gLOfEnrzew3ZjY2/ZTLJM11zr2R7u42V9LhZjYp/fqfOeca\nnHMdzrlb5XUNPLAPh/68pHucc4+n97PaOfeGmY2TdJqk/3TONTnnNkiaJ+nsXvb1jHPu4fT9Ybt4\nfa4ud07SIufcs+nvD5U02jn3f51z7c659yT9yN+Hc+5559ySdJ2XS/qhpJP6UGcAAICSxBgpxJJz\n7nVJF0qSmR0o6afywsc5kiZLus3Mbsl62URJK83sK5Iuktdy4yQNlddytSt7Svp9ju2TJZVLWmOW\nyTwJSSt62df7u/n6XPvYw8waAtvKJD0pSWZ2gKRbJX1QUo28/x3P7WL/AAAAJYsghdhLtwotlPSF\n9KYV8rq8/Tz7uWZ2oqQrJZ3inHslvW2z+jbRwkpJ+/WwvUXSqD5O+JDpLtjH17sc27K3r5D0nnPu\ngB6e+31Jf5f0GefcTjObJelf+lBWAACAkkTXPsSOmR1oZl8ys4np7yfJGy/kd3P7gaRrzGxq+vFh\ngQkU6uSNF9poZhVm9g15LVI9Hk6dIeseSRea2SnpiSAmmtmBzrk1kv4o6VYzq0s/tq+ZfbiXfWb0\n4fXrJO3pTw6Rax/yxn1tN7Ovmlm1mZWZ2SGBKeGHSNouqdHMDpI0M+v16+SNzwIAAIgFghTiaLuk\nYyT9NT1j3bOSXpT0ZUlyzi2SdKOkX6RnxXtJ0sfTr/1D+vamvIkimtR7F7pM65Fz7m/yuhN+V9IW\nSfWS/NkA/39JFZJelbRZ0oOSxu9qnwG9vf5xSa9IWmtm63PtI92SNUPS4ZLelbRB3jgoPyR+RV63\nx23p7b/IKsNsSQvTs/r9a4/vBgAAQIkw53rq9ZPHQphdIW+GMpM03zl3m5mNlPSAvLEbyyR92jm3\nJbpSAgAAAIAn8hYpMztEXoj6kLwppWeY2b6SrpL0aHrMxuPp7wEAAAAgcpEHKUkHSfprelHUlKTF\n8gaxny5vzR2lv54RUfkAAAAAoItCCFIvSzrRzEaaWY2k6fKmiR7nnFuXfs46SeOiKiAAAAAABEU+\n/blz7nUzu1HerGM7JS2VlMp6jjOzboO5cm0DABQv51xflhIAACByhdAiJefcvc65o5xzJ0lqkDcj\n2jozGy9JZjZB0voeXhvJ7frrr4/s2FHe4lrvONedesfrFmW9AQAoJgURpMxsbPrrXpLOknS/pIcl\nnZ9+yvmSFkVTOgAAAADoKvKufWn/bWajJLVJ+jfn3FYz+46kX5rZ55We/jzKAgIAAACAryCClHPu\nwzm2bZZ0agTF6ZNp06ZFXYRIxLXeUnzrTr3jJa71BgAgrIJYkLe/zMwVc/kBAJ3MTI7JJgAARaIg\nxkgBAAAAQDEhSAEAAABASAQpAAAAAAiJIAUAAAAAIRGkAAAAACAkghQAAAAAhESQAgAAAICQCFIA\nAAAAEBJBCgAAAABCIkgBAAAAQEgEKQAAAAAIiSAFAAAAACERpAAAAAAgNnlGagAAIABJREFUJIIU\nAAAAAIREkAIAAACAkAhSAAAAABASQQoAAAAAQiJIAQAAAEBIBCkAAAAACIkgBQAAAAAhEaQAAAAA\nICSCFAAAAACERJACAAAAgJAIUgAAAAAQEkEKAAAAAEIiSAEAAABASAQpAAAAAAiJIAUAAAAAIRGk\nAAAAACAkghQAAAAAhESQAgAAAICQCFIAAAAAEBJBCgAAAABCIkgBAAAAQEgEKQAAAAAIiSAFAAAA\nACERpAAAAAAgJIIUAAAAAIREkAIAAACAkAhSAAAAABASQQoAAAAAQiJIAQAAAEBIBCkAAAAACIkg\nBQAAAAAhEaQAAAAAICSCFAAAAACERJACAAAAgJAIUgAAAAAQEkEKAAAAAEIiSAEAAABASAQpAAAA\nAAiJIAUAAAAAIRGkAAAAACAkghQAAAAAhESQAgAAAICQCFIAAAAAEBJBCgDQqb4+6hIAAFAUCFIA\ngE4EKQAA+oQgBaB3XFgDAAB0k4y6AAAKXH29NG1a1KXAYKqv7wzMN9zQuX3atLz97Ddt2pSX4wAA\nMFAIUgAQd9mBafbsvB26paVFt99+u77+9a/n7ZgAAAwEghSA7gqghQKlzTmnX/3qV5o5c6Y2b96s\njo6OqIsEAEAoBCkUD7qY5U+ELRSIWB7+xpYsWaKLL75Yr776qlKplCoqKtTa2jroxwUAYCAx2QSK\nB5MeAEVtxYoVOvPMM3X88cfrpZdekplJEiEKAFCUCFIAekcrYLwMwgcW27Zt05VXXql9991XixYt\nynTja29vzzxnwoQJA35cAAAGE137UNgYqxM93mf0U3t7u+bPn6+vfOUramxslCSZmZxzmeeMGTNG\nDQ0NWrNmTVTFBACgXwhSKGyM1QEG3yB8YPHII4/owgsv1Nq1a+WcU1lZmVKpVCZEDR06VKlUShs2\nbNidkgMAEJmCCFJmdrWk8yR1SHpJ0oWSaiU9IGmypGWSPu2c2xJVGQGgZA3gBxYvv/yyPv/5z+u5\n555TR0dHJkClUilJUmVlpYYNG6b169fvVpEBAIha5GOkzGyKpEskHemc+4CkMklnS7pK0qPOuQMk\nPZ7+HnFGFzOgYK1bt07nnHOODjvsMC1ZsiSz3Q9QZWVlmjJlilpaWnKHqP3yVVIAAAZG5EFK0jZJ\nbZJqzCwpqUbSakmnS1qYfs5CSWdEUzwUDIIUMPhC/p01NTVp9uzZ2nPPPfXzn/88M5FEcF2oAw44\nQKlUSsuWLeu+g0ny+iCc1+8SAwAQiciDlHNus6RbJK2QF6C2OOcelTTOObcu/bR1ksZFVEQg3ph2\nHjl0dHTopz/9qcaOHasbbrihywx8vv32209mpjfffLP7DsZJOkfS5+V14AYAoMhEPkbKzPaVNEvS\nFElbJT1oZl0+m3TOOTNzOV6u2YG+/NOmTdM0Wi2AgcVCyPGyYMEuf95PP/20zjvvPK1YsULOuW4z\n8U2aNEkbNmzQ22+/3f3FIyWdLOkQeaNfn0hvz/kfHgCAwhV5kJJ0lKRnnHObJMnMHpJ0nKS1Zjbe\nObfWzCZIyjkyeTazuAHAwMnV/S7tnXfe0UUXXaSnnnoqE6AkZULUyJEjZWZauXJl9xfXSTpJ0hHy\nRsJK0t7yPkJ7UVL9AJUfAIA8KYQg9bqkr5tZtaRmSadKWiJpp6TzJd2Y/rooshICccP6XfES/Hkv\nXtw5a1/6593Q0KCvfvWruvfee9XR0dEtQNXU1Gjs2LG5x0BVSzpB0tGSyrMee13Sn9TDx2QAABS2\nyIOUc+4FM/uJpOfkTX/+vKQfyvv88pdm9nmlpz+PrJBA3LB+FyS1tbfruzfdpOuuu05tbW2Z7X6A\nKisr00EHHaRXXnmle4iqkHSspOMlVWXt+D15c7G+P2hFBwBg0FmwX3uxMTNXzOUHisLs2QSpOBk+\nXK6hQYsWLdKFF16orVu35nzaoYceqhdffLH7A2XyOmyfKGlI1mOr5QWod3o+vHPO+lVuAADyLPIW\nKQAFjq58pS/Qte/vW7fq7FGj9HZDQ86nTp06VW+++Wb3EGWSDpM0TdLwrBdtlNeF79UBLDMAABEj\nSAHoHUEqFlZt26aLfvMbPSrJ5QhRkydP1qZNm/TqqznS0D9JOkXSmKztW+VNIvGCvI7bvaioqFBr\na2s/Sg4AQDQIUgAQYzt27NA1Dz2kO++8s8siur6RI0eqoqJCy5cv7/7ifSR9RNLErO07JT0lb+Rr\n9+WluqisrFR7ezshCgBQdAhSABBDqVRKd999t2bNmtVlIglfVVWV9tprr9yL6U6UF6D2ydreIukZ\nSc9K2kUu8gNUS0tLv8oPAEDUmGwCAGLmj3/8oz772c9q8+bN3R4zSYeOHasX1ueYk3yMvC58/5S1\nvV3eohVPS2rs/dgVFRXq6OhQe3tnU1VVVZUSiYQaGxuZbAIAUDQIUgAQE6+99po+9alP6ZVXXsn5\n+GE1NXqhMUcSGi5vEonD5CUtX4ekf0haLGlb78euqKiQc65L61dFRUUmRG3ZskUSs/YBAIpHIuoC\nAAAG18aNG/XJT35SBx98cM4QdeCkSUpK3UNUraTTJP2HpMPVNUS9LOlOSb9VryGqoqIiM5GEH6LK\ny8s1YsQIVVVVadu2bdqxY4e+8IUv7EYNAQDIP1qkAKBEtbS06Bvf+IZuvvnmnBNJTJgwQY2Njd3X\niqqSt5DusfIW1g16S95aUGt7P3Z5ebnMrMskEslkUiNGjFBjY6N27typiooKzZo1S9dee62GDh0q\nM6NFCgBQNJhsAgBKjHNOCxcu1MyZM9Xc3Nzt8bq6OtXV1Wn16tVdHyiXdLSkEyRVZ71ohaTH0l97\nkUwmlUgkugSosrIyjRkzRlu2bNGGDRtUXV2tOXPmaNasWaqurlZbW5t+8pOfhK8oAAARIkgBQAl5\n6qmn9KlPfUrr1q3r9lgymdTee++tt956S9u3b+98ICHpSEknSarLetFaeS1Qb/V+3LKyMiWTyS6z\n8CUSCY0fP14bN27UunXrVFdXp1tuuUWXXHKJysvL1dTUpLvuuks33XST9tknewpAAAAKG137AKAE\nvPfeezrrrLO0dOnSnI9PnTq1+2K6JukQSSdLGpn1gs2S/iTpFUm9/JstKytTeXl5t5aviRMnat26\ndUqlUho1apTmzZuns88+W2VlZdq2bZt+8IMf6Lvf/a4+9KEP6ZprrtGxxx5L1z4AQFFhsgkAvauv\nj7oE6MXWrVv1mc98Rvvuu2/OEHXQQQdJUvcQdYCkyyT9i7qGqG3yJpC4Q96EEj2EqEQioaqqKqVS\nqS4has8991QikdDq1as1YcIEPfzww1q/fr3OPfdcbdmyRd/4xje0zz77aOnSpXrkkUf08MMP69hj\nj+13/QEAiApBCkDvCFIFqb29XbNnz9bIkSP1y1/+Utmt85MmTVIymdTrr7/e9YWTJV0k6RxJ4wLb\nmyT9UdL3JP1d3tTmOZiZqqur1dHR0SVATZw4UWamVatWaf/999cTTzyhFStWaMaMGVqzZo2+/OUv\na//999eaNWv07LPP6v7779ehhx66u28DAACRYYwUABQR55weeOABXXTRRWpqaur2+PDhw9XR0aGV\nK1d2fWCCpI9I2i/rBa2SnpX0jKQW9aqmpkaNjY2Z45qZJkyYoDVr1mj16tU64ogjNH/+fB155JGS\npHfffVc33nijHnzwQZ1//vl68cUXteeee/aj1gAAFB6CFIDu6us7W6JuuKFz+7Rp3g2ReO6553T6\n6adrzZo13R6rqKjQiBEjuk8yMUrSKZIOznpBu6TnJD0laWfvx/UDVGN6nalEIqGxY8dq7dq1WrNm\njU488UTdfffdmW6EL7/8sr7zne/oD3/4gy677DK98cYbGjNmTD9qDABA4WKyCQC9mz3buyEya9as\n0RlnnKElS5bkfHzSpEndW6CGSpombyHdYCfuDkkvSKqXlLV8VLaayko1BmbhKysr06hRo7R+/Xol\nEglNnz5dd9xxhyZPnixJWrJkiebMmaO//OUvmjVrlmbOnKlhw4b1uZ5MNgEAKCa0SAFAgWpsbNSl\nl16qn/70pzkfnzx5spYvX941RNVIOlHSh9T9P/yrkp6QtKH349Ykk2psb8+EqPLycg0dOlSbNm3S\npk2bdO655+qWW27RuHHj5JzTE088oTlz5uiNN97QlVdeqfvvv181NTX9qzQAAEWCFikAvauvpztf\nnnV0dOjGG2/U17/+daVSqW6P++OSuqiUdFz6Vpn1gnfkrQWVtf5uNr8Ln6+8vFxDhgxRQ0ODksmk\nLr30Un3rW9/SiBEj5JzT7373O82ZM0ebN2/WVVddpXPPPVcVFRXhK5xGixQAoJgQpACggDz88MM6\n55xztHNn94FLI0aM0Pbt29Xe3t65MSmv9elEea1RQe/LC1Dv9X7M6urqLhNXVFZWqqKiQtu3b1dF\nRYW+8pWv6JprrlFtba1SqZQefPBBzZ07V4lEQtdcc43OOusslZWV9a/CAQQpAEAxIUgBQAF46aWX\nNGPGDK1YsaLbY5WVlSorK+vSWqSEvPFPJ0nKHoa0Xt5iulkzn2fLDlBVVVVKtLWpMZVSdXW1brjh\nBl1++eWqrKxUS0uL7rvvPt14440aO3asrr32Wp122mkyG7jcQ5ACABQTxkgBQIQ2btyoM844Q3/+\n859zPj58+HBt2bKlc4NJmirpZEmjs57cIG8SiRfV40K6kheYmpubMyEquC7U0LIy/fCHP9SFF16o\nZDKpnTt36gc/+IFuvvlmHXzwwbrnnnt04oknDmiAAgCgGBGkACACra2tmjlzpu69996cj48ePVob\nN27sGqL2k7cW1ISsJ++Q9KS8hXS7D6nK8AOUv5BuTU2N2tra1NTUpDE1NbrjX/5F//qrXymxapW2\nXHed7ty4Ud/77W91wgkn6Ne//rWOOuqo/lcYAIASQ5ACgDxyzmnevHm68sorc04kMXLkSG3evFkb\nN27s3DhJXoCakvXkZkl/lvQXSW09H9PvmhcMUC0tLWpsbNSkSZM0f/58fexjH5OZaf3YsZrX2qq7\n58/XjBkz9MQTT2jq1Km7VWcAAEpRYtdPAQAMhEceeUTDhg3Tl770pW4hqq6uTpK0efPmzo3jJH1W\n0ufVNUS1SXpa0m3yFtTtIUT5M+i1pKcxr6mpUSKRUFNTk/bdd1899dRTWrFihT7+2mtaedxxunzP\nPXXQhg3asnCh/r7//lp4xBGEKAAAekCLFAAMsjfffFMf//jHtWzZsm6PVVZWqq2tTdu3b+/cOELe\nGKgPyBsT5UtJel7SYnnd+XpQUVGh1tZWtba2SvLGQPljoo444gjde++9OuywwzJl+86LL2rRm2/q\n4osv1it33KEJq1btVn0BAIgDghQADJKtW7fqk5/8pBYvXtztMTNTRUVFprVIklQn6cOSjpQUnE3c\nSXpJ3mK6DT0fL5lMqr29PROggmOiTjjhBN1zzz3af//9JUlLly7V3Llz9ac//UlfnDFDb19yiUZW\nV0tNTdLs2d4Op01jDTEAAHpA1z4Avauvj7oERae9vV0zZ87U8OHDc4aompoaOec6Q1S1pFMlXS5v\nTahgiHpD0vclPaQeQ1QymcwcV/IClOR16Zs+fbpWrlypJ598Uvvvv7+eeeYZ/fM//7OmT5+uo48+\nWu+++66uP/98L0QBAIA+Yx0pAL2bPbuzhQK7dOedd+qKK67IOZFETU1N17WgKiQdI+n/SKrKevIy\neYvpruz5WGVlZV2O408qkUgk9OlPf1q33367Ro8eLeecHn30Uc2ZM0crVqzQ1772NZ1//vmZwNXF\n4YdLS5f2ub4DiXWkAADFhK59AHqXY1wPuvvTn/6kM888U9u2bctsSweDzMK3mRBVJumD8rrxDcna\n0Wp5Aeqdno+VSCTU0dGRCVHl5eVqa2tTKpXSpZdeqptuuklDhw5VR0eHHnroIc2ZM0dNTU26+uqr\ndfbZZ2dasAAAQP9xNgXQXX19Z5e+hQulKVO8+4yZ6ebdd9/Vqaeeqvfeey+zzQ9QZWVlam9vzyx8\nK5N0qLyJJIZn7WijpD9Jek09Lqbr77ejo0NS55goM9PXvvY1XX/99aqurlZbW5vuu+8+zZ07V7W1\ntbruuut0+umnK5HoQ2/uww8PVX8AAOKKrn0AejdtGuOkctixY4dOP/10PfHEE5ltftDxv3ZxkKRT\nJI3N2tFWSfWSXpDUkftY2fvzu/RVV1fruuuu05VXXqny8nI1Nzfrxz/+sW666SZNmTJF11xzjU49\n9VSZ7aK3XDA433CDdP313v08B2e69gEAiglBCkB3BXJhXYg6Ojp0+eWX684778z5ePa4Je0tbzHd\nPbOeuFPeGlDPSWrv27H9Ln1Dhw7V3Llzdemll6qsrEzbt2/X3XffrVtvvVUf/OAHdfXVV+v4448P\nXTdJUl2dFJyKPY8IUgCAYkKQAtC7Cy6QFiyIuhQFYf78+Zo5c2aXoOS3Fvnd7DImygtQ+2TtpEXS\nM5L+kr7fB/4xRo0apdtuu03nnHOOzEybNm3S7bffrjvvvFMf+chHdPXVV2fWh+q3ZFJq72OyG2AE\nKQBAMWGMFIDerV0bdQki9/TTT2v69OldFs31W4f8cVCZEDVGXhe+f8raSbukJZKeltSoUPbYYw/9\n4Ac/0IwZMyRJa9as0S233KJ7771XZ511lv785z/rgAMO6F/lJGnePGnRIu9+KtXZ6njGGdKsWf3f\nLwAAJYwgBaB3MQ5Sy5cv18knn9xlIgk/QPkyAWq4pGnyJpMIzunQIekfkhZL2qZQ9t13X91zzz06\n6aSTJEnvvfeebrrpJj3wwAP63Oc+pxdeeEGTJk0KXa9u3n676+yM/v233979fQMAUKLo2gegdzGc\nbKKxsVEzZszoMpFEdoDKqJU3jflR6rqQriS9LOkJSZvCHf+QQw7Rj3/8Yx111FGSpFdeeUXf+c53\n9D//8z+67LLLdMUVV2js2OxZKwZIVZXU3Dw4+94FuvYBAIpJH+bCBSApXmFi3rzOiSUWL+68P29e\ntOUaZP5EErW1tZkQ5c941y1EVcnrwneFvEV1gyHqLUl3S/pvhQpRxxxzjF577TW99NJLOuqoo/S3\nv/1NZ511lk455RRNnTpV7777rr797W8PXoiSpPLywds3AAAlhBYpoK9mz/ZucROTFql77rlHX/jC\nFzKByQ9Q3f7HlEs6WtIJkqqzdrJC3mK6y/t+XDPTKaeconvvvVd77bWXnHNavHix5syZo9dee01X\nXnmlLr74YtXU1PSvYmEdfbS0ZEl+jpWFFikAQDFhjBSAWHvmmWf00Y9+VI2N3gwQZqZEIqFUKtV1\n/aWEpCMlnSSpLmsna+Utpvtm349rZjr99NM1f/58jRkzRs45/f73v9ecOXO0fv16XXXVVfrc5z6n\nioqK3apfaNOn5/d4AAAUKYIU0Jvs9ZR8cVpP6Ywzoi7BoHj//fd13HHH6f33389s86cw91ulnHOS\nSTpE0smSRmbtZLO8MVAvS+pj43gikdC5556rO+64Q0OHDlUqldIDDzyguXPnyjmna665Rv/6r/+q\nsrLsAVeDiN9zAABCo2sf0Fdx7dpXYpqamnTqqafqmWeeyWzrtgaU7wB546DGZ23fLm8WvuflzcrX\nB8lkUpdccoluvfVWVVVVqbW1Vffdd59uvPFGjR49Wtdee62mT5/etRUsChF25aRrHwCgmNAiBaB3\n9fUl0SrhnNMXvvAF/ehHP8psKysrUyqV6h6iJstbTHevrJ00yVsHaomktr4dt7KyUv/5n/+pb37z\nmyovL1djY6O+973v6eabb9ZBBx2kH/7whzrppJOiD1AAACAUghTQVyUQJvqlBILUHXfcocsvvzwz\ncYQ/lXkqler6xPHyAtT+WTtolfQXSc9I6uPM4DU1Nbr22mt11VVXKZFIaOvWrbrrrrt022236fjj\nj9evfvUrfehDH9qteg2YYNe+xYs7W17p2gcAQI8IUkBfxfWCMrhQa5F58skn9dGPflStra2Suk4k\n0cUoeWOgDsnaQUrSc5KelLSzb8ccNmyY5syZo5kzZ8rMtGHDBs2bN0933323TjvtND3++OM6+OCD\nd6teAy47MNGFFQCAXSJIAegu2EKxcKE0ZYp3v0haKFasWKEPfvCD2rhxoyQvQCWTSbW1tXUNUUPl\nzcJ3hLquqtch6UVJ9ZK29O2Yo0eP1ne/+12dd955kqSVK1fqlltu0U9+8hN95jOf0ZIlS7TPPvvs\nbtUAAECBYLIJAL2bMqVoWqUaGxt19NFH65VXXslsq6ioyLRIZdTIWwfqaHX/OOk1eVOZb+jbMSdO\nnKi77rpLp59+uiTprbfe0o033qiHHnpIF110kb70pS9pjz326F+FohBhV04mmwAAFBNapAB0F2yR\nWr684MfMdHR06KyzztJvfvObzDZ/Jr4uIapC0nGSjpdUmbWTd+Utpruqb8fcZ599dM8992ha+v14\n4YUXNHfuXD3++OP693//d7311lsaNWpUv+sUmQL8+QIAUIgIUgCK2nXXXadvf/vbme9zzsSXlHSU\npBMl1Wbt4H15Aeq9vh1v6tSpWrBgQWaiiGeffVZz5szR3//+d33pS1/S/PnzVVeXvWIvAAAoNXTt\nA9C7Au3a94tf/ELnnXdeZsxTzokkEpIOkzRN0rCsHayX14Xv9b4d78gjj9R9992nqVOnyjmnxx57\nTHPmzNGyZcv01a9+VRdeeKGqqqp2t1qxRtc+AEAxoUUK6KsSmAa8X5KF9W/i+eef14c//GHt3OlN\no2f/r707j7O6rP///7hmAwZkcwO3UAxMUzH7mruj2SfqR0Z9zF/Zp6T8+sFcMdPYRCBFEQ30g3sf\nFRO3Ukktl1IHoUJRBM01VFBkERgGGGD29/eP98CcOQzLGWbmnDPzuN9u3Dpc571dDNh5nuu6XlcI\n5OfnU1lZWR+iAvAl4s1090i6QCnwEnExiZ34Hub4449n+vTp9OnTh9raWmbMmMGECRMoKytjxIgR\n/PCHPyQ/P7+5uidJkrJEZn1CkjJZewpSiWukPvwwI9ZILV++nKOPPpqlS5duaevQoQMVFRUN10H1\nJd4LKrm+QxlxGfPXicua78DXv/51HnjgAXr16kV1dTUPPPAA1113HZ06dWLkyJEMHjyYnJycHV9I\nkiS1SQYpSVtLDEzFxWndV2jTpk2cdNJJvP7661vaNlfiq6ioqD9wP+B0oE/SBcqBvwOvEG+suwOD\nBg3i97//Pd27d6e8vJw777yTiRMncsABBzB58mS+8Y1vEEIbnn3Wnr4wkCRpFxikpO1JHJkZN66+\nPUOr1zWbxH7PnJmWEana2lp+9KMf8eijj25pa7QS317EI1D9ky5QRRye/g5s2vH9zjrrLO69914K\nCwspKyvjpptu4re//S0DBgzg97//PSeccMIu9ykrGKQkSdopBilpezJoZKZVJfZ70aJW7XcURYwZ\nM4ZrrrlmS1tOTg5RFDWsxNcDOBU4nHhN1GY1wDziaXzrt3+vEAI//elPueuuuygoKKCkpIRJkyYx\ndepUTjvtNP785z8zYMCA5uqaJElqQwxSyh5+U54effq02q2mTZvGueee26ASX15eHlVVVfUHdQFO\nAb4C5CacHAFvEReSWLP9+4QQGDp0KFOnTiU3N5dly5YxefJkfve73zF48GBmz55N//7JQ1xtWHsd\neZUkaRcYpJQ90hGkMmCKW9p1797ityguLuY73/kOZWVlW9o6duxIeXl5fYjqBJwAfA1ILpL3PnEp\n8xXbv09OTg6XXnopN954Izk5OSxatIgbbrhhSyn1+fPnc8ABBzRbv7JG8t/n9jLyKknSLjBIKXuk\nYy+jNE5xyxilpS126ffee4+vf/3rDSrxbQ5Q5eXlcUM+cCxxiErepmkR8Wa6n27/Pjk5OVx55ZVM\nmDCBEALvvvsu119/PU8//TRDhw7l3XffZe+9926ubmW3DNwzTJKkTGSQUmZLHBGaNq1+mlk6RoTa\n6wfMFuj3smXL+Na3vsWCBQu2tOXn51NVVVUfoHKBo4GTiafzNbgAcYBauP375ObmMmbMGK666ipC\nCLz++utMmDCB2bNnc8kll/Dhhx/SvRVG3CRJUttjkFJmy6RiD624VijtWijArl27lh//+Mf8+c9/\n3tKWk5NDbW1t/RS+ABwBFBEXlEi0ingK37tsdzPd3NxcrrnmGoYPH04URcyaNYtrr72Wt99+myuu\nuIL777+fzp07N7kfbVp7+nsuSdIuMEgps6V7jVImjYi1pmYOsJs2bWLYsGHcddddW9pCCIQQqK2t\nrT/wEOA04pLmidYCxcACoJZtys3N5brrruOKK64giiL+8pe/MGHCBJYvX87w4cN58skn6dChwy71\npU2y2IQkSSkLUbSdr3UzXAghyubnV4oGDoRnn03f/QcMgPnz03f/1pT8wfrqq+PXKX6wrq6uZuLE\niYwZM6ZBYNo8jW+LA4n3gtov6QIbicuYvwZUs025ublMmjSJYcOGUVtby+OPP86ECROoqalh5MiR\nnHnmmeTl+b3RThkyBO67Ly23DiEQRVEb3u1YktSW+MlC2WPz2pl0acGiCxknMTDNmZPyiFRtbS3T\npk3j/PPPb7B5bocOHaioqKgPUfsQB6i+SReoAP4BzKl7vQ15eXncdNNNXHzxxVRVVXHfffdx/fXX\n06NHD8aPH8+gQYMIwc/lKWmvawElSUqRQUrZIx1rNxJHZhYvbp/lz1MIsJun0/30pz+lpKRkS3tB\nQQGVlZVUVNSloj2Jp/B9KekC1cCrwGzi0ahtyMvLY/LkyVx44YWUl5czdepUJk2aRP/+/bnjjjso\nKioyQDWVa6QkSdopBilltva6RimT7OQH6zlz5nD22Wfz8ccfb2nLzc2lpqamflSqO/FmukcCOQkn\n1wLziddBrdv2PTYHqAsuuID169czceJEpkyZwrHHHssf/vAHvvZM4A06AAAgAElEQVS1r6XQMW3h\nvzNJklLmGillj7Fj01u1r6io/sNmW5fCGql33nmHIUOGMHfu3C1tdWtd6g/qTFzG/KvEZc0TvU1c\niW/1th8nNzeXG2+8kYsvvpg1a9Zw8803c/vttzNw4ECGDx/Ol7/85dT7qMal8d+Za6QkSdnEESlp\nZ7WnKU/JgamRD9aLFy/mggsu4C9/+UuD9gYhqgNwPHAcUJB0gYXEe0Et2/Zj5ObmcsMNN3DxxRez\nYsUKfvWrXzFt2jTOOussXnnlFfr2TV5cpV3mGilJknZKzo4PkTJEuqcYDRmS3vtniJUrV/Lzn/+c\nAw88sEGIysmJ/3MSRVH8Fc3xwKXEU/kSQ9SnwL3AA2wzRG2uwrdx40bOOOMMLrjgAo444ghycnJ4\n6623uOOOOwxRkiQprRyRUvZId5Bqr+r+3NetW8eECRO48cYbqamp2fL25g11a2tr469mjiIOT12T\nrrOCeATqg23fKicnh/Hjx3P55Zfz73//myFDhvD8889zwQUX8MEHH7DHHns0a9fUiPY08ipJ0i5I\ne5AKIfQHHk5oOgi4ivj76keALwCLgLOiKGpH9aeVcYqL22WYKz/2WKbeeCNXXXUV5QkV/DZP4aut\nrYUAHAacCuyedIES4CXgX8A2ljTm5OQwevRofv3rX/Pmm29y1llnMXfuXC677DLuuOMOunZNTmVq\nVm7IK0lSytIepKIoep/4O2xCCDnAZ8ATwHDgr1EU3RBC+HXd74en7UGldqa6uppp06ZxxRVXsGbN\nmq3e37IO6ovEe0H1SjpgPTATmEdcla8ROTk5XHHFFYwcOZK5c+fyne98hw8//JArr7ySRx55hE6d\nOjVbf7QdO7EmTpIkNZT2IJXkdGBhFEWfhhDOIJ4gBDCNuDCyQUqtqx1+Ux9FETNmzOCSSy7hs88+\nY5uVMQ8g/hd7QFL7JuJ9oF4Fqho/NScnh2HDhjF69GhefvllvvGNb7B27VpGjBjB2WefTX5+fnN1\nR5IkqUVkWpD6IfBQ3eu9oyhaUfd6BbB3eh5J7VpiYCoubvPf1L/44otccsklvP/++1RXVzd+UC/i\nEagvJrVXAnOAfwDb2MM3hMD555/P1VdfzQsvvMDJJ59Mfn4+o0aNYvDgweTmJtdGV6tro18QSJLU\n3DImSIUQCoDvAL9Ofi+KoiiE0OjX4mMTPtgWFRVR5IcAKWWvvfYal112Ga+++mr95rnJdideA5W8\nZVMN8BowCyhr/NQQAueccw7jx4/nmWee4fjjj2ffffdl0qRJfPOb3yQEtw7KGK3439Di4mKK28ve\nbJKkNidjNuQNIXwX+EUURQPrfv8eUBRF0fIQQm/gpSiKDkk6xw151bJS2Jg2G73//vtceeWV/PWv\nf2XTpk2NH9SVeJLtUTTcMCECFhBPut1OGZgf/vCHjB8/nqeeeoqbbrqJI488khEjRnDSSSc1TyfU\nZrghryQpm2TMiBTwI+qn9QE8CZwDTKz73xnpeCi1c4mBadGiNjO1b8mSJYwZM4aHH3542wGqEDgR\nOIat/0vxLvAisHLb9xg8eDDjx49nxowZnHDCCZxyyik8/fTTHHXUUc3RBUmSpLTKiCAVQuhMvGz9\nvITm64FHQwjnUlf+PA2PJtVbtCjdT7DLVq9ezYQJE7jjjjsoLy+PS5cnKwCOI95Qt0PSex8R7wX1\n2bbvMXDgQMaNG8djjz1GUVERZ5xxBi+//DKHHHLItk+SJEnKMhkRpKIo2gDskdRWQhyupMyQxRuV\nlpWVMXnyZCZNmkRFRUXj66DygK8CJwGdk977DPgb8PG271FUVMRVV13F448/zsCBAzn77LOZN28e\nX/jCF5qrG5IkSRkjI4KUlLES10hNm1YfprJkjVRFRQV33XUX48aNo6KigrKyRqpB5ABHAkVAt6T3\nVhKPQL237Xscd9xxjBgxgscee4wf/OAHnHfeebzzzjv06pW8sZQkSVLbYZCStidLNyqtqanhwQcf\nZOTIkWzcuJGSkpKtDwrAl4DTSBoPJi4e8RLwJnFRiUYcddRRXH755TzxxBOce+65XHLJJSxcuJAe\nPXo0Y0/U6oqLs+JLAkmS0s0gJbUhURTx1FNPMXz4cFauXMmqVasaP7Av8V5Q+yS1lwEvA68TlzVv\nxKGHHspFF13Ek08+yZVXXsmvfvUr7rvvPrp06dJc3VA6GaQkSdopBilpZ2X4h8uXX36ZK6+8ko8+\n+ohVq1bR6NYA+xGvPOyT1F4O/B14hXhj3Ub07duX8847j6effpobb7yR4cOHM2PGDDp0SK5IIUmS\n1PZlzD5STeE+UhLMnz+fESNGMHfuXNauXUt1dfXWB+1FPALVP6m9ijg8/R3YRhX0/QsK+K/LL+fZ\nZ5+lqqqKESNGcNZZZ5GX5/cwbUaG7JfmPlKSpGxikJKy1MKFC7nqqqt47rnnqKysZMOGDVsf1AM4\nFTiceE3UZjXAPOJpfOsbv/7ee+/Nf/7nf/LCnXfS7eijGTVqFIMGDSInJ6fxE9Q2jB2btrWABilJ\nUjbxK2UpyyxdupTx48fz8MMP06FDB9asWbP1QV2Ak4GjgdyE9gh4CygGGqk/AbD77rvz/x19NMWv\nvMJ7zzzDrTU1nDZwIGHePOjaNeOnOEqSJLUGg5SUJdasWcPEiRO588476dq1K2vXrt36oI7AicDX\ngPyk994HXgRWNH79bt26ceqppzJnzhxKly7lkYMO4tiuXeHjj2HmzPig7t0NUm2dP19JknaKQUrK\ncBs2bOCWW27hxhtvpGfPnqxdu5bS0tKGB+UDxwInEIepRIuI94L6dOtrhxAoLCzk+OOPZ968eRQW\nFvL8889z+OrV9WtmZs6s/3A9YECz9UsZyiAlSdJOcbGDsseUKe3q/lVVVdx+++0cfPDB/P73v6e0\ntJSFCxc2rMaXCxwDXEpcTCIxRC0DHgDuY6sQlZOTQ8eOHTnuuOMoKCigT58+zJkzh+nTp3P44Ye3\naL8kSZLaAotNKHsMGADz57f5+9fW1vLwww8zZswY8vPzWbRoEeXl5Q0PCsARQBFxQYlEq4g3032H\nrTbTzc3NJTc3l0MPPZTFixczZMgQfvnLX7Lffvtt+4F69oTGNvSVmpnFJiRJ2cSpfcoeydPZ2tj9\noyjimWeeYeTIkWzcuJGSkpLGC0kcApxGXNI80VpgJjAfqG34Vn5+PlEUcdBBB7F69WoGDRrEJZdc\nwp577rnjBzvggKZ0R5IkqU0zSCmzTZkCM2bErxcvrl+/MXgwDBvWZu4/e/ZsRowYwZIlS6iurmbJ\nkiVbH3Qg8fS95MGjjcAsYC6QtIVUhw4dqK6upnfv3pSXl/Pzn/+cX/ziF3Tt2nX7D5S4r9CCBfXl\nsFt5XyFJkqRMZZBSZhswoH4kKB1FD1r4/m+++SajRo3i9ddfp1u3bixatGjrg/YhDlB9k9orgH/W\n/apo+FbHjh2pqKige/fuFBQUcMUVV3DuuefSqVOnnXuwxMBUXJy2fYUkSZIylWuklD369IHGgkYW\n3v+jjz7i6quv5rnnnmO//fbjjTfe2PqgPYin8B2a1F5NPPo0i3g0KkFhYSEbN26kR48e7L777owa\nNYqzzz6bgoKCpj9sUVH96JTUglwjJUnKJo5IKXvslbwoqJUdcsguX2L58uVcc801PPTQQ/Tv35/V\nq1ezcuXKhgd1Iy4icSQN62rWEq9/KgbWNTylS5culJWVkZOTw5e//GXGjBnD97//fXJzc2mSxKl9\nM2c6tU+SJCmJQUrZ49DkoZlWNnx4k08tLS1l0qRJ3HHHHRx22GGUlZXxz3/+s+FBnYGTgK+y9b/M\nt4k3013dsLlr166sW7eO6upqvvrVrzJ+/HgGDhxICLv4pX5yYHJqnyRJUgPuIyXtrCaUPt+0aROT\nJk2iX79+zJ49m8rKSmbNmkVlZWX9QR2AU4n3gjqWhiFqIXAn8AcahKgePXpsuf6JJ57I888/z9y5\nc/nWt7616yFKkiRJO+SIlDJb4hSzadPidUqQnilm992305X6qquruffeexk3bhwHHnggAC+//HLD\ng/KIN9M9EShMusCnwN+AxQ2be/bsSUlJCevXr+f000/n+uuv5+ijj065Kynp3r1lry9JkpSFDFLK\nbJlUPe6TT3Z4SG1tLX/84x8ZPXo03bt3Jy8vj9mzZzc8KAc4CjgFSK5CvgJ4AfigYfMee+zBqlWr\nKC0t5Vvf+hY33XQTX/rSl5rclZSke/8uSZKkDGSQUmqKi1t3JCjdRQ8S95Fas2ab+0hFUcTzzz/P\nyJEjqaysJC8vj7lz5za8VgAOI57Gt3vSfUqAl4B/AQmFKPfcc09WrlxJSUkJZ5xxBjfffDN9No/K\ntZZ0VkqUJEnKUAYppaa1g1RiYHrggdYfkdqJfaTmzJmzZTPdrl278q9//Wvr63yReC+oXknt64GZ\nwBtATX3zXnvtxeeff87q1av5/ve/z6233kqvXsknt6BMmlIpSZKUgQxSyh5lZa1/z/nzG+6htPl1\n9+68veeeWzbT3W+//fjwww/Zal+zA4gD1BeSrrsJmA28ClTVN28egVq5ciVnnnkmd91115bCEq0q\nMTDdd59V+yRJkpIYpLJROqfXjRtX394aoxOJ916xovWn9jUyIrWotJSxzz7LM9ddR//+/Vm2bBlL\nlixpeF4v4gD1xaTrVQJzgH8A5fXNmwPUqlWr+MEPfsA999xDly5dWqpXO5b45754sftISZIkJTFI\nZaN0Tq+Ddjs68Tkw4dln+f2bb3JEv36sXbuWWbNmNTyoJ3Aa8OWkk2uA14BZQMLA2h577MHq1atZ\ntWoVZ555Jvfffz+dOnVqwV5IkiSpORiklJp2WHhgXUUFN/3jH0wFjli+nMrqal5+801qE6fxdSWu\nwncUDXdni4AFQDGQUPxu9913p6SkZMsaqAcffJCCgoIW78tOy6RqiZIkSRnIIJUt0jm9Lp0S+3fL\nLa36gb68vJzb5s1j4j330L9/fwBm1pVA37IWqhNwEvF+UMn/mt4FXgRW1jf16NGD0tJSSkpKGDx4\nMA8//HBmBajGtHaVQEmSpCxgkMoWmTK9rh18qK6urub+++9n7Nix7LvvvoQQmDVrFvkkBKgC4Djg\neKBD0gU+It4L6rP6pm7durFu3TpKS0sZNGgQjzzySPZM4RsyJN1PIEmSlHEMUtqxTCk2sWZNixY9\niKKIxx9/nNGjR9OxY0eiKOLVV16hQwhAXXG9POCrxKNQnZMu8BlxgPqovmm33XajrKyMdevWMXDg\nQP7whz/QuXPyiZIkSco2Bqls1NpT+drBepkXXniBESNGsG7dOiorK3n//ffp0qULtVHEpiiK1z0d\nCRQB3ZJOXkk8he/d+qbCwkI2bdpEWVkZp59+Oo888kh6ypg3h9YubiJJkpQFDFLZyA+1zWbu3LmM\nHDmSDz74gIKCAj7++GO6dOlCFEWsX78+PuhQ4FRgz6STS4mLSCwgLioBdOzYkYqKCjZu3EhRUREP\nPfRQ626kK0mSpFYRttpANIuEEKJsfv6skTy17+qr49etXeiiVy9YvrxZLvXee+8xevRoZs+eTY8e\nPVi4cCEdO3Zk06ZN1NTUxAf1Jd4Lap+kkzcALxOXM687tKCggOrqampraznuuON46KGH+MIXknfh\nzSKZ8jNXuxJCIIqikO7nkCRpZzgipR3LlEIXzTCy8+mnnzJu3Dgef/xxevXqRUlJCevWrSMvL4+y\nsroNnvYjDlAHJp1cTryR7hzijXWBvLw8amtrqays5Oijj2b69OlbKvxltUz5mUuSJGWoZgtSIYSf\nA/dHUVQdQjgE+DCKoqrmur7aqcSRkQULmlxsYtWqVVx33XXcc8897LPPPmzYsGHLNL41a9bEB+1F\nvJnuIUknVwGvArOBTXFTTk4OIQRqamo47LDDuP/++znqqKOa0kNJkiRloeYckeoPPBpCGAosBX4H\nnNOM19dm6Vz8n2WFLtavX8/kyZOZMmUKe++9N+Xl5Xz00UfsscceLF26lPLycuhBXETiCCBxUlEt\nMA+YCayvb87LyaEmiujbty/33HMPJ554YhM7lyW6d0/3E0iSJGWcnGa81pHAMOAe4mX5Zc14bSXa\nPEKTDulcH1NautOHVlRUcMstt9C3b18eeOABNm3axKeffrolTC1duhS6AN8GLiL+25sYot4CpgJP\nsyVEFeTmEkJg3/3355lnnuGDDz5o+yEKUvpzlyRJai+ac0TqqSiKPgkh/IT4I+i4HZ2gLNTao2Ep\nTu2rqalh+vTpjBo1ivz8fNavX09VVRV77703ixcvZsOGDdAROAE4FshPusAHxHtBrahv2lyJr2d+\nPrdOn873vvc9QnA9vCRJUnvWbEEqiqJb6/63tC5MDQT+3VzXb/fSuSlu8nO05v12cmpfFEU8+eST\nDB8+nPXr11NSUkK3bt3o2bMnS5cupbS0NA5NXyMOUZ2SLrCYOEB9Ut/UqVMnKioq6Ny5M3fccQc/\nffFFwve/36zdy1iZ8vdNkiQpQ7VI1b66muTPtMS12632WkUt8QP9zJmNjkgVFxdzxRVX8Mknn1BW\nVsaee+5JYWEhq1evpqqqCnKBrwCnEE/nS7SMOEAtrG/q3Lkz5eXl5OfnM2nSJM4//3xyc3PhpZda\nqpeZp73+fZMkSdpJlj/PRosWte790jk6kXiPRYsafKCfN28eV155JfPmzaOyspJ99tmHiooK1qxZ\nw7p16+I1T0cQb6bbI+m6q4EXgXfYspnu5gAFcO2113LZZZdR8I9/wG9+Ex8wbRr06bP1c0mSJKnd\ncUPebDRkCNx3X3ruffDBsHDhjo9rCXX9/ve//82IESN4/vnnqa2tpU+fPnz66afk5ubWlzLvT7wX\n1F5J11gHFAPziavyEQeoyspK8vLyuPzyyxk5ciSdOiXP/SMOTuks9JEu6awSqXbFDXklSdnEEals\ntHlUJB1WrUrbrT/bsIEx557LI488AkDfvn1ZsmQJK1asiEegAPoQB6j9k07eCMwC5gLVcVNhYSHV\n1dVUV1dz0UUXMXbsWLp27drwvJ2YWtjmtZd+SpIkpcAglS3SOb0u8d5r17Z6mCgpKeHaa6/ljj/9\niVBQQP/+/fn8889ZunQpJSUl8UH7EAeovkknVwD/rPtVETd16tSJ2tpaqqurGTJkCBMmTGD33Xdv\n/ObbmVooSZKk9ssglS3Sufh//vyGU9o2v+7evUWD1IYNG7jpoou4Yfp0AA6pqmJTt2589PbblFbU\npaI9gNOAQ5NOriYefZpFPBoFdOjQgRACNTU1nHnmmdx444307t175x8onSOBkiRJyigGKe3YsGHx\nL4jDRAuvE6qsrOSOO+5gzJgxVFVVccjhh9OhQwfeeu01yjZPLewGFBFvpJu4rXQt8fqnmcDauCk3\nN5eCggJqa2v55je/yZQpU+jTlFDkFDdJkiTVMUhlo+7d2+S9a2treeCBB/jVr35FWVkZ/fr1o3fv\n3rz00ktUbB6B6gycBHyVrf/2vg28BNRlrRACnTp1oqamhhNPPJFbbrmFQw45pMWeX5IkSe2HQSob\nzZ+fvnsPGdLsl4yiiKeeeoqLL76Yzz//nIMOOohTTz2VGTNmsGDBgvigDsDxwLF1rxMtJN4Lall9\nU2FhIbW1tQwYMICpU6dy1FFH7fqDWr1OkiRJdQxS2SidQWrzFL9m8vLLL/Pf//3fLFq0iAMOOIAf\n//jHPPDAA7zzzjvxAXnAMcCJQGHSyZ8SB6hF9U2FhYVEUUS/fv2YOnUqJ5xwQvM9bGvv3yVJkqSM\nZZDKFomV8xYsSF8Z7ilTmiVMzZ8/n/POO48FCxawzz77MHToUH73u9/xv//7v/EBOcBRwClAUkVy\nVhBvpvt+fVOnTp0IIbD//vvzP//zP5x++umE0Azb0ST+ubshryRJkuoYpJSaGTN2KUgtXLiQ8847\nj9mzZ7PXXnvxy1/+kttvv51bbrklPiAAhwGnAskVydcQr4F6C6jbh7mwMB6m2nPPPZk8eTKDBw9u\nngC1WWJgmjHD8ueSJEkCDFJqJUuXLmXo0KE8++yz9OjRg5EjR3LrrbcyceLE+oO+SFzKPLki+Xrg\nZWAeUBM3dezYkdzcXHbbbTcmTZrEj370I3Jzc5v/wTNlJFCSJEkZJURRlO5naLIQQpTNz99kvXrB\n8uWtd78pU+LRGICZM+GUU+LXgwfvcHSqtLSUiy66iEceeYTddtuNSy+9lNtuu43PP/+8/qADiDfT\n/ULSyZuAvwOvAFVxU14IFOTl0alTJ66ZOJFzzz2X/Pz8Xe7iTmntP3epnQkhEEVRMw4pS5LUcgxS\n2SJxZGTcOLj66vh1a4+MDBiwU8UuNm7cyBVXXMHdd99Nx44dGTZsGHfffTfLE4NIL+IRqH5JJ1cS\nh6e/A+VxU05ODh1CoKBLF6666iouvPBCOnbs2Cxd2q5M+XOX2gGDlCQpmzi1L1skfnBftCh9a3VK\nS7f7dlVVFVdddRVTpkwhJyeHyy67jAceeIDf/OY39Qf1JF4DdXjSyTXA68TT+Mrqmzt27EheXh5X\n9O3LZbNmsdtuuzVLVyRJkqSmckQqG40dm74gNXAgPPvsVs21tbXccMMNXHPNNVRXV3PeeefxxBNP\n8Nlnn9UftBtxFb6vEFfl2ywC3iQuJJGQ0woKCsjPz+fCCy/k17/+NT3PPrvRe7eaPn0sgS61IEek\nJEnZxBGpbNTaU8oSp7c991yDggvRKadw5513Mnz4cDZu3MjZZ5/N3/72N6ZOnVp/fififaCOAZKX\nM71HXMo8YclUfn4++fn5/OxnP2P06NH06tUrfqO8vNm7tkOJfV+82GITkiRJAhyRUqqGDIH77gPg\noYce4tJLL6WkpITvfve7/POf/2TZsmX1xxYAxwLHA8nLmT4m3kx3SX1Tbm4uHTp04Ac/+AHjx4/n\ngAMOyKw1Sgl9l9T8HJGSJGUTR6SUmkWL+Mtf/sLQoUNZunQpp512Gm+++SaPP/54/TG5wFeBk4HO\nSed/RhygPqpvCiHQqVMnvv3tb3PttdfSr19y9YkMsXkzXkmSJLV7jkhpp82aNYuff+MbfFhZyde+\n9jUWLlzIqlWr6g/IAY4AioDuSSevJJ7C927D5s6dO3PyySdz3XXXceSRR27/AYqK6ken0qG42Ol8\nUgtyREqSlE0ckdIOzbvrLs4ZPZq3V67ky0D3Dh2YM2dOw4O+RFzKfM+kk0uBYuJiErX1zV26dOGo\no47ihhtu4Nhjj925B0n3iJAhSpIkSXUMUtloypQdboTbHN5//33+67/+i9dff52+ffvSpbyct9av\nh4qK+oMOIt5Md9+kkzcQlzF/jbiseZ0uXbrQr18/brjhBr7+9a+n9kBDhjShF5IkSVLzc2pfNtrJ\nTXGbavHixfz0pz9l1qxZ7LvvvqxevpxN1dUND9qPOEAdmHRyOfAPYA7xxrp1OnfuzH777cekSZMY\nNGgQITh7R1JDTu2TJGUTR6Sy0fLlLXLZFStWMGTIEJ577jl233138vPzWbJkScOD9iKewndI0slV\nwKvAbGBTfXPnzp3ZfffdmThxImeddRY5OTlIkiRJ2c4glS2mTIEZM+LXK1bUr9cZPHiXp/mVlJTw\n3//93zzxxBN07tyZ3NzchkUkIC4ecSpxMYnE74trgXnATGB9fXPHjh3p1q0b1157Leeccw55ef5V\nkyRJUtvhp9tsMWAAlJbGr2fOrA9SAwY0+ZLr1q3j4osvZvr06RQUFACwfv36hgd1IS5jfjRxWfNE\nbwEvASX1TQUFBRQWFjJu3DiGDh1Khw4dmvx8kiRJUqYySDVVFpfCLisr48orr+Tuu+8mJyeH2tpa\nNm3a1PCgjsAJwNeIN9ZN9AFxKfOEGYa5ubl06tSJESNGcOmll9K5c/IGUpIkSVLbYZBqqiwMUhs3\nbmTs2LHcfPPNVFdXU1tbu/VB+cTh6QSgU9J7i4k30/2kvimEQMeOHRk2bBhXXnkl3bsnbyAlSZIk\ntT0GqWxRVFQf3GbMgLFjd/rU8vJyrr/+eiZOnEh5eXnjB+UCXyGexrdb0nvLiQPUvxs2d8zP5/8O\nHcpVV13FXnvttdPPI0mSJGW7jAhSIYTuwO+Aw4AI+Bnxx/ZHgC8Ai4CzoigqTdczAvEoVHFx/Hrc\nuPr2xJDTGnZyXVRlZSVTpkxh3LhxbNy4sfGDAnA4cSGJHknvrSZeA/U28U+lTkFuLj887DCuGTWK\n/c86K9WnlyRJkrJeRgQp4GbgL1EUnRlCyAM6A6OAv0ZRdEMI4dfA8Lpf6ZMcmFIYFWpWOwhSVVVV\n3HnnnYwYMYKysrJtH9ifuJT53knt64ir8L1BXJWvTn5ODt+ureXGCy7g4J49wVEoSZIktVNpD1Ih\nhG7ASVEUnQMQRVE1sDaEcAZwSt1h04Bi0h2kMkVp4wNz1dXVTJs2jcsvv5y1a9du+/w+xJvp7p/U\nvpF4H6hXgYT9d/NC4KSCAm7u2ZPDly2DJ5+M31i1KuvWiUmSJEnNIe1BCjgQWBlCuBc4EngdGAbs\nHUXRirpjVrD1uEl6Je+zlEY1NTU89NBDXHLJJaxZs2bbB/YmDlAHJ7VXAv8E/gFU1Dfn5uYyYMAA\nbrvtNo455pi4saAAFi1qxqeXJEmSsk8mBKk84jIHF0VRNDeEMIWkkacoiqIQQtTYyWMTptcVFRVR\n1FojJP/6V+vcZ7NG1mfVRhF/iCIuvO02Vq9eve1z9yBeA3VYUns18BowC9hQ3xxC4OCDD+aOO+7g\ntNNOa3hOQXIt9FaUhZUSJW1bcXExxZv/uyZJUpYJUdRoPmm9BwihF/DPKIoOrPv9icAI4CDg1CiK\nlocQegMvRVF0SNK5Udqev6ioPti0suicc3jiu9/lF7/4BZ9//vm2D+xGPDlyAJCT0F4LLCCeLJk0\nA7B3797cfvvtnHHGGYQQ4sbkEHf11fHr1i6yMXZs+talSXijuoEAABc8SURBVGpxIQSiKArpfg5J\nknZG2kek6oLSpyGEflEUfQCcTlwn7m3gHGBi3f/OSONjxqZMiUuPA8ycWR8iBg+GYcNa/PZRFPHk\nk09y/kMPsfz++7d9YCFwEvB/2Pon/A7xZrpJMxO7d+/OlClT+MlPfkJOTk7DNzOlyIYkSZKUIdIe\npOpcDEwPIRQAHxKXP88FHg0hnEtd+fP0PV6dYcPqA1OfPq02IhVFEU8//TTnn38+S5cu3faBHYDj\n6n51SHrvQ+K9oJJO79SpExMmTOCiiy4iLy9T/jokyJSS85IkSVKCjPjkHEXRAuLxk2Snt/azZJqn\nnnqKoUOHsmzZsm0flEf8p3cS8WhUoiXA34ijaOIpeXkMHz6c0aNH06FDcurajtYOL46GSZIkKQNl\nRJDKGomjI4sX13+ob4HRkSeffJLzzz9/+wEqh3j9UxHQNem9z4lHoN5POiUnh/POO4/f/va3FBYm\np66dkM5RIKsFSpIkKUMYpFKRGJiKi1tkdGTGjBlccMEF2w9QATiUeDPd3ZPeWwO8BLwFJNXh+N73\nvsc999xD9+7dm/6AVs6TJEmSDFKZ4rHHHuPCCy9kxYoV2z/wYOK9oHontZcBM4F5QE3Dt0488UQe\nffRRevdOPqkJ7rvPICVJkqR2zyCVisSpfTNnNsvUvocffphLLrmElStXbv/A/YlXjH0hqX0T8Hfg\nFaCq4Vtf+tKX+NOf/sQXv/jFJj1bo1p7el3in/m0aXGRD7DYhCRJktIq7ftI7Yps3UcqiiLuv/9+\nLr/88u1vpAuwN/EIVL+k9ipgDnGIKm/41j777MMTTzzBMccc06Tn20qm7COVxr27JLU895GSJGUT\nR6RaURRF3HXXXQwfPpzS0tLtH9wTOBU4PKm9BngdeJl4Ol+Crl27Mn36dAYNGtRcj5x+LTAKKEmS\nJO0qR6RS0cSRmerqam677TZGjx7N+vXrt3+P3YBTgK8QV+XbLALeBIqJC0okKCgo4JZbbmHo0KE7\n2ZFd0L077CgEtpQBA2D+/PTcGyy0IbUwR6QkSdnEEalUJAamRYt2WLWvoqKCKVOmMH78eDZu3Lj9\na3cCTgSOAfKT3nsPeJG4pHmCnJwcfv3rX3PttdcSQit99qioaJ37NGZXqg02B4OUJEmS6hikmmo7\nIyMbNmxg0qRJXH/99VTsKHgUAMcCxwMdk977mHgvqCVbn3b22Wczbdo08vJa4Uc4ZQrMmBG/Li+v\nDxODB8OwYS17b6f2SZIkKQM5ta+pGplmtmbNGq6//nomT55MVVXVNk6skwt8FTgJ6JL03lLgb8BH\nW5928skn88wJJ1A4YUKTH32XdOwYh6l0GDIkLr/emjKl0IbUDji1T5KUTRyRSkXih+oFC7aMjiw/\n4giuefFF7rzzTqqrq7d/jQAcCRQByTPVVhJP4Xt369P69+/PSy+9FO8FNWRIU3vQNBddBE8/Hb+u\nqKgvQT5oEEyd2nrP0dql12HrwNQCmzBLkiQp+xikdsGi0lLGFhcz/Te/obq2dscnfAk4Ddgzqb2U\nuIjEm0DSZfbaay+effZZjlq7Fu68M25s7f2Upk6tD0w9e6Yn0EB9nyVJkqQ0c2pfE7z77ruMOekk\nZqxdu+MRKICDiPeC2jepfQNxGfPXiMuaJygsLOTBBx/ku9/97tbXS+d+Sn36tG6QyqSpdRabkFqU\nU/skSdnEEakUvP7664waNYoXXnhh5wLUvsQB6qCk9grgH8A/gcqGb+Xm5jJx4kQuv/zyhm9kStGF\n1t6jKpOm1hmiJEmSVMcgtQNRFDFr1ixGjhzJq6++uuMiEhBP3fs6cEhSezXwKjAbaKQa+vnnn8+t\nt95KTk7O1m+mWHq9xbTmmihJkiQpQxmktiGKIp555hlGjRrFu+++u+My5hAXjygiLiaRODmlFngD\nmAms2/q0b37zmzz22GN07tx51x+8LXNESJIkSRnCIJWkpqaGxx57jNGjR/PJJ5/sXIDqQlzG/KvE\nZc0TvUVcSGL11qd9+ctf5s9//jMHHHDALj61JEmSpNZkkKpTWVnJAw88wJgxY1i9ejXlO7NXUkfi\njXSPJd5YN9G/iTfTXb71ab169eJPf/oTxxxzTNMetr1Wr7PYgyRJkjJEuw9SGzdu5O677+aaa66h\nrKxs5wJUPnAMcCLQKem9T4g30/1k69MKCwu59957Oeuss1J/0OTqdZu5MawkSZLU6tpt+fPS0lKm\nTp3KpEmTqKys3LkAlQscBZwC7Jb03nLiEah/N3Jabi7jx49nxIgRhNAMlX3TWf68tWVS+XNJLcry\n55KkbNLuRqQ+//xzbrrpJm699Vaqq6uprKxkh2EsAIcTF5LomfTeauAl4G2gkcucc8453HnnnXTo\n0GHXHz4TtPb0ukwqfy5JkiTVaTdB6pNPPuG6665j2rRp1NTUUFVVteMABdCPuJT53knt64ir8L1B\nXJUvySmnnMIf//hH9thjj1199Fim7CPlOiVJkiSp7Qep999/n/Hjx/P4449TU1NDdXX1zgWoPsQB\nav+k9o3E+0C9SrwvVJJ+/frxxBNPcOihh+7ikydxZMYAJ0mSpIzRZoPUG2+8wdVXX83f/vY3qqur\ndz5A9SYOUAcntVcC/wT+ATRSEb1nz55Mnz6dgQMH7uqjZ55MKXRhkJIkSVKGaHNBavbs2YwePZq5\nc+dSVVVFTU0NtbXx3Lu6hcyNn7gHcCpwWFJ7NfAaMAvYsPVpBTk5TL74Yn4xeXLzFJLYGd27t859\nNnM0TJIkSWqgTQSpKIp47rnnGDVqFB988AGVlZVUV1dvCVA5OTnU1tY2HqK6EVfhGwDkJLTXAguI\nN9Nd2/h9L7vsMq6//noKCpI3kWphpaWtez9JkiRJDWR9kPrjH//IqFGjWLZsGVVVVVRWVm4JULm5\nuQ1GpBooBE4C/g9b/ym8A7wIrGr8nt/t2ZN7S0roMW8e/Md/wODBMGxYs/Vph+bMab17JXN6nSRJ\nkpT9+0h17dqV6upqysvLtwpQjeoAHFf3K7ki+YfEe0EtbfzUr3zlKzz66KP07dsXBgyA+fObpR87\nxf2UJLVx7iMlScomWR+kEtc95efnU1VV1fjBecSjTycRj0YlWgL8DVjU+Km9e/fm4Ycf5uSTT65v\nTOemuH36wKJF6bm3JLUQg5QkKZtk/dS+KIooKCigsrKy8RCVQ7z+qQjomvTe58QjUO83fu3CwkJu\nv/12fvKTn2xdSGLw4F188hRNmQIzZsSvFy+uH4Vq7WmFkiRJkrJ/RGrbbwKHAqcBuye9twZ4CXgL\naOQKeXl5jBw5klGjRrV+IYmdcfDBsHBhup9CkpqVI1KSpGyS9SNSjTqYeC+o3kntZcBMYB7QyBKq\nEAI//vGPueWWW+jRo0dLP2XTlZWl+wkkSZKkdq1tBan9gdOBLyS1lwOzgVeARmb/hRA44YQTuP/+\n+znwwAN37l7Fxekr8tClS3ruK0mSJAloK0Fqb+IpfP2T2quAOcDficNUI/r06cODDz7Icccdl9o9\n77uvdYNUYtW+Dz+s3xTXqn1qaen80kCSJClD5ez4kAz3n8D5NAxRNcCrwM3ExSQaCVHdunXjkUce\n4aOPPko9REHrlj7PJOmqVKj08WcuSZK0lewfkTo84XUEvAkUExeUaER+fj7jx4/nl7/8ZeqFJBJH\nhRYsaN1RocR73Hdf/b1bm6MTkiRJUhsIUpu9B7xIXNK8Ebm5ufzsZz/jhhtuyOxCEjuje/d0P4Ha\nuuQNoDdzKqkkSRLQFoLUx8TT95Y0/nZOTg6nn346t99+OwcddFBrPlnzSudomB+q25/kn226RkAl\nSZIyVJvdRyonJ4d+/fpx7733cuyxxzb/zdO5l9OQIfH0vnQYO9YP1e2NP3O1EveRkiRlk+wvNpEk\nhEDPnj155JFHeOedd1omREF6S5AvWpS+e6v9cdRRkiRpK20qSHXs2JFJkyaxbNkyzjzzTEJowS82\nBwxouWvvSJ8+6bu3H6rbH3/mkiRJW8n+NVJAXl4e559/PuPHj2/ZQhKJa4WmTasPNK29Tqm1753I\nD9WSJElS9q+RGjRoEDfffHPrF5JI5zqldN5bklqIa6QkSdkk60eknnrqqfTcOJ3rlFwjJUmSJKVV\nm1oj1arSuU4pnfeWJEmSlP0jUq3KNVKSJEmSaANrpNL2/H36pG+Knfv6SGqDXCMlScomTu2TJEmS\npBQ5tS8VU6bAjBnx68WL66fUDR4Mw4a13nN0795695IkSZK0Faf2NVWvXrB8eXru7dQ+SW2QU/sk\nSdnEqX1NVV6e7ieQJEmSlCZO7UtFYuW8tWvrR4Vau2rfuHH17VbtkyRJklqdQSpbJAcmp/ZJkiRJ\naWOQSkVimCkuNsxIkiRJ7ZRrpJpq84a46WDVPkmSJCmtDFJNNWBA+u5dWpq+e0uSJEkySDWZYUaS\nJElqt1wjlS2s2idJkiRlDINUKtIZZqzaJ0mSJGUMg1QqrNonSZIkCddINV0610g5lU+SJElKK0ek\nUpE4tW/BgvoRqdZep2SQkiRJktIqRFGU7mdoshBClLbnLyqqD1WSpF0WQiCKopDu55AkaWc4IpWK\nxBGpmTPTNyIlSZIkKa0ckWqqgQPh2WfTc29JaoMckZIkZROLTTRVeXm6n0CSJElSmhikmqpPn3Q/\ngSRJkqQ0cY1UKhLXSE2bVh+mXCMlSZIktSsZEaRCCIuAdUANUBVF0TEhhJ7AI8AXgEXAWVEUpXHz\nJrYOTG7IK0mSJLVLmTK1LwKKoig6KoqiY+rahgN/jaKoH/BC3e8lSZIkKe0yJUgBJFdqOgOYVvd6\nGjC4dR9nB5zKJ0mSJLVbGVH+PITwEbCWeGrfnVEU3R1CWBNFUY+69wNQsvn3Ceelr/y5JKlZWf5c\nkpRNMmKNFHBCFEXLQgh7An8NIbyX+GYURVEIodHENDZhnVJRURFFjhRJUlYoLi6meHMBH0mSskxG\njEglCiFcDZQB5xGvm1oeQugNvBRF0SFJx6ZvRKq4OH3T+9J5b0lqIY5ISZKySdrXSIUQCkMIu9W9\n7gz8B/AW8CRwTt1h5wAz0vOE25DOb1H9BleSJElKq0yY2rc38ES8DIo8YHoURc+HEF4DHg0hnEtd\n+fP0PWIjFi1K9xNIkiRJSpO0B6koij4GBjTSXgKc3vpPtB3p3JA38d7jxtW3uxmwJEmS1Ooybo1U\nKtK6RqqoKH1T7MaOdTNgSW2Oa6QkSdkk7SNSWSVxVGjmzPow46iQJEmS1K44ItVUAwbA/PnpuXd7\nrdrXXvsttROOSEmSsknaq/Zlre7d03fv9homrFYoSZKkDOHUvlQ4tU+SJEkSBqnUJAamRYss+NAa\nrFYoSZKkDGSQair3kWodyYHJ8CpJkqQM4Bqpptq8h5QkSZKkdscRqVSkc0Ne+WcsSZKkjGH586Zy\nU1xJalaWP5ckZROn9kmSJElSigxSTeU0M0mSJKndcmqfJCkjOLVPkpRNHJGSJEmSpBQZpCRJkiQp\nRQYpSZIkSUqRQUqSJEmSUmSQkiRJkqQUGaQkSZIkKUUGKUmSJElKkUFKkiRJklJkkJIkSZKkFBmk\nJEmSJClFBilJkiRJSpFBSpIkSZJSZJCSJEmSpBQZpCRJkiQpRQYpSZIkSUqRQUqSJEmSUmSQkiRJ\nkqQUGaQkSZIkKUUGKUmSJElKkUFKkiRJklJkkJIkSZKkFBmkJEmSJClFBilJkiRJSpFBSpIkSZJS\nZJCSJEmSpBQZpCRJkiQpRQYpSZIkSUqRQUqSJEmSUmSQkiRJkqQUGaQkSZIkKUUGKUmSJElKkUFK\nkiRJklJkkJIkSZKkFBmkJEmSJClFBilJkiRJSpFBSpIkSZJSZJCSJEmSpBQZpCRJkiQpRQYpSZIk\nSUqRQUqSJEmSUmSQkiRJkqQUGaQkSZIkKUUGKUmSJElKkUFKkiRJklJkkJIkSZKkFBmkJEmSJClF\nBilJkiRJSpFBSpIkSZJSZJCSJEmSpBQZpCRJkiQpRQYpSZIkSUqRQUqSJEmSUmSQkiRJkqQUGaQk\nSZIkKUUGKUmSJElKUUYEqRBCbgjhjRDCU3W/7xlC+GsI4YMQwvMhhO7pfsZkxcXF6X6EtGiv/Yb2\n23f73b60135LkpSqjAhSwKXAO0BU9/vhwF+jKOoHvFD3+4zSXj9stNd+Q/vtu/1uX9prvyVJSlXa\ng1QIYT/g28DvgFDXfAYwre71NGBwGh5NkiRJkhqV9iAFTAauAGoT2vaOomhF3esVwN6t/lSSJEmS\ntA0hiqIdH9VSNw9hEPCtKIouDCEUAZdHUfSdEMKaKIp6JBxXEkVRz0bOT9/DS5KaXRRFYcdHSZKU\nfnlpvv/xwBkhhG8DHYGuIYTfAytCCL2iKFoeQugNfN7Yyf4friRJkqR0SOuIVKIQwinAr+pGpG4A\nVkdRNDGEMBzoHkVRxhWckCRJktQ+ZcIaqUSbU931wDdCCB8Ap9X9XpIkSZIyQsaMSEmSJElStsi0\nEamME0LoGEJ4JYQwP4TwTgjhurr2jN80uLlk44bJuyqEsCiE8GZdv1+ta2sP/e4eQvhjCOHdur/v\nX2vr/Q4h9K/7OW/+tTaEcElb7zdACGFECOHtEMJbIYQHQwgd2kO/JUlqDgapHYiiqBw4NYqiAcAR\nwKkhhBPJgk2Dm1HWbZjcDCKgKIqio6IoOqaurT30+2bgL1EUfYn47/t7tPF+R1H0ft3P+SjgaGAj\n8ARtvN8hhD7AecBXoig6HMgFfkgb77ckSc3FILUToijaWPeygPjDxhrayabB7XzD5OSqkG263yGE\nbsBJURTdAxBFUXUURWtp4/1OcjqwMIqiT2n7/V4HVAGFIYQ8oBBYStvvtyRJzcIgtRNCCDkhhPnE\nmwO/FEXR27SfTYPb64bJEfC3EMJrIYTz6traer8PBFaGEO4NIcwLIdwdQuhM2+93oh8CD9W9btP9\njqKoBLgJ+IQ4QJVGUfRX2ni/JUlqLgapnRBFUW3d1L79gJNDCKcmvR9RP+2tzajbMPnzKIreYOvR\nGaDt9h04oW6q17eAC0MIJyW+2Ub7nQd8BbgtiqKvABtImtbVRvsNQAihAPgO8Ifk99piv0MIfYFh\nQB9gH6BLCOG/Eo9pi/2WJKm5GKRSUDfN6c/E6yhWhBB6AWxv0+Ast3nD5I+Jv6U/LXHDZGi7fY+i\naFnd/64kXi9zDG2/30uAJVEUza37/R+Jg9XyNt7vzb4FvF73M4e2//P+KvCPKIpWR1FUDTwOHEf7\n+XlLkrRLDFI7EELYY3PVqhBCJ+AbwBvAk8A5dYedA8xIzxO2nCiKRkZRtH8URQcST3l6MYqin9DG\n+x5CKAwh7Fb3ujPwH8BbtPF+R1G0HPg0hNCvrul04G3gKdpwvxP8iPppfdDGf97EhUSODSF0CiEE\n4p/3O7Sfn7ckSbvEfaR2IIRwOPGC65y6X7+PomhSCKEn8ChwALAIOCuKotK0PWgLCyGcAlweRdEZ\nbb3vIYQDiUehIJ7uNj2Kouvaer8BQghHEhcWKQA+BH5GXGClrfe7M7AYODCKovV1be3h530lcViq\nBeYB/xfYjTbeb0mSmoNBSpIkSZJS5NQ+SZIkSUqRQUqSJEmSUmSQkiRJkqQUGaQkSZIkKUUGKUmS\nJElKkUFKkiRJklJkkJIkSZKkFBmkJEmSJClFBilJkiRJSlFeuh9AUuNCCLnA/w8cBHwKHAPcFEXR\nR2l9MEmSJDkiJWWwI4HHgI+I/63+AViW1ieSJEkSYJCSMlYURfOiKKoAjgOKoygqjqJoU7qfS5Ik\nSQYpKWOFEP5PCGEP4MtRFH0cQjgx3c8kSZKkmGukpMw1EFgB/D2E8D3g8zQ/jyRJkuqEKIrS/QyS\nJEmSlFWc2idJkiRJKTJISZIkSVKKDFKSJEmSlCKDlCRJkiSlyCAlSZIkSSkySEmSJElSigxSkiRJ\nkpSi/wfzmy6y6IzvpAAAAABJRU5ErkJggg==\n",
      "text/plain": [
       "<matplotlib.figure.Figure at 0x7f80a2429f90>"
      ]
     },
     "metadata": {},
     "output_type": "display_data"
    },
    {
     "name": "stdout",
     "output_type": "stream",
     "text": [
      "Estimated slope vector (mean):\n",
      "[ 0.03202363  0.00786611  0.01360801  0.01717418  0.42636115]\n",
      "\n",
      "Estimated intercept vector (mean):\n",
      "[  2.35076748e+00   4.07806458e-02   7.25318808e-01   3.67825281e+00\n",
      "   4.38933215e+01]\n",
      "\n",
      "Estimated covariance matrix (mean):\n",
      "[[  4.35943619   1.30932788   2.50784178   0.69355037   1.79182243]\n",
      " [  1.30932788   8.15971713   2.37382283   1.09812286   2.09256733]\n",
      " [  2.50784178   2.37382283   4.58495148   0.38909796   1.96655061]\n",
      " [  0.69355037   1.09812286   0.38909796   3.31672698   1.28538451]\n",
      " [  1.79182243   2.09256733   1.96655061   1.28538451  10.25835937]]\n",
      "\n"
     ]
    }
   ],
   "source": [
    "# Fit the linear model\n",
    "noWAIShypp, noWAISMMSEmod = fit_linear_model(noWAISsim)\n",
    "\n",
    "# Sample linear model parameters from posterior distribution\n",
    "noWAISModelSamples = sample_linear_model_posterior(noWAIShypp, numIt=1000)\n",
    "\n",
    "# Plot data with sampled lines\n",
    "figs = plot_simulator_data(noWAISsim['X'], noWAISsim['Y'], noWAISsim['Z'], y)\n",
    "add_lines_to_simulator_data(figs, [mm['a'] for mm in noWAISModelSamples], [mm['b'] for mm in noWAISModelSamples])\n",
    "add_lines_to_simulator_data(figs, [noWAISMMSEmod['a']], [noWAISMMSEmod['b']], colour='g', linewidth=3)\n",
    "plt.show()\n",
    "\n",
    "print(\"Estimated slope vector (mean):\")\n",
    "print(noWAISMMSEmod['a'])\n",
    "print(\"\")\n",
    "print(\"Estimated intercept vector (mean):\")\n",
    "print(noWAISMMSEmod['b'])\n",
    "print(\"\")\n",
    "print(\"Estimated covariance matrix (mean):\")\n",
    "print(noWAISMMSEmod['Sigma'])\n",
    "print(\"\")"
   ]
  },
  {
   "cell_type": "markdown",
   "metadata": {},
   "source": [
    "# Isotope Measurements"
   ]
  },
  {
   "cell_type": "markdown",
   "metadata": {},
   "source": [
    "The resolution of the ice core records is not a single year. In fact, to minimise the effects of residual temporal misalignment between the measurement sites, we choose to use only a single value from each, averaging over a period of $L$ years. $L$ is chosen to be as long as possible without invalidating the equilibrium assumption.\n",
    "\n",
    "Define the average value of the dependent variables as,\n",
    "\n",
    "\\begin{equation}\n",
    "\\bar{\\zeta} = \\frac{1}{L}\\sum_{i=1}^{L} \\zeta_i    .\n",
    "\\end{equation}\n",
    "(Note, the measured values do not have a simulation superscript.)\n",
    "\n",
    "The variance is reduced by a factor of $L$ compared to a single year,\n",
    "\n",
    "\\begin{equation}\n",
    "p(\\bar{\\zeta}|x,\\theta,\\Sigma) = \\mathcal{N}\\left( \\theta \\tilde{x}, \\frac{1}{L}\\Sigma \\right)     .\n",
    "\\end{equation}\n",
    "\n",
    "The published uncertainties for the ice core records are $\\pm0.05$, meaning that after averaging numerous values together these should be small, and will be omitted.\n",
    "\n",
    "The likelihood of the measured isotope levels is negligibly small with both the with-WAIS and without-WAIS models. This can be attributed to the simple fact that the simulations are not a perfect representation of the earth's atmosphere. This mismatch can be incorporated into the model. We introduce a new variable $\\tilde{y}$ for the actual isotope measurements, which is equal to the model prediction plus an error term,\n",
    "\n",
    "\\begin{align}\n",
    "\\tilde{y} &= \\bar{y} + e \\\\\n",
    "e &\\sim \\mathcal{N}\\left( 0, \\sigma_e I \\right)     .\n",
    "\\end{align}\n",
    "\n",
    "Thus we have,\n",
    "\n",
    "\\begin{align}\n",
    " p(\\tilde{y} | x,\\sigma_e^2,\\theta,\\Sigma) &= \\int p( \\tilde{y} | \\bar{y}, \\sigma_e^2) p(\\bar{y}|x,\\theta,\\Sigma) d\\bar{y} \\\\\n",
    " &= \\mathcal{N}\\left(\\tilde{y} \\middle| \\theta_y \\tilde{x}, \\frac{1}{L}\\Sigma_{yy} + \\sigma_e^2 I \\right)   ,\n",
    "\\end{align}\n",
    "\n",
    "where the paramaters are partitioned as follows,\n",
    "\n",
    "\\begin{align}\n",
    "\\Sigma &= \\begin{bmatrix}\\Sigma_{yy} & \\Sigma_{yz} \\\\ \\Sigma_{yz}^T & \\Sigma_{zz} \\end{bmatrix} \\\\\n",
    "\\theta &= \\begin{bmatrix} \\theta_y \\\\ \\theta_z \\end{bmatrix} = \\begin{bmatrix} a_y & b_y \\\\ a_z & b_\\ \\end{bmatrix}     .\n",
    "\\end{align}\n",
    "\n",
    "The model error scale $\\sigma_e$ is an additional unknown parameter which must be estimated."
   ]
  },
  {
   "cell_type": "markdown",
   "metadata": {},
   "source": [
    "# Evidence and Inference"
   ]
  },
  {
   "cell_type": "markdown",
   "metadata": {},
   "source": [
    "## Model Evidence"
   ]
  },
  {
   "cell_type": "markdown",
   "metadata": {},
   "source": [
    "We need to calculate the evidence for the two models,\n",
    "\n",
    "\\begin{align}\n",
    "p(\\tilde{y}) &= \\int p(\\tilde{y}, x, \\sigma_e | \\theta, \\Sigma) p(\\theta,\\Sigma|X,Z) dx d\\sigma_e d\\theta d\\Sigma \\\\\n",
    "&= \\int p(\\tilde{y} | x, \\sigma_e, \\theta, \\Sigma) p(x, \\sigma_e | \\theta,\\Sigma) p(\\theta,\\Sigma|X,Z) dx d\\sigma_e d\\theta d\\Sigma    .\n",
    "\\end{align}\n",
    "\n",
    "The integrals over $\\theta$ and $\\Sigma$ may be handled using Monte Carlo sampling. However, this is not effective for $x$ and $\\sigma_e$ since we can only reasonably assume weakly informative priors. Instead, we use the evidence approximation, also known as Empirical Bayes. The priors for the problematic variables are replaced by point masses as the maximum likelihood estimate,\n",
    "\n",
    "\\begin{align}\n",
    "p(x, \\sigma_e | \\theta,\\Sigma) &= \\delta_{\\hat{x}(\\tilde{y},\\theta,\\Sigma), \\hat{\\sigma}_e(\\tilde{y},\\theta,\\Sigma)}(x,\\sigma_e)    ,\n",
    "\\end{align}\n",
    "\n",
    "where,\n",
    "\n",
    "\\begin{equation}\n",
    "\\hat{x}(\\tilde{y},\\theta,\\Sigma), \\hat{\\sigma}_e(\\tilde{y},\\theta,\\Sigma) = \\underset{x,\\sigma_e}{\\text{argmax}} \\: p(\\tilde{y} | x, \\sigma_e , \\theta, \\Sigma)     .\n",
    "\\end{equation}\n",
    "\n",
    "Hence,\n",
    "\n",
    "\\begin{align}\n",
    "p(\\tilde{y}) &\\approx \\frac{1}{M} \\sum_{m=1}^{M} p\\left(\\tilde{y} | \\hat{x}(\\tilde{y},\\theta^{[m]},\\Sigma^{[m]}), \\hat{\\sigma}_e(\\tilde{y},\\theta^{[m]},\\Sigma^{[m]}) , \\theta^{[m]}, \\Sigma^{[m]}\\right) \\\\\n",
    "&= \\frac{1}{M} \\sum_{m=1}^{M} \\mathcal{N}\\left( \\tilde{y} \\middle| a_y^{[m]} \\hat{x}(\\tilde{y},\\theta^{[m]},\\Sigma^{[m]}) + b_y^{[m]}, \\frac{1}{L}\\Sigma_{yy}^{[m]} + \\hat{\\sigma}_e(\\tilde{y},\\theta^{[m]},\\Sigma^{[m]})^2 I \\right)\n",
    "\\end{align}\n",
    "\n",
    "where $\\theta^{[m]},\\Sigma^{[m]}$ are sampled values of the linear model parameters drawn from the fitted posterior distribution.\n"
   ]
  },
  {
   "cell_type": "markdown",
   "metadata": {},
   "source": [
    "## Sea Ice Retreat"
   ]
  },
  {
   "cell_type": "markdown",
   "metadata": {},
   "source": [
    "We can use a similar approximation for inference of the sea ice retreat. This time we're looking for,\n",
    "\n",
    "\\begin{align}\n",
    "p(\\bar{z} | \\tilde{y}) &\\propto p(\\bar{z}, \\tilde{y}) \\\\\n",
    "&= \\int p(\\bar{z}, \\tilde{y}, x, \\sigma_e | \\theta, \\Sigma) p(\\theta,\\Sigma|X,Z) dx d\\sigma_e d\\theta d\\Sigma \\\\\n",
    "&= \\int p(\\bar{z}, \\tilde{y} | x, \\sigma_e, \\theta, \\Sigma) p(x, \\sigma_e | \\theta,\\Sigma) p(\\theta,\\Sigma|X,Z) dx d\\sigma_e d\\theta d\\Sigma    .\n",
    "\\end{align}\n",
    "\n",
    "Replacing the prior over $x$ and $\\sigma_e$ with the point estimate and using Monte Carlo for $\\theta$ and $\\Sigma$, as before, we obtain,\n",
    "\n",
    "\\begin{align}\n",
    "p(\\bar{z}, \\tilde{y}) &\\approx \\frac{1}{M} \\sum_{m=1}^{M} p\\left(\\bar{z}, \\tilde{y} | \\hat{x}(\\tilde{y},\\theta^{[m]},\\Sigma^{[m]}), \\hat{\\sigma}_e(\\tilde{y},\\theta^{[m]},\\Sigma^{[m]}) , \\theta^{[m]}, \\Sigma^{[m]}\\right) \\\\\n",
    " &= \\frac{1}{M} \\sum_{m=1}^{M} \\mathcal{N}\\left( \\begin{bmatrix}\\tilde{y}\\\\\\bar{z}\\end{bmatrix} \\middle| \\begin{bmatrix}a_y^{[m]} \\hat{x}(\\tilde{y},\\theta^{[m]},\\Sigma^{[m]}) + b_y^{[m]}\\\\a_z^{[m]} \\hat{x}(\\tilde{y},\\theta^{[m]},\\Sigma^{[m]}) + b_z^{[m]}\\end{bmatrix} , \\begin{bmatrix}\\frac{1}{L}\\Sigma_{yy}^{[m]} + \\hat{\\sigma}_e(\\tilde{y},\\theta^{[m]},\\Sigma^{[m]})^2 I & \\frac{1}{L}\\Sigma_{yz}^{[m]} \\\\ \\frac{1}{L}\\Sigma_{yz}^{[m]T} & \\frac{1}{L}\\Sigma_{zz}^{[m]} \\end{bmatrix} \\right)   .\n",
    "\\end{align}\n",
    "\n",
    "Finally, conditioning on $\\tilde{y}$,\n",
    "\n",
    "\\begin{equation}\n",
    "p(\\bar{z}|\\tilde{y},\\theta,\\Sigma) = \\frac{1}{M} \\sum_{m=1}^{M} \\mathcal{N}\\left( \\bar{z} \\middle| \\tilde{\\alpha}^{[m]}, \\tilde{\\beta}^{[m]} \\right)\n",
    "\\end{equation}\n",
    "\n",
    "\\begin{align}\n",
    " \\tilde{\\alpha}^{[m]} &= a_z^{[m]} \\hat{x}(\\tilde{y},\\theta^{[m]},\\Sigma^{[m]}) + b_z^{[m]} + \\left(\\frac{1}{L}\\Sigma_{yz}^{[m]}\\right)^T\\left(\\frac{1}{L}\\Sigma_{yy}^{[m]} + \\hat{\\sigma}_e(\\tilde{y},\\theta^{[m]},\\Sigma^{[m]})^2 I \\right)^{-1}(\\tilde{y}-a_y^{[m]} \\hat{x}(\\tilde{y},\\theta^{[m]},\\Sigma^{[m]})-b_y^{[m]})  \\\\\n",
    " \\tilde{\\beta}^{[m]} &= \\frac{1}{L}\\Sigma_{zz}^{[m]} - \\left(\\frac{1}{L}\\Sigma_{yz}^{[m]}\\right)^T\\left(\\frac{1}{L}\\Sigma_{yy}^{[m]} + \\hat{\\sigma}_e(\\tilde{y},\\theta^{[m]},\\Sigma^{[m]})^2 I \\right)^{-1} \\left(\\frac{1}{L}\\Sigma_{yz}^{[m]} \\right)    .\n",
    "\\end{align}"
   ]
  },
  {
   "cell_type": "code",
   "execution_count": 14,
   "metadata": {
    "collapsed": false
   },
   "outputs": [],
   "source": [
    "def isotope_heatflux_log_likelihood(x, y, L, model, R):\n",
    "    \"\"\"Multivariate normal log-likelihood for isotope measurements conditional the heatflux and linear model parameters\"\"\"\n",
    "    \n",
    "    # Unpack\n",
    "    Sigma = model['Sigma'][:4,:4]\n",
    "    a = model['a'][:4]\n",
    "    b = model['b'][:4]\n",
    "    \n",
    "    # Likelihood\n",
    "    lhood = stats.multivariate_normal.logpdf(y,mean=a*x+b,cov=R+Sigma/L)\n",
    "    \n",
    "    return lhood"
   ]
  },
  {
   "cell_type": "code",
   "execution_count": 15,
   "metadata": {
    "collapsed": false
   },
   "outputs": [],
   "source": [
    "def gaussian_mixture_inverse_cdf(mns, vrs, p, nbins=1000):\n",
    "    \"\"\"Gaussian mixture inverse-CDF\"\"\"\n",
    "    \n",
    "    N = len(mns)\n",
    "    \n",
    "    # Decide on a sensible range\n",
    "    lower_bound = min(mns - 10*np.sqrt(vrs))\n",
    "    upper_bound = max(mns + 10*np.sqrt(vrs))\n",
    "    \n",
    "    # Evaluate the cdf on a grid\n",
    "    bins = np.linspace(lower_bound, upper_bound, nbins)\n",
    "    cdf_grid = np.zeros(nbins)\n",
    "    for kk in range(N):\n",
    "        cdf_grid += stats.norm.cdf(bins, mns[kk], np.sqrt(vrs[kk])) / N\n",
    "    \n",
    "    x = spint.interp1d(cdf_grid, bins)(p)\n",
    "    return x\n",
    "\n",
    "def estimate_sea_ice_with_model_error(modelSamples, y, L):\n",
    "    \"\"\"Estimate sea ice retreat from linear model (with error term) fitted to simulation results and isotope measurements\"\"\"\n",
    "    \n",
    "    numIt = len(modelSamples)\n",
    "    \n",
    "    # Create arrays to keep the parameters of the Gaussian mixture\n",
    "    Ahist = np.zeros(numIt)\n",
    "    BAvhist = np.zeros(numIt)\n",
    "    BOnehist = np.zeros(numIt)\n",
    "    xHist = np.zeros(numIt)\n",
    "    seHist = np.zeros(numIt)\n",
    "    llhoodHist = np.zeros(numIt)\n",
    "    \n",
    "    # Monte Carlo\n",
    "    for mm in range(numIt):\n",
    "        \n",
    "        # Maximise heat flux and error scale\n",
    "        cost = lambda x: -isotope_heatflux_log_likelihood(x[0], y, L, modelSamples[mm], x[1]*np.identity(4))\n",
    "        x0 = np.array([50,0.1])\n",
    "        optresult = spopt.minimize( cost, x0, bounds=[(None,None),(0,None)] )\n",
    "        x = optresult['x'][0]\n",
    "        se = optresult['x'][1]\n",
    "        llhoodHist[mm] = -optresult['fun']\n",
    "        \n",
    "        # Get the next sample sample\n",
    "        aMC = modelSamples[mm]['a']\n",
    "        bMC = modelSamples[mm]['b']\n",
    "        SigmaMC = modelSamples[mm]['Sigma']\n",
    "        \n",
    "        # Chop them up as needed and scale by number of independent years averaged\n",
    "        Sigyy = SigmaMC[:4,:4] / L + se*np.identity(4)\n",
    "        Sigyz = SigmaMC[:4,4] / L\n",
    "        Sigzz = SigmaMC[4,4] / L\n",
    "        ay    = aMC[:4]\n",
    "        az    = aMC[4]\n",
    "        by    = bMC[:4]\n",
    "        bz    = bMC[4]\n",
    "        \n",
    "        # Find the mean and variance of the corresponding Gaussian\n",
    "        tmp1 = la.solve(Sigyy, Sigyz).T\n",
    "        Ahist[mm] = az*x + bz + np.dot( tmp1, y - ay*x - by )\n",
    "        BAvhist[mm] = Sigzz - np.dot( tmp1, Sigyz )\n",
    "        BOnehist[mm] = BAvhist[mm] + (1-1/L)*Sigzz*L\n",
    "        xHist[mm] = x\n",
    "        seHist[mm] = se\n",
    "    \n",
    "    # Monte Carlo estimate of the log-likelihood\n",
    "    llhood = spmisc.logsumexp(llhoodHist)\n",
    "    \n",
    "    # Estimate (mean) of error scale and heat flux\n",
    "    xMean = np.mean(xHist)\n",
    "    seMean = np.mean(seHist)\n",
    "    \n",
    "    # Calculate the overall mean and variance\n",
    "    zmn = np.mean(Ahist)\n",
    "    zAvvr = np.mean(BAvhist + (Ahist-zmn)**2)\n",
    "    zOnevr = np.mean(BOnehist + (Ahist-zmn)**2)\n",
    "    \n",
    "    # Calculate credible intervals\n",
    "    zAvLB = gaussian_mixture_inverse_cdf(Ahist, BAvhist, 0.025)\n",
    "    zAvUB = gaussian_mixture_inverse_cdf(Ahist, BAvhist, 0.975)\n",
    "    zOneLB = gaussian_mixture_inverse_cdf(Ahist, BOnehist, 0.025)\n",
    "    zOneUB = gaussian_mixture_inverse_cdf(Ahist, BOnehist, 0.975)\n",
    "        \n",
    "    # Find the PDF for the average and one-year sea ice retreat using a subset of the MC iterations\n",
    "    zrng = np.linspace(0,100,1001)\n",
    "    zAvPDF = np.zeros(zrng.shape)\n",
    "    zOnePDF = np.zeros(zrng.shape)\n",
    "    for mm in range(numIt):\n",
    "        zAvPDF += (1./numIt)*stats.norm.pdf(zrng,loc=Ahist[mm],scale=np.sqrt(BAvhist[mm]))\n",
    "        zOnePDF += (1./numIt)*stats.norm.pdf(zrng,loc=Ahist[mm],scale=np.sqrt(BOnehist[mm]))\n",
    "    \n",
    "    # Draw it\n",
    "    fig = plt.figure(figsize=(12,6))\n",
    "    ax = fig.add_subplot(1,2,1)\n",
    "    ax.plot(zrng,zAvPDF)\n",
    "    ax = fig.add_subplot(1,2,2)\n",
    "    ax.plot(zrng,zOnePDF)\n",
    "\n",
    "    # Output\n",
    "    print(\"Log-likelihood esimate: {:.2f}\".format(llhood))\n",
    "    print(\"Sea ice retreat estimate:\")\n",
    "    print(\"Mean = {}\".format(zmn))\n",
    "    print(\"Standard deviation (of the average)  = {}\".format(np.sqrt(zAvvr)))\n",
    "    print(\"Standard deviation (of any one year) = {}\".format(np.sqrt(zOnevr)))\n",
    "    print(\"95% Credible interval for the average:  [{},{}]\".format(zAvLB,zAvUB))\n",
    "    print(\"95% Credible interval for any one year: [{},{}]\".format(zOneLB,zOneUB))\n",
    "    \n",
    "    # Plot x and se, for interest\n",
    "    fig = plt.figure(figsize=(6,6))\n",
    "    ax = fig.add_subplot(1,1,1)\n",
    "    ax.plot(xHist, seHist, '.')\n",
    "    ax.set_xlabel('x')\n",
    "    ax.set_ylabel('$\\sigma_e^2$')\n",
    "    \n",
    "    return llhood, xMean, seMean"
   ]
  },
  {
   "cell_type": "code",
   "execution_count": 16,
   "metadata": {
    "collapsed": false
   },
   "outputs": [
    {
     "name": "stdout",
     "output_type": "stream",
     "text": [
      "Log-likelihood esimate: 4.03\n",
      "Sea ice retreat estimate:\n",
      "Mean = 64.8884864324\n",
      "Standard deviation (of the average)  = 2.27370362462\n",
      "Standard deviation (of any one year) = 3.71273349045\n",
      "95% Credible interval for the average:  [61.0313400778,70.118780638]\n",
      "95% Credible interval for any one year: [57.827839082,72.4457585824]\n"
     ]
    },
    {
     "data": {
      "image/png": "iVBORw0KGgoAAAANSUhEUgAAAs0AAAFwCAYAAABD80a3AAAABHNCSVQICAgIfAhkiAAAAAlwSFlz\nAAALEgAACxIB0t1+/AAAIABJREFUeJzt3XuQXOV55/Hfo9EN3YXQBYkhXCRshO0F4mAlOM7YJras\nsODY5WCtcbZIYrMbyyap7C6xt2JL9t6ym5QdLxsiY+IlG7xKlY2zyhoZMOtxYRsE2AIbkEBCCHQf\nIXQXI83l2T/ePkyrNTPd093nnLdPfz9Vqu4+fbr7PSCd/s0zz3lfc3cBAAAAGNm4vAcAAAAAxI7Q\nDAAAAFRBaAYAAACqIDQDAAAAVRCaAQAAgCoIzQAAAEAVVUOzmS03sy1mttXMbh/m+Y+Z2dNm9nMz\n+7GZva3suR2l7ZvM7PFmDx4AcLYazttvNrNHzazXzP6kbHunmf3AzJ41s2fM7DPZjhwA4mWjzdNs\nZh2Snpd0naTdkp6QtNLdN5ft86uSnnP3I2a2XNJqd19Weu4lSb/s7q+leAwAgJIaz9tzJf2SpA9K\nOuTuf1navkDSAnd/ysymSfqppA+WvxYA2lW1SvM1kra5+w5375O0TtKN5Tu4+6PufqT0cKOkCyre\nw5oyUgBALWo5bx9w9ycl9VVs3+fuT5XuH5e0WdLCbIYNAHGrFpoXSdpZ9nhXadtIfl/S/WWPXdL3\nzexJM/tEfUMEAIzBWM/bwzKziyRdpVAMAYC2N77K8zWvsW1m75b0e5KuLdt8rbvvLf0q8CEz2+Lu\nj9QxTgBAbWo+b4+k1JrxLUm3lSrOAND2qoXm3ZI6yx53KlQtzlC6+O8uScvd/VCy3d33lm4PmNl3\nFH5t+EjFaxs+wQNAntw9pja0ms7bIzGzCZK+Lenv3f0fh3meczaAllbvObtae8aTkpaY2UVmNlHS\nTZLWl+9gZhdKuk/Sze6+rWz7FDObXro/VdL7JP1ihMG31Z8vfOELuY+BY+aYOebm/IlQ1fN2mTO+\nOMzMJN2tcHH3V0b6gLz/m/P3mmPmmDnmev80YtRKs7v3m9kqSQ9I6pB0t7tvNrNbS8+vlfR5SbMl\n3RnOt+pz92skLZB0X2nbeEn3uvuDDY0WADCqWs7bpVkynpA0Q9Kgmd0maamkKyXdLOnnZrap9Jaf\ndffvZX4gABCZau0ZcvcNkjZUbFtbdv8PJP3BMK/brnACBgBkqIbz9j6d2cKR+JFY9AoAhsXJMQdd\nXV15DyFzHHN7aMdjRvG1499rjrk9tOMxN2LUxU0yGYCZ5z0GAKiXmcnjuhAwVZyzAbSyRs7ZVJoB\nAACAKgjNAAAAQBWEZgAAAKAKQjMAAABQBaEZAAAAqILQDAAAAFRBaAYAAACqIDQDEXn1VcnaZsZf\nAABaB6EZiMjmzXmPAAAADIfQDERk3768RwAAAIZDaAYi0tOT9wgAAMBwCM1ARE6dynsEAABgOIRm\nICIDA3mPAAAADIfQDERkcDDvEQAAgOEQmoGIUGkGACBOhGYgIlSaAQCIE6EZiAiVZgAA4kRoBiJC\npRkAgDgRmoGIUGkGACBOhGYgIlSaAaB1PPOM9PWvc+5uF+PzHgCAIVSaAaA19PVJ//yfh8DsLn3i\nE3mPCGmj0gxEJAnN7vmOAwAwuvXrpQsvlO66S/ra1/IeDbJAaAYi0t8fbvlVHwDEbcMG6SMfkd77\nXumVV6SXX857REgboRmISBKaqTQDQNy+/33puuukjg7p139d+vGP8x4R0kZoBiJCpRkA4rd/v3T0\nqPSmN4XH114rPfJIvmNC+gjNQESoNANA/J5+WrrySsksPP6VX5E2bcp3TEgfoRmICJVmAIjfpk0h\nNCeuuEJ69lnO3UVHaAYiwuwZABC/Z58NQTkxe7Y0c2a4IBDFRWgGIkKlGQDi9+KL0uLFZ25Lqs0o\nLkIzEBF6mgEgfsOF5sWLpe3b8xkPskFoBiLS1xdun3yS4AwAMTp+PMyccf75Z26/+GJCc9ERmoGI\nnD4dbt/zHunhh/MdCwDgbNu3h4A8riJBXXKJ9NJL+YwJ2SA0AxE5dWrofm9vfuMAAAzvxRelSy89\ne/sll1BpLjpCMxCRpNIs0Z4BADEaKTQn7Rmcu4uL0AxEpDw0M4MGAMRn507pwgvP3j5zpjRpkvTq\nq9mPCdkgNAMRodIMAHHbtUtatGj45y6+mL7mIiM0AxEp72mm0gwA8dm9e+TQvGhReB7FRGgGIkJ7\nBgDEjdDcvgjNQEQIzQAQr4EBaf9+aeHC4Z9fuFDasyfbMSE7hGYgIqdPD839SWgGgLj09EizZkkT\nJw7/PJXmYiM0AxE5dUqaPDnc50JAAIjLaK0ZEqG56AjNQEROnx4KzVSaASAu1UIz7RnFRmgGInL6\ndJjnU6LSDACx2bNn5H5miUpz0RGagYj09w/1ylFpBoC49PRICxaM/PysWaH4cfx4dmNCdgjNQCTM\nwm1HR7glNANAXHp6pLlzR37eLFSi9+7NbkzIDqEZiEwSnmnPQD3MbLmZbTGzrWZ2+zDPv9nMHjWz\nXjP7k7G8Fmh3Bw5I8+aNvs+8eWE/FA+hGYhA+fzMSWim0oyxMrMOSXdIWi5pqaSVZnZ5xW4HJX1a\n0l/U8VqgrfX01Baae3qyGQ+yRWgGInDkyNB95mlGA66RtM3dd7h7n6R1km4s38HdD7j7k5L6xvpa\noN0RmtsboRmIwOHDQ/epNKMBiyTtLHu8q7Qt7dcCbYHQ3N4IzUAEjh4duk+lGQ1opBOeLnpgFP39\n4beC5547+n7z5xOai2p83gMAEE7GCSrNaMBuSZ1ljzsVKsZNfe3q1avfuN/V1aWurq6xjBFoSa++\nKs2ePTTD0UjmzZN+8pNsxoTquru71d3d3ZT3IjQDERgYGLqfVJrLtwE1elLSEjO7SNIeSTdJWjnC\nvlbva8tDM9Auapk5Q6I9IzaVP9ivWbOm7vciNAMRKA/ISaW5vPoM1MLd+81slaQHJHVIutvdN5vZ\nraXn15rZAklPSJohadDMbpO01N2PD/fafI4EiE8t/cxS2Gf//vTHg+wRmoEIlLdi0NOMRrj7Bkkb\nKratLbu/T2e2YYz6WgDBWEIzleZi4kJAIALDVZpZ3AQA4lFraJ4zJ8yIxG8Li4fQDERguJ5mQjMA\nxKPW0NzRES4YPHgw/TEhW1VDcw1Lsn7MzJ42s5+b2Y/N7G21vhZAUN6KQaUZAOJz4IA0d25t+9Ki\nUUyjhuYal1XdLuld7v42SV+S9LUxvBaAqDQDQOwOHpTOO6+2fQnNxVSt0lzLkqyPunuyCPBGSRfU\n+loAAT3NABC3116rvrBJYu5cQnMRVQvNY11W9fcl3V/na4G2NdzsGYRmAIjHWELznDlhfxRLtSnn\nav7aNrN3S/o9SdeO9bVAu6PSDABxG2to5kLA4qkWmmtaVrV08d9dkpa7+6GxvFZiSVaAnubW0cwl\nWQG0jrGE5nPPlV5+Od3xIHvVQnPVZVXN7EJJ90m62d23jeW1CZZkRbtj9ozW0cwlWQG0ht7eMO/y\nlCm17T9njvSzn6U7JmRv1NBcy5Kskj4vabakOy182/e5+zUjvTbFYwFaFu0ZABCvQ4dC9Tg5P1dz\n7rm0ZxRR1WW0a1iS9Q8k/UGtrwVwNtozACBeY2nNkLgQsKhYERCIAO0ZABCvekIzlebiITQDEaDS\nDADxGmtopj2jmAjNQAToaQaAeI01NM+eLR09eua5Ha2P0AxEgMVNACBeYw3NHR3S9OnS4cPpjQnZ\nIzQDEaDSDADxGmtolrgYsIgIzUAE6GkGgHjVG5rpay4WQjMQgcFB6WMfkx5+eKjSXN6yAQDITz2h\nmYsBi4fQDERgYECaO1d6z3uoNANAbGjPgERoBqIwMBAuHJHoaQaA2Bw8SKUZhGYgdydOSD09Q6GZ\nSjMAxIWeZkiEZiBXg4PStGnSX/zFUFim0gwAcaE9AxKhGcjVqVND96k0A0B8+vqkkyelGTPG9jra\nM4qH0AzkpL9f2r596DE9zQAQn0OHwgp/ybm5VlSai4fQDOTkv/936S1vGXqcVJipNANAPA4dkmbN\nGvvrqDQXD6EZyMnu3Wc+ptIMAPE5coTQjIDQDOTk9dfPfExoBoD4HDkizZw59tfNni0dPtz88SA/\nhGYgJ5WhmfYMAIjPkSNjvwhQCkH72DFWdy0SQjOQk5Mnz3xMpRkA4lNvpbmjI0wpevRo88eEfBCa\ngZz09p75mCnnACA+9YZmKfRCHzrU3PEgP4RmICcjtWdQaQaAeDQSmulrLhZCM5CTvr4zH1NpBoD4\nUGlGgtAMRIKeZgCID5VmJAjNQCSYPQMA4tNopZnQXByEZiASVJoBID60ZyBBaAYiQU8zAMTn6FHa\nMxAQmoFIVM6ewYT4AJA/2jOQIDQDkaDSDADxafRCQNozioPQDESCnmYAiE+9y2hLVJqLhtAMRILZ\nMwAgLqdOSQMD0jnn1Pd6Ks3FQmgGcjZhQril0gwAcUlaM5Lz8lhRaS4WQjOQs8rQTKUZAOLQSD+z\nRGguGkIzkJOkcjFxYritnD2D0AwA+Wo0NNOeUSyEZiAnlaGZ9gwAiEujoXnKFKmvL/RGo/URmoGc\n0Z4BAHFqZGETKRRBWOCkOAjNQM4mTQq3tGcAQFwarTRL9DUXCaEZyNmUKeG2vNI8bhyhGQDy1ozQ\nTKW5OAjNQM6mTQu35T3NHR2EZtTHzJab2RYz22pmt4+wz1dLzz9tZleVbf+smT1rZr8ws2+a2aTs\nRg7Ep1mVZi4GLAZCM5CzqVPDbfniJlSaUQ8z65B0h6TlkpZKWmlml1fss0LSYndfIumTku4sbb9I\n0ickXe3ub5XUIemjmQ0eiFAjqwEmaM8oDkIzkLNk9oyBgXBLpRkNuEbSNnff4e59ktZJurFinxsk\n3SNJ7r5R0iwzmy/pqKQ+SVPMbLykKZJ2ZzZyIELNas+g0lwMhGYgZ0lbRjIl0bhxhGbUbZGknWWP\nd5W2Vd3H3V+T9JeSXpG0R9Jhd/9+imMFoseFgChHaAZylrRlnD4dbqk0owG1/q05a1FgM7tU0h9J\nukjSQknTzOxjzRsa0Hq4EBDlxuc9AKDdVYZmKs1owG5JnWWPOxUqyaPtc0FpW5ekn7j7QUkys/sk\n/Zqkeys/ZPXq1W/c7+rqUldXV8MDB2LUrErziy82ZzwYu+7ubnV3dzflvQjNQM4q2zOoNKMBT0pa\nUrqob4+kmyStrNhnvaRVktaZ2TKFNoz9Zva8pD8zs3Mk9Uq6TtLjw31IeWgGioxKc+ur/MF+zZo1\ndb8XoRnISbKIyfjx0t/8jXTDDeHxuHFhG6EZY+Xu/Wa2StIDCrNf3O3um83s1tLza939fjNbYWbb\nJJ2QdEvpuafM7O8UgvegpJ9J+louBwJEotEVASWmnCsSQjOQkyQUT5ok3Xrr0Pak0jw4mM+40Nrc\nfYOkDRXb1lY8XjXCa/+rpP+a3uiA1sKFgCjHhYBATpJQPKli+Qh6mgEgf319oW0umUu/XrRnFAeh\nGcjJSKHZjMVNACBvR4+GhU3srLlmxob2jOIgNAM5odIMAPFqRmuGNNSewTm99RGagZyMFJqnTJGm\nTeMECwB5asYS2pI0YYI0ebJ04kTj74V8EZqBnIwUmv/1v5Y+9zlCMwDkqVmVZomLAYuC0AzkJAnN\nyTzNiYkTQ1WC0AwA+SE0oxKhGcjBwYPS3r1D9yuZEZoBIE+EZlRinmYgB11d0iuvSN/8pvSBD5z9\nPKEZAPLVjIVNEoTmYqDSDOSgpyfcvulN4WRaidAMAPmi0oxKhGYgBxMmhNuR5v8kNANAvgjNqERo\nBnKQhOZxI/wLJDQDQL4IzahEaAZyQGgGgLgRmlGJ0AzkgNAMAHEjNKNS1dBsZsvNbIuZbTWz24d5\n/s1m9qiZ9ZrZn1Q8t8PMfm5mm8zs8WYOHGhltYRmVo8CgPwQmlFp1CnnzKxD0h2SrpO0W9ITZrbe\n3TeX7XZQ0qclfXCYt3BJXe7+WpPGCxRCLaH5scekPXukhQuzGxcAIGjWMtoSobkoqlWar5G0zd13\nuHufpHWSbizfwd0PuPuTkvpGeI8R5gcA2tc554TbJDxXOnQo3G7alM14AABnotKMStUWN1kkaWfZ\n412S3jGG93dJ3zezAUlr3f2uMY4PKKRLL5WuvFK6+OLhn9+1K9wmqwYCALJFaEalapXmRi9Futbd\nr5L0AUmfMrNfb/D9gEIYGJDe/vaR52n++Mel886jrxkA8jAwIJ08KU2f3pz3IzQXQ7VK825JnWWP\nOxWqzTVx972l2wNm9h2Fdo9HKvdbvXr1G/e7urrU1dVV60cALam/Xxo/yr++OXOk3/99QnOMuru7\n1d3dnfcwAKTo2DFp2rSRrzsZq5kzQ+XafeRiCeJXLTQ/KWmJmV0kaY+kmyStHGHfM/4amNkUSR3u\nfszMpkp6n6Q1w72wPDQD7aBaaJakqVMJzTGq/MF+zZphT2sAWlgzWzOkcP3KpEnhnD5tWvPeF9ka\n9Wvb3fvNbJWkByR1SLrb3Teb2a2l59ea2QJJT0iaIWnQzG6TtFTSPEn3WfiRaryke939wfQOBWgd\ntYbmgwezGQ8AYEizQ7M01KJBaG5d1SrNcvcNkjZUbFtbdn+fzmzhSByXdGWjAwSKiEozAMQrzdB8\nwQXNfV9khxUBgRwQmgEgXmmGZrQuQjOQg74+QjMAxIrQjOEQmoEc9PePvLBJYupU6YUXpGefzWZM\nAICA0IzhEJqBHNTanrFli/SWt2QzJgBA0MwltBOE5tZHaAZyMDBQff7PqVOH7n/iE+mOBwAw5OhR\nKs04G6EZyMHg4NhC89/+bbrjAQAMoT0DwyE0AzlwH1to9kYXtAcA1IzQjOEQmoEcDA5WX0qV0AwA\n+SA0YziEZiAHtVSap0zJZiwAgDMRmjEcQjOQg1oqzdVm1wAApIPQjOEQmoEc1FJprhaqAQDpSCs0\nHzrU3PdEtgjNQA5qmT0DAJAPKs0YDl/bQA5qac8AAGRvcFA6dqz5i5vMnBnCOBd2ty5CM5CDWtoz\nAADZO35cOuccqaOjue87YYI0eXJ4f7QmvraBHFBpBoA4pbEaYIIWjdZGaAZyQKUZAOKURj9zgtDc\n2vjaBnJApRkA4kRoxkgIzUAOaq00L1qU/lgAAEMIzRgJoRnIQa2V5l270h8LAGAIoRkjITQDOaCn\nGQDiRGjGSPjaBnJATzMAxInQjJEQmoEcUGkGgDgRmjESvraBHLCMNgDEidCMkfC1DeSA9gwAiBOL\nm2AkhGYgB7RnAECcjhyRZsxI570Jza2Nr20gB1SakRYzW25mW8xsq5ndPsI+Xy09/7SZXVW2fZaZ\nfcvMNpvZc2a2LLuRA3GgPQMjITQDOaDSjDSYWYekOyQtl7RU0kozu7xinxWSFrv7EkmflHRn2dN/\nJel+d79c0tskbc5k4EBECM0YCV/bQA7GUmm+/XZp4cJ0x4PCuEbSNnff4e59ktZJurFinxsk3SNJ\n7r5R0iwzm29mMyX9urv/bem5fnc/kuHYgSgQmjESQjOQg7FUmn/v96SpU9MdDwpjkaSdZY93lbZV\n2+cCSRdLOmBm3zCzn5nZXWY2JdXRAhFKMzTPnBne3z2d90e6xuc9AKAdjaXSbBb2B2pQ61dx5d8+\nV/g+uFrSKnd/wsy+IulPJX2+8sWrV69+435XV5e6urrqGSsQHfd0Z8+YMEGaPFk6flyaPj2dz8CZ\nuru71d3d3ZT3IjQDORhLpXncOKoSqNluSZ1ljzsVKsmj7XNBaZtJ2uXuT5S2f0shNJ+lPDQDRXLy\nZAi2Eyak9xlJiwahORuVP9ivWbOm7veiPQPIwVgqzePGUWlGzZ6UtMTMLjKziZJukrS+Yp/1kn5X\nkkqzYxx29/3uvk/STjO7rLTfdZKezWjcQBTSbM1I0Nfcuqg0AzkYS6WZ9gzUyt37zWyVpAckdUi6\n2903m9mtpefXuvv9ZrbCzLZJOiHplrK3+LSke0uB+8WK54DCIzRjNIRmIAdjrTTTnoFaufsGSRsq\ntq2teLxqhNc+LelX0hsdELc0+5kThObWRXsGkIOx9jRTaQaA9FFpxmgIzUAOBgdpzwCA2KS5hHaC\n0Ny6CM1ADmjPAID4HDkSQm2aCM2ti9AM5ID2DACIz+HDtGdgZIRmIAcsbgIA8aGnGaMhNAM5YHET\nAIgPoRmjITQDOWBxEwCIDz3NGA2hGcgBi5sAQHzoacZoCM1AxpJWC2bPAIC40J6B0RCagYy51x6Y\nJdozACArhGaMhtAMZGws/cwS7RkAkJUsQvPMmeFz+A1i6yE0AxkbSz+zRHsGAGTl8OH0LwScMEGa\nPFk6fjzdz0HzEZqBjI1lCW2J9gwAyIK7dPRo+stoS7RotCpCM5Ax2jMAID4nTkiTJoVKcNoIza2J\n0AxkrJ72DEIzAKQri37mBKG5NRGagYyNtdJMTzMApC+LfuYEobk1EZqBjFFpBoD4UGlGNYRmIGP1\n9DRLVJsBIE2EZlRDaAYyNtZKsxSCM6EZANJDaEY1hGYgY2OtNEshMG/YkM54AAAhxBKaMRpCM5Cx\nsS6jnbj++uaPBQAQHDnChYAYHaEZyNjgoNTRkfcoAADlaM9ANYRmIGNjXREQAJA+QjOq4asbyNjA\nAKEZAGJDTzOqqfrVbWbLzWyLmW01s9uHef7NZvaomfWa2Z+M5bVAO6I9AwDiQ6UZ1Ywams2sQ9Id\nkpZLWipppZldXrHbQUmflvQXdbwWaDu0ZwBAfLgQENVU++q+RtI2d9/h7n2S1km6sXwHdz/g7k9K\n6hvra4F2RGgGgPhkWWmeOTN8HvPvt5ZqX92LJO0se7yrtK0WjbwWKCxCMwDEJ8vQPGGCNHmydPx4\nNp+H5qj21d3Iz0D8/AQMg9AMAPHJ8kJAiRaNVjS+yvO7JXWWPe5UqBjXoubXrl69+o37XV1d6urq\nqvEjgNbD7Bmtrbu7W93d3XkPA0ATDQ6Gqu+MGdl9ZhKaOzur74s4mI/SUGNm4yU9L+m9kvZIelzS\nSnffPMy+qyUdc/e/HMtrzcxHGwNQNJs3Sx/6ULitVbKCIP9U4mNmcvc61nhsTZyzUURHjoTwevRo\ndp/5zndK/+k/Se96V3aficbO2aNWmt2938xWSXpAUoeku919s5ndWnp+rZktkPSEpBmSBs3sNklL\n3f34cK+tZ5BAkdCeAQBxybKfOUF7Ruup1p4hd98gaUPFtrVl9/fpzDaMUV8LtDtCMwDEJet+ZonQ\n3Ir46gYyVk9o3rtXmj8/nfEAQLuj0oxaEJqBjNUTmsePl/r70xkPALS7LBc2ScyeLR06lO1nojGE\nZiBj9cye0dFBaAaAtORRaZ4zR3rttWw/E40hNAMZGxwMIXgsxo8PYRsA0Hx59DSfe6508GC2n4nG\nEJqBjNGeAQBxOXw4+/YMKs2th9AMZIzQDABxOXQo9BhniUpz6yE0AxmrJzTT0wwA6ckjNM+ZQ2hu\nNYRmIGP1hOZx48KqgIOD6YwJANpZXqGZ9ozWQmgGMlbP7BkSLRoAkJY8QvOsWWHZbi7ybh2EZiBj\n9cyeIRGaASAteYTmjg5pxgwWOGklhGYgY/Uuo01fMwCkI4/QLHExYKshNAMZuvde6X3vq789g1/j\nAUDz5RWa6WtuLYRmIEOPPhpuG+1pXr1a6u1t2rAAoG3190snT4ZWiawxg0ZrITQDGTILt42G5jVr\npAceaN64UBxmttzMtpjZVjO7fYR9vlp6/mkzu6riuQ4z22Rm/5TNiIF8HT4cAnM95+VG0Z7RWgjN\nQIaSk3Izepr372/OmFAcZtYh6Q5JyyUtlbTSzC6v2GeFpMXuvkTSJyXdWfE2t0l6TpKnP2Igf3m1\nZki0Z7QaQjOQoaTSXO/sGeU9zcl7AWWukbTN3Xe4e5+kdZJurNjnBkn3SJK7b5Q0y8zmS5KZXSBp\nhaSvS+JvGNpCnqGZSnNrITQDGWqk0py0Z3ip/kdoxjAWSdpZ9nhXaVut+3xZ0r+VxDI6aBuHD1Np\nRm0IzUCGmhGak2ozqwNiGLW2VFT+yGVmdr2kHnffNMzzQGFRaUatxuc9AKCdNHIhYNLTnPQ1E5ox\njN2SOssedypUkkfb54LStg9LuqHU8zxZ0gwz+zt3/93KD1m9evUb97u6utTV1dWMsQO5oKe52Lq7\nu9Xd3d2U9yI0AxlqdPaMgQFCM0b1pKQlZnaRpD2SbpK0smKf9ZJWSVpnZsskHXb3fZI+V/ojM/sN\nSf9muMAsnRmagVaXd2im0pyuyh/s16xZU/d7EZqBDCWtFV7HvASV7RksdIJK7t5vZqskPSCpQ9Ld\n7r7ZzG4tPb/W3e83sxVmtk3SCUm3jPR22YwayNehQyG85uHcc6k0txJCM5ChU6fCbT2Bl/YM1MLd\nN0jaULFtbcXjVVXe44eSftj80QHxOXRIWrw4n8+m0txauBAQyNChQ+G2nsCbVJqT0EylGQAal2d7\nxowZ0uuvS6dP5/P5GBtCM5Ch7dvDbT2Bl55mAGi+PEOzWfjspKCCuBGagQztLM2OW88cy1SaAaD5\n8gzNEi0arYTQDGQo+RVcPaGZnmYAaL68QzMXA7YOQjOQoSToUmkGgDjkHZrnzJFefTW/z0ftCM1A\nhpKgW29opqcZAJpnYEA6flyaOTO/McybJx04kN/no3aEZiBDjYbmvj7pltKsuoRmAGjMkSPS9On1\nLTjVLHPnEppbBaEZyFAjQXf6dOnYMemJJ8Jj2jMAoDF5t2ZIITT39OQ7BtSG0AxkKAm69VQ1Zs2S\nDh8eekylGQAaE0Nopj2jdRCagQw10p5RGZqpNANAY2IIzbRntA5CM5ChRoIulWYAaK6DB8PsFXmi\nPaN1EJqBDDUy5dzMmeGilVmzpN/5HSrNANCoV1+Vzjsv3zHQntE6CM1ARsorw/WE5gkTwuwZknTZ\nZVSaAaBRsVSaDxyQ3PMdB6ojNAMZGRgIq/rVK5mneWBAmjiRSjMANCqGSvOkSdLkyeE3iYgboRnI\nyODg0KwZ9cyeUb6M9sSJVJoBoFExVJolWjRaBaEZyEh5pbme9oyOjqFK84QJhGYAaFQsoZmLAVsD\noRnISBIM4NLEAAAXnUlEQVSa582T3vWusb9+/PhQZaY9AwCaI4b2DIlKc6sYn/cAgHYxOBhC8/79\n9b2+vNJMewYANC6mSjOhOX5UmoGMDAzU18ucGD9eOn06tHYkARoAUL9YKs20Z7QGQjOQkUZnz+jo\nkE6dCuG5o4NKMwA0orc3FCKmTct7JLRntApCM5CRpD2jXh0d4QTf0REq1lSaAaB+Bw+GKnM9F2Y3\nG+0ZrYHQDGSkGe0Zjz0WLgak0gwAjYmln1miPaNVEJqBjDSjPUMKoZlKMwA0JpZ+Zon2jFZBaAYy\n0qzQLIWq8z/8Q+NjAoB2RaUZY0VoBjJSviJgPcaXTRB5/fXhlmozANQnpkrz3LlhPO55jwSjITQD\nGWlmpfmcc8IV3ydOND4uAGhHMVWaJ00K5/UjR/IeCUZDaAYy0mhoHl+xFNG0adLx442NCQDa1auv\nxhOapdDXXO/iV8gGoRnISDOmnCs3dSqVZgCoVzLlXCzOP1/auzfvUWA0hGYgI41OOUdoBoDmiak9\nQyI0twJCM5AR2jMAIB6xtWcsWEBojh2hGcgI7RkAEI+eHmn+/LxHMYRKc/wIzUBGmt2eMXmy1Nvb\n2JgAoB25h4vu5s3LeyRDCM3xIzQDGWm0PaNy/s5zziE0A0A9jh0L5+OpU/MeyRBCc/wIzUBGGg3N\nlQuZUGkGgPrE1pohhdC8b1/eo8BoCM1ARhpdEXDy5LMfE5oBYOxia82QqDS3gvHVdwHQDI1Wmhcu\nlL773bBylERoBoB67d8fX6V5zpxwcXdv79lFEsShat3LzJab2RYz22pmt4+wz1dLzz9tZleVbd9h\nZj83s01m9ngzBw60mkZDsyStWCG9973hPqEZAOoTY3uGWRgTLRrxGjU0m1mHpDskLZe0VNJKM7u8\nYp8Vkha7+xJJn5R0Z9nTLqnL3a9y92uaOnKgxTQ65VwlQjMA1CfG9gyJFo3YVas0XyNpm7vvcPc+\nSesk3Vixzw2S7pEkd98oaZaZlf/8Zs0aLNDKGp1yrhKhGQDqE2N7hkRojl21r/BFknaWPd5V2lbr\nPi7p+2b2pJl9opGBAq2uGe0Z5ZhyDgDq09NDpRljV+1CQK/yfGKkavI73X2Pmc2V9JCZbXH3R2of\nHlAczW7PmD1b+ulPm/d+ANAuYq00s5R23KqF5t2SOssedypUkkfb54LSNrn7ntLtATP7jkK7x1mh\nefXq1W/c7+rqUldXV02DB1pJs9szLr5Yeuml5r0fatPd3a3u7u68hwGgATFeCCiFSvPGjXmPAiOp\nFpqflLTEzC6StEfSTZJWVuyzXtIqSevMbJmkw+6+38ymSOpw92NmNlXS+yStGe5DykMzUFTNbs/o\n7JR2lX6EjfVXjUVU+YP9mjXDntYARCzWCwEvuED69rfzHgVGMmpodvd+M1sl6QFJHZLudvfNZnZr\n6fm17n6/ma0ws22STki6pfTyBZLuM7Pkc+519wfTOhAgds0OzRMnSn19YXnt+fOl06elCROa9/4A\nUES9vdLJk6HFLTadndLOndX3Qz6qLm7i7hskbajYtrbi8aphXrdd0pWNDhAoikZXBKzU0RGCeF/f\n0PsDAEZ34ECoMluEc3tdeKH0yiuhGBLj+Nody2gDGWl2pTkJzadODb0/AGB0sbZmSNLMmaG4cvhw\n3iPBcAjNQEYIzQCQv1hnzkhceCEtGrEiNAMZSas9IwnNtGcgYWbLzWyLmW01s9tH2OerpeefNrOr\nSts6zewHZvasmT1jZp/JduRA+vbuDbNUxKqzM7RoID6EZiAjaVWakwVOqDRDksysQ9IdkpZLWipp\npZldXrHPCkmL3X2JpE9KurP0VJ+kP3b3KyQtk/SpytcCrW73bmlR5TJtEeFiwHgRmoGM0J6BjFwj\naZu773D3PknrJN1Ysc8Nku6RJHffKGmWmc13933u/lRp+3FJmyUtzG7oQPp275YWRvy3mvaMeBGa\ngYw0e0VAQjNGsEhS+VfurtK2avtcUL5DaX7+qySx1AIKpRUqzbRnxInQDGSk2SsC0tOMEXiN+1VO\naPXG68xsmqRvSbqtVHEGCmPPnrhDM5XmeFWdpxlAczS7PWPcuBCUt24den9A0m5JnWWPOxUqyaPt\nc0Fpm8xsgqRvS/p7d//H4T6gfBXXyhUSgdjF3p5BT3NzdXd3q7u7uynvZe61FiXSYWae9xiALHz5\ny9LLL0tf+Urz3rN88vuXXpIuuqh5743amJncPZplCMxsvKTnJb1X0h5Jj0ta6e6by/ZZIWmVu68w\ns2WSvuLuyyws4XqPpIPu/scjvD/nbLSsU6ek6dOl119vbhGjmXp7w3zNr7/e3N9OImjknM3/DiAj\nzZ5yrhKVZkiSu/dLWiXpAUnPSfoHd99sZrea2a2lfe6XtN3MtklaK+kPSy+/VtLNkt5tZptKf5Zn\nfxRAOvbtC3M0xxqYJWnyZGnWrDCfNOJCewaQkWa3Z1SipxkJd98gaUPFtrUVj1cN87ofiWIKCiz2\n1ozEL/2StGNH3PNJtyNOjkBG0g7NVJoBYHSxz5yRuPRS6cUX8x4FKhGagYzQngEA+Yp95ozEpZdK\n27blPQpUIjQDGaHSDAD52rWrNdozFi+m0hwjQjOQEXqaASBfL7/cGrMM0Z4RJ0IzkIEDB6QvflGa\nNCm9z6DSDACje/nlcJFd7AjNcSI0Ayk7cUL6zGfC/Xnz0vscQjMAjK5VQvP550vHjoU/iAehGUjZ\nhg3SunXh/sSJ6X0OoRkARvb669KhQ60xjZsZ1eYYEZqBlPX2Dt1fsiS9z6GnGQBG9sorYYnqVlll\nj9Acnxb5qwO0rv7+ofvLlqX3OVSaAWBkrXIRYILQHB9CM5Cyvr5sPofQDAAj27GjNfqZE4sXM1dz\nbAjNQMr6+6UPfzj9igGhGQBG1ioXASaWLJFeeCHvUaAcoRlIWV9fuPDkkkvS/Rx6mgFgZDt2tFZ7\nxtKl0nPP5T0KlCM0Aynr65MmTEj/c6g0A8DIWq094/zzpdOnwzz/iAOhGUhZfz+hGQDytnWrdNll\neY+idmbSFVdQbY4JoRlIWV+fNH58+p9DewYADO/w4TBP84IFeY9kbGjRiAuhGUhZmpXmhx4auk+l\nGQCGt3VruLDOLO+RjA2hOS6EZiBlaVaar7tu6D6hGQCG98IL6S4ulRbaM+JCaAZSlseFgJ/9rLR5\nc/qfCQCtoNX6mRNLl0rPPCO55z0SSIRmIHVZXQhY3tP8X/6L9J3vpP+ZANAKWrXSvGhROLfv3Zv3\nSCARmoHUZXUhYFJpTsLzhRem/5kA0ApatdJsJl19tfSzn+U9EkiEZqDp3MOJLgmxWbdnnDwZbidN\nSv8zASB27q1baZYIzTEhNANNdupUuD1xItz292dbaU4+v68v/c8EgNjt2iWdc440Z07eI6kPoTke\nhGagyY4dO/M2q0pz0pbR2zv0uQDQ7n7xC+ltb8t7FPW7+mpp06a8RwGJ0Aw0XWVoTvtCwFdekT7y\nESrNADCcn/9ceutb8x5F/S65RDpyhOW0Y0BoBposCct790pf+EKo/KbZntHZGX7tODAQeqmfeips\nJzQDQAjNrVxpNpPe8Q7pscfyHgkIzUCTJaH5scekL34xzJecdntGR8dQpZnQDABDWr09Q5Le+U7p\nRz/KexQgNANNdvx4uN2+Pdz29mYTmpOe5iNHwi2hGUC7O31a2rZNuvzyvEfSmGuvJTTHgNAMNNnr\nr4fbnTuHHqc9e8a4cUOVZkIzAATPPSddfLE0eXLeI2nMO94RfouYfL8gH4RmoMmS2St27w63J09m\nU2lOQvKhQ+GW0Ayg3W3cGAJnq5s6VbriCumJJ/IeSXsjNANNloTmgwfDbRaV5o6OobaQ9evDLaEZ\nQLt77DFp2bK8R9Ec73639PDDeY+ivRGagSZLQvPhw+E2i3may0NzgtAMoN0VKTQvXy5973t5j6K9\nEZqBJktCc3nvWdqhedy4M0Pzn/85oRlAezt0KLTJXXFF3iNpjmuvlbZsYb7mPBGagSZLQnO5LNsz\npBDSCc0A2tnGjdLb357++TcrEydKXV3SQw/lPZL2RWgGmqy3N4TYclm0Z1RWtgnNANrZD38Y5jcu\nkhUrhq5bQfYIzUCT9fZKM2eeuS2LSnNvr3TlldKePYRmAHjgAel978t7FM31oQ9JGzZIJ07kPZL2\nRGgGmqw8NCcV5yx6mnt7pUmTpPPPHwrNDz44tOgJALSLnp6wwFQRppsrN3eu9Ku/Kv3f/5v3SNoT\noRlost5eadascH/69HCbRXtG+cqDEyZIp05J739/WMYbANrJQw+FKdrSPvfm4aMflb75zbxH0Z4I\nzUATHTsW/rzlLeFxEpqzas+YODE8njBhaBlvfo0HoN1s2BCKBkX04Q9Ljzwi7dqV90jaD6EZaKIZ\nM6T77pN+67ekf/Wvwq/RpOzaM8orzUloThZZAYB20Nsrffe70gc/mPdI0jF9uvSxj0lr1+Y9kvZD\naAaa7NQpaf586c47Q4iW8mnPePXVcH/r1jMvCty5M92xAECeNmyQrr5aWrAg75Gk5w//ULrrrjNn\nTUL6CM1Ak7gP3U/CctKWMWlSup89XHtG4rbbpK98Jdw/cUK68MLh55IGgCL4n/9T+hf/Iu9RpOvy\ny8NvMu+8M++RtBdCM9Ak5YuLJKHZLNyec066n53M01xeaS6XhPdkae+kdWM4p083f3wAkIVXXpF+\n9KNwsVzRffGLYfXXY8fyHkn7IDQDTXLo0ND9ZMq5JIAm4Tktw/U0S9Ls2eE2qYIfORJuX3hh5Pea\nOlX6D/8hnXECQJruuEO6+eZwHiu6t741LHby+c/nPZL2UZDFJYH8lc9Sce654Tar6Y46OkJAr2zP\nWLNGevxx6ejR8LgyNB87NjTDR6K/X3riifTHDADNdOCAdPfd0lNP5T2S7Py3/xZma7rpJmnZsrxH\nU3xUmtH2/v2/DwuCjNXBg2dWkMsvyEgWNZk8ubGx1aoyLCe3CxeGVQIrQ/P27dLAQGgjOXXq7Pdb\nvz78mhMAWsXnPx96mTs78x5Jds47T/rrvw7tKAcO5D2a4iM0o+09/ri0b9/YX/faa+E2mZliuKuY\nswrNU6aE28rQPGdOCMZHj0qf/rT0qU+FVo6enqHxJ4FaOvNiRk7AAFrFj34k/Z//I33pS3mPJHsf\n+pC0cqX027995rU1aD5CM9pevTNbJBdfJFO7nTx59j5dXUOtGmmaNi3cVlaczzsv9FcfOSLde2+o\nMC9ZEkJzT0/Ypzw0l7eYJM8DQMz27QuV1rvuGlqNtd38x/8ovfnNocc5+U5C81UNzWa23My2mNlW\nM7t9hH2+Wnr+aTO7aiyvBfJWb2hOWh327w+3w1Wa3//+bBYXSS56SSrbSWju7ByqNCfhvTI0J8eR\n3D//fOnjHyc0tyrO2Wgn+/ZJv/mbYTGp3/qtvEeTn3HjpK99Tbr2Wuntb5d+8pO8R1RMo4ZmM+uQ\ndIek5ZKWSlppZpdX7LNC0mJ3XyLpk5LurPW17aq7uzvvIWQu5mNOQnN5a0ItkrCZhMvXXw9V3fvv\nD4+zPOYkNCfBOKl6z5w5FJqT/uskNCftF+Wh+dVXQ3V63rz6QnPM/5/bAefsdLTj3+tWOOYf/jBc\n/PY7vxOuTWlUKxzzaMaNk/7zf5a+/GXpIx+RbrklLG41mlY/5qxVqzRfI2mbu+9w9z5J6yTdWLHP\nDZLukSR33yhplpktqPG1bakd/5LGfMxJT/JY57pM5jxOwuXJk2HZ1g98IDzOMzS/5S3St74V7s+c\nGULzuNK/9gsvDGNNVgZMjkMKQXruXEJzC+OcnYJ2/Hsd6zH39UkPPihdf32YWu5//A/pz/6sOdN6\nxnrMY/Xbvy1t3hx+03jtteG/1T33DF3HUq4ox5yValPOLZJUvujuLknvqGGfRZIW1vBaIHcvvRRu\ne3qGFiWpRbJASNKecfz40AV5WUtC85w54Xb8eOnDHw73Z8wI1eTkS2X69BCMn3suPC5f6KSnZyg0\nP/tsNmNHU3HORsvr6wtFjH37pL17w5/nngtTyW3cKF12mfS7vxsKA1ldbN1qZswIi5/cfrv0ne9I\n990nrVoVgvSyZdLSpdIll4T/xvv2hTn90165tgiqheZaf2Hd0M94118/ygBqGEGr7fPii9KPfxzP\neLLYZ8cO6Qc/iGc85Z55RvrlXw5TFc2bV33/xE9+Iv3ar0l/9VfSww+Hk3pek8zPnRtuL7nk7Ofm\nzQuh2V36xjfCr+3+/u+lv/u70Pv2pS+F/zfu0vPPh6uwFy+W/uiPRv+3KZ1d3Xn+eemnP23OMaEu\nuZyzh/t3Vuu2vF9fy3u+9FJoBSjSMVXbtnu39N3vpv/5AwPhN1/JnxMnwn7Tp0vz54drLM4/X3rT\nm6Rbb5W+/vUwlSZqM3VqqMjffHP4YeSZZ8IPHi+8ID3yiPTooyFUv/ZauJB89uxQ/Jk48cw/EyYM\n/bYyOe8Pdzvac0VgPkqqMLNlkla7+/LS489KGnT3Py/b528kdbv7utLjLZJ+Q9LF1V5b2j7GTlIA\niIu7R/GVwDkbAKqr95xdrdL8pKQlZnaRpD2SbpK0smKf9ZJWSVpXOmEfdvf9ZnawhtdG82UDAAXA\nORsAUjJqaHb3fjNbJekBSR2S7nb3zWZ2a+n5te5+v5mtMLNtkk5IumW016Z5MADQzjhnA0B6Rm3P\nAAAAAJDzioBFn0jfzDrN7Adm9qyZPWNmnyltP9fMHjKzF8zsQTMr3BpGZtZhZpvM7J9Kjwt9zGY2\ny8y+ZWabzew5M3tHGxzzZ0t/t39hZt80s0lFO2Yz+1sz229mvyjbNuIxlv6bbC2d196Xz6jTU/Rz\nttS+523O2Zyzi3DMaZ+zcwvN1h4T6fdJ+mN3v0LSMkmfKh3jn0p6yN0vk/Rw6XHR3CbpOQ1dzV/0\nY/4rSfe7++WS3iZpiwp8zKW+109Iutrd36rw6/yPqnjH/A2Fc1S5YY/RzJYq9AEvLb3mr80s18JE\nM7XJOVtq3/M25+wCHzPn7Cads909lz+SflXS98oe/6mkP81rPBkd8z9Kuk7hH+f80rYFkrbkPbYm\nH+cFkr4v6d2S/qm0rbDHLGmmpO3DbC/yMZ8r6XlJsxWujfgnSb9ZxGOWdJGkX1T7/yrps5JuL9vv\ne5KW5T3+Jv53aLtzduk4C3/e5pz9xvYiHzPnbG/8nJ1nFWSkCfYLqfRT3lWSNir8zystiaH9kubn\nNKy0fFnSv5U0WLatyMd8saQDZvYNM/uZmd1lZlNV4GN299ck/aWkVxRmWjjs7g+pwMdcZqRjXKhw\nHksU7ZzWVudsqa3O25yzOWdLBTvmMk07Z+cZmtvmCkQzmybp25Juc/czFmv28ONNYf5bmNn1knrc\nfZNGWEChaMes8FP71ZL+2t2vVpiR4IxfcRXtmM3sUkl/pPAT/UJJ08zs5vJ9inbMw6nhGIt0/EU6\nlqra5bzNOZtzdqJoxzycRs/ZeYbm3ZI6yx536szEXwhmNkHhxPu/3P0fS5v3m9mC0vPnS+rJa3wp\n+DVJN5jZS5L+t6T3mNn/UrGPeZekXe7+ROnxtxROyPsKfMxvl/QTdz/o7v2S7lP49X2Rjzkx0t/l\nynPaBaVtRdEW52yp7c7bnLM5Zxf1mBNNO2fnGZrfmITfzCYqNGOvz3E8TWdmJuluSc+5+1fKnlov\n6V+W7v9LhZ65QnD3z7l7p7tfrHCRwf9z94+r2Me8T9JOM7ustOk6Sc8q9IwV8pgVesSWmdk5pb/n\n1ylcRFTkY06M9Hd5vaSPmtlEM7tY0hJJj+cwvrQU/pwttd95m3O2JM7ZRT3mRPPO2Tk3a39AoTF9\nm6TP5jmWlI7vnQo9Yk9J2lT6s1yhIf/7kl6Q9KCkWXmPNaXj/w1J60v3C33Mkv6ZpCckPa3wE/zM\nNjjmf6fwRfMLSfdImlC0Y1aovO2RdFqhn/eW0Y5R0udK57Mtkt6f9/hT+O9R6HN26Rjb9rzNObvw\nx8w5u8FzNoubAAAAAFUUZg5RAAAAIC2EZgAAAKAKQjMAAABQBaEZAAAAqILQDAAAAFRBaAYAAACq\nIDQDAAAAVRCaAQAAgCr+P0IGB/r8iyrXAAAAAElFTkSuQmCC\n",
      "text/plain": [
       "<matplotlib.figure.Figure at 0x7f80a388b210>"
      ]
     },
     "metadata": {},
     "output_type": "display_data"
    },
    {
     "data": {
      "image/png": "iVBORw0KGgoAAAANSUhEUgAAAY0AAAF/CAYAAAC1/ZXDAAAABHNCSVQICAgIfAhkiAAAAAlwSFlz\nAAALEgAACxIB0t1+/AAAIABJREFUeJztnXuQXNWd379HM6PnMA9pJIQYScgYYxQeM9JgZIsNw0Za\nw+xmZ7KxElnZFSEVjePsJs4fQV5vJWVSydZm49oku3kQP3ZhK+UJJUhg7cRsjBZkGxIMZEFgXgJh\nKQghni0IXowFnPzx68M9ffre2+c+uu+93d9PVZe6b9++99c9cH7n91ZaaxBCCCE+LCpaAEIIIdWB\nSoMQQog3VBqEEEK8odIghBDiDZUGIYQQb6g0CCGEeFOI0lBK/ZFS6mWl1OMx5/yBUupZpdRhpdRk\nJ+UjhBASTlGWxs0Arol6Uyk1A+CjWusLAMwDuKlTghFCCImmEKWhtf4BgFrMKb8M4I/r5/4QwIhS\n6uxOyEYIISSassY0zgXwgvX6BIDxgmQhhBBSp6xKAwCU85r9TgghpGD6ixYgghcBrLdej9ePNaCU\noiIhhJAUaK3djbkXZbU0vgVgLwAopbYBOK21fjnsRK116R9f/vKXC5eBclLOKstZBRmrJGcWCrE0\nlFL/BcBVAMaUUi8A+DKAAQDQWn9Va/0dpdSMUuo5AD8BcH0RchJCCGmkEKWhtf6sxzm/0QlZCCGE\n+FNW91RXMT09XbQIXlDOfKGc+VEFGYHqyJkFldW/VSRKKV1l+QkhpAiUUtBdFggnFWF+HpieBmZm\ngNOni5aGENJuqDRIJo4cAb73PeCuu0SBEEK6GyoNkonly+XfqSnga18rVhZCSPthTINk4vRpsTC+\n9jVgZKRoaQghPmSJaVBpEEJIj8FAOCGEkI5ApUEIIcQbKg1CCCHeUGmQroU1JITkD5UG6VpYQ0JI\n/lBpkK6FNSSE5A9TbknXwhoSQsJhnQYhhBBvWKdBCCGkI1BpZIQZOtWCfy9CskGlkRFm6FQL/r0I\nyQaVRkaYoVMt+PciJBsMhGeEGTrVgn8vQpg9VbQYhBBSKZg9RYgDA96EtAcqDdKVMOBNSHug0iBd\nSa8FvGlZkU5BpUG6koUFYNcu4O67eyPgTcuKdIr+ogUgpB2MjAAHDhQtRefoNcuKFAezpwjpAphK\nTJLAlFtCCCHeMOWWkArAYDXpBqg0COkQrYLVVCqkClBpENIhWgWrmQFFqgCVBiEdolUaMDOgSBVg\nIJyQksAMKNIpmD1FCCHEG2ZPEUII6QhUGoQQQryh0iCEEOINlQYhhBBvqDQIIYR4Q6VBCCHEGyoN\nQggh3lBpkJ6DPZ4ISQ+VBuk52OOJkPRQaZCegz2eCEkP24iQnoM9nkivw95ThBBCvGHvKVJZGJQm\npFpQaZBCYVCakGpBpUEKhUFpQqoFYxqkUBiUJqTzMBBOCCHEGwbCCckIA/KE+EGlQQgYkCfEFyoN\nQsCAPCG+MKZBCBiQJ70FA+GEEEK8YSCcEEJIR6DSIIQQ4k1hSkMpdY1S6mml1LNKqS+GvD+mlPpT\npdSjSqkfKaX+dgFiEkIIsSgkpqGU6gPwDIAdAF4E8BCAz2qtn7LOuRHAEq31l5RSY/Xzz9Zav2ed\nw5gGKS3z85LKu3w5sLDAADspD1WMaXwCwHNa62Na6zMAbgUw65zzEoCh+vMhAK/bCoOQssPaD9KN\n9Bd033MBvGC9PgHgCuecrwO4Ryl1EsBZAP5Gh2QjJBdY+0G6kaIsDR+f0m8BeFRrvQ7ABID/oJQ6\nq71ikaIpWzuPLPIsLAC7dgF3303XFOkeirI0XgSw3nq9HmJt2HwKwG8DgNb6qFLqxwAuBPCwfdKN\nN9744fPp6WlMT0/nLy3pGMalA8iCfeBAdeUZGSlefkIA4NChQzh06FAu1yoqEN4PCWz/FQAnATyI\n5kD4vwbwptb6nymlzgbwfwBcqrV+wzqHgfAuY2ZGYgBTU+XYoZdNHkLyoJIV4UqpawH8WwB9AP5Q\na/07SqnPAYDW+qv1jKmbAWyAuNF+R2u94FyDSqPLKFs7j7LJQ0geVFJp5AGVBiGEJKeKKbeEEEIq\nCJUGIYQQb6g0CCGEeEOlQUgEZasZIaQMUGkQEkHaNiBUNqSbodIgJIK0bUDYc4p0M1QahESQtg2I\nUTZjY8DJk9WwOGgdEV9Yp0FIzpiCwJMngfvvl2O7dpW7pcj0dNAupeyykuywToOQEmF6Tg3VG/tX\nocstO/ISX2hpkJ6nXcOSqtSCpEqykuywjQghGaBrhvQadE8RkoG8XDMMJpNegEqD9Dx5DUtiqi3p\nBYoawkRIItoVdwDyG5bka7G087sQ0m4Y0yCVoApxB99gsvtdRkaoREhnYUyDdD1mFz84CNRq5YwZ\nGItl//742IZrkdCtRaoElQYpFVHB5IUFqbB++23g4MFyL66tlIAbQ2lHjUQeQXkG9kkoWuvKPkR8\n0k1cdZXWgDx27Wp879pr5fjUlNa1Wn733LdP7nvttflcN6mctZp81zy/U9zv2MlrkHJSXztTrbu0\nNEipiNt155Xl5JK3eyipnMatled3ysN6YZU4CYOBcFIqiqhMnpkRhTE1lb9CKoo8fkdWiXcvrAgn\npAVxaa5cHEmvQaVBSAuqkLJLSKdgyi0hLaB/npB8oKVBegK6oAgJoHuKkIrCliKkCLIoDfaeIiSC\ndizo7jVNuq95j7EWUnaoNAiJoB0LuntNN9ZCy4OUHSoN0rWELcBJFuV2BM/DrmnHWmh5kLLD7CnS\ntYRVeiep/m5HBbp9zf37gbk56adlYJYXKTtUGqRrCVuAkyzK7WjvYV8zTIG1UlRsIkiKhtlTpLK0\ncjWFpdmWKfU2TfsSFimSPGDKLelJ2rGA5hWI9omnmPOSKLBu7JNFOg9TbklP0g7/f6tAtK9SCbuO\nfeyii4CnnvJTdPY9b7oJuOGGclhKpDeh0iClxGdxXliI36mnsRpaKSLf7Ka4eAoAnDoFbNkCbNiQ\nTAHdcANdUqRg0g7iKMMDHMLUtaxdGwwAmptLdw3fIUL2EKZjx+IHIvkOWAobrFSrBd9rakrr7dv9\n5GvX8CnSu4BDmEi38e67wfO0YStf95WdxWR28lG7ft803LDMq/37gfPPB9auBW6/HRgaapQvbtRt\nO4ZPEZKKtNqmDA/Q0uhaduyQ3fXERPrdte8Y1Tx28j4jY13Lx5Uv6XjVvMfUkt4BGSyNwhf+LA8q\nje6lHXOz23kvnwW/lXJKqrw4w5ukJYvSYMot6Uny7vHkkwrbqkYk7v0weZl+S9LCOg1CEpJ3jUe7\niwbD5M16TzZH7F1Yp0EqQZkWqbxrPEzgu12EyeveM+nvy+aIJA3MniIdI0mzwHbjZiRl7enk+/m0\n9/HJoEr6+7I5IklF2mBIGR5gILxSlLneICyonCQ7yTco3c7gddLft5PJBqRcgHUapAqUud4gbNed\nZOfuu2v3PS+NRZL0921HF1/S/TAQTgjCg8pJspN8gtLz88CTTwJHj4pCeOml6PjDOedIqxFAZm7c\ncUfmr0jIhzB7ipA2kFdGlAlQP/YYUKvJsbEx4LXX5LnJhrID2f/7fwcWxuwscOed2b4LITZUGoSU\nGDtdFhDLZWQEOHiw0Yqxz1uzBnjlFWBiArj33nxdSGXKYiPFkEVpMKZBSJsxcYzJSbEa7r4buO02\nYNMmYMkSYM8esSrseMeDD4oFkrfCAMqVxUaqBy0NQtpMlJvLLdgzTQvbPSuDleSE7ilSWXxdJWV1\nqWSRq6jFu0wjb0kxUGmQyuLbziNN24+siubjH5cMpoEB4OGHgY0b85HLwMWbFAXbiJDKElW34C74\naaqXs7bJOHUKePNNeX7llcALL/jL70PWNiCEFAED4aRQogrS3GBtmsLArG0yBgaC69x3XzL508AA\nNakCdE+RUpKHvz+r++f4cbEw7rsv3DWVNwxQk07BmAbpOsyCv2yZLN5VdNkkcTfZ1eIPPNAZJUV6\nFyoN0rXkPffCl1YLvo9CSCK7fe7ixXJtKg7SLhgIJ11LUe27WwXR7fe3bAE2bGhWIElkN+cCwM9+\nFh14J6RoGAgnpaaozritFnz7/XXrwgPYSWZ2LCyIhWGuHRV4d8k6B4SQxKTtqZ71AeAaAE8DeBbA\nFyPOmQbwCIAfATgU8r5v+3hCEtFq1oT9vu8ci1azNHbv1nrxYjnPd8ZF1vkcSWaGkO4BGeZpFBLT\nUEr1AXgGwA4ALwJ4CMBntdZPWeeMALgfwKe11ieUUmNa69ec6+gi5Ce9Rav4hW+WVqvsKDuusWlT\nuMvLlefMmebGh0mwW7Dn0U2XtSbVoIoNCz8B4Dmt9TGt9RkAtwKYdc7ZA+C/aq1PAICrMAjpBCae\nEVc/4TvMqJWrzcflBTTWc6xYkc1998YbwfMzZ5J/3oW1Jt1PUUrjXAB2mO9E/ZjNBQBWKqXuVUo9\nrJT6tY5JR0idI0eCqvDRUUkBPuccYOVKYOfOxjhCq/hClHIxnztzJuiCOzQk74XFVGzlcsst2abv\n2QF4U8yYBc4d736KUho+PqUBAFsAzAD4NIB/qpS6oK1SkUrQqeDv/LwMTgKA4WHgkUekZuTUKRmm\ndPBg427a3mVv2eIvo/ncwYMSDB8ZibdK8kwOmJqSfycmRAFlpcwjfUk+FJVy+yKA9dbr9RBrw+YF\nAK9prd8B8I5S6vsALoMEzj/kxhtv/PD59PQ0pqen2yAuKRNZe0oluY+ZtHf11VI3Ye/MJycbd9P2\nLnvJktYpuWGfM9dz+1LZxL2XlNtuy7dpYp6ykfw4dOgQDh06lM/F0kbQszwgyuoogPMALAbwKICL\nnHM+DuAggD4AywE8DmCzc04eiQSkYvhmK7XjPrWa1rOzWs/NNd87KqNq+/b4DKe9e7VevVrrHTuY\nwUQ6A6qWPQUASqlrAfzbulL4Q6317yilPlfXBF+tn/OPAVwP4AMAX9da/4FzDV2U/KQ42t1S3GQA\nDQxIoPmWW5Lfx5Zxzx7/rKlOVr2T3oVtRAjJkbwX8VZKLkujQqa4kjRUMeWWkNISlwGUJgjfKiU3\nLnj88Y/LsdWrJQjvwhRX0mloaRDiEGcZdMKVZFsP998PvPWWHB8fb+5HxXbqJA10TxESgc/IVl/m\n54Hbb5eMqokJ4N5727NIux1vf/YzUSBPPtksv298h24sYkP3FCERmJGtr70mnWOzYKfgnncesH9/\na1dVnDsr6j3bPfbQQ2JhhCkMwL8anW4skhdsjU66DntX3dcnx+zOsWl33fZifvPNwNxc63qRuJqS\nqPcWFhqthzxapLNSm+QFLQ3Sddi76m3bmnfqaXfdq1cDY2PJ5mXY5yxb1mhZRH3e13pIAiu1SV5Q\naZCuw16Mv/lN2anbrh3z/tgYcPKkfybU8ePi5jLtQ3wWYvuc48cblVUnF/J2KKJ2wPkg5YeBcNJ1\ntAoOm/dPnpTsJCC+Fbkha6YSM51aw0LHzsDsKdLTpI1R2Iv4kiWBAjGLlbnu0aNiqSxbBgwOSjwj\nTQHewEDz5+fngW9/G3j3XWDrVukF1cvKhIq1MzB7ivQ0aWMUtnsorBW5ue6JE6JQDh6UhT/pQmZ3\nsXU/f+RIdNfcXoSxl/JDpUEqT9rMINvPH7ZYmesOD6e7fph8UcFwQPpc1WqBL7/T/v0yxBOqEnvp\nadJ2OizDA+xyS3Tred5RtJqPba577Fi664fJ5870Nl1zV61q7oSbdf53Evbt03p4uD334xzy8oEM\nXW4LX/izPKg0SBY6uSgbotq6hx1v1QI+z8XY/i1GR/Nd3Iv4nUk8WZQG3VOkZ3DdL8Y1NDjY6BbK\n+z42CwuSqbVkibRMN++Hucda+ffzrPI2v8XoqEwozNM9xMLCLiOttinDA7Q0SALCXENjY8GxtWvl\nWNYdfKuddV477zhLJOl3SOLia+e1SWcALQ1CWuPueEdGgMsvD94/dSpIj82yg48LfIfJkZY4SyTp\nd0gSgG7ntUkFSKttyvAALQ2SgLAdb60mFoa9Y8+6gzf3+ehHte7ra7Yq0uy8fe5rn7NjR/R3yEqn\nxu2S9gEGwgkR9u0TJTA66j9z213EazWtN22S2d7uIp3EtWRnIw0MZFtgfe5rnzM72z6XEN1N1SeL\n0mCXW1Jp3GpwUywHBMVyrVpRGPeJ/XrDhvAOtGGuJbdyfGhIZBkYkPf7+mSWRxb3TNLmiGnmmvvi\n/l6dhHNBiodtREilcXsVvf22+NoBYHISuOeedMOJotpZmL5Vy5ZJA8Lly2WynmlBYti1C/jKV2SG\nx333iTKJUi4+C5/PsCXfgUxVhr2p8iFLG5HCXUxZHqB7qudx/et790qh3Jo1UpTXiii3T5yLyv2c\niYkYd1RULMR2V7GILh2Mp+QDGNMgvYrrX0+azhq3CMVdy/6cqRh3K8ftRXz79uBa/f3xyiXtwp/0\nu1dRyTCekg9UGoTUSboTNYvQ3r3NC2jctXwWrzBrZHRU68OHoz9rf2ZsLNmCPj4unxsaymZlke4n\ni9JgnQbpKpJ2STVBXXtA0kUXSXzAndQX9rm4e9iB6QceELmefx649NLGz9oV5CZ4PjgoA5+iaiHC\nqs7NoKm33gJuuKH1d48K6hfdtJCUGyoN0lX4LOZhC6PdbdYU+bmT+uI+H4ZRYJs3A9ddJ0H6MOxi\nuRUrpM1Ifz2vcXJSFnT3nmEFdmHt3eMIU7C+hXtULj1MWhOlDA/QPUViiPLZh7llkhT5JXXrtDrf\nvY9bb6F1IBug9dxcuGx5+PtbFTaaGpiREbq2qgzaHdMAMFj/dwBAX9qb5f2g0ugN0gZsoxbrqIXR\nzZiKaomeNG7S6nx3sQ87f3S0UZEkVRC+v2Hcde3f0zyYxVRN2qo0AOwH8K8A/GsAYwC+nvZmeT+o\nNHqDtAHbOOXgszBG3Svs83GLsu8Cb66xY0egGAymLcjKldFpwHHkEfQ2vyeg9aWXNstIqkO7lcZV\nAJYC6AOwB8AfhpwzA+BCAJNpBUklPJVGT5A2Nz+Nu8b3Xq6ScN1HaXAXdvsexuqxU3fTKNCxsXRK\nR+tgYNTcHJVF1Wm30pgC8Pes19eFnPO3AWwFsCWtIKmEp9LoCfbu1Xr1av9eUlnwVTTuAm+7jzZs\niHcFRVklJmV2eFiURJgicpVaUrdTWqVDuou2xzQaPgB8PuTYRQBuBvBraQVJJTyVRk9QxnoCd/E2\n7qOJidYLc9T3cT/nxjG0bm8xI+kdsiiNNCm3f0Mp9deUUj+vlBqor9xPaa2v11r/5xTXIySWdk9+\nS5M+6qar3nabvL733sbU1yTzNNyU2a1b5fXEhDQgBJpTipP+NknrWAhxSdywUCl1CsDfA7AKwCcB\n/L7W+vE2yOYji04qP6keWRrx+XRFzbsJni3v3FzztaO+j9sMcWBA6jbiOtba19q/v3wdYNmVtpx0\ntGEhgG87r/elNXOyPkD3FGmBj/smafuNJKRxB6V1x5XRjVdGmUjn3VNfVUp9VSm1WSk1CIBbfVJa\nfNw3SdtvJCGJO8i4yZ54Ql4ndcfFfdeiKrjb7VokBZBG0wDYAOCfAPg9ABel1VhZH6ClQVrgkw1V\nluCwvSsfH0/eATdr/Uk7yFKlXsUuvFUB7HJLSHqSFt/FLWIXXigps2Nj4upKsvC1Ul5ZFv6yKMYk\n0LXVPrIoDU7uI8STc84JRsnOzUkXXDfIOzICvPmmnDM+Dpx/vn+QPS7gPz8P3H47UKv5TSQ0nzHy\n3XSTuN6qNNUvanoiyU6WQDhnhJOeo1VGj/3+6tXBWNef/jQ4R+ugI6z5zIEDQWvz5ctlzOvnPy+v\n+/uB734X2LlT0nPj2q2HceSIKAxA5pf7LKC2fDfcINdOms1UZPbTwkL3j6+tJGlNlDI8QPdUT5C3\nb7uV28N+f/Xq4PmaNfrDAr6oLrjHjkk8wmRh1WqN10jraknjXgr7TJYOvZs2McbQLaDD2VOEdBTf\nGQ++tMrosd+/7LLg+YMPBgV8IyPhmVEbNwLXXivzM2Zmgs8aJiaCgr/164Err4zOaLIznm66SeZs\nLFkC7NnjlwEVJl/SbCb7/HXr8v07kIqSVtuU4QFaGj1B3kHcVoFv+/24c33nddRq0jvKdIUNazEe\n1q/KvU4egeGk2Uz2+VUMppNwwOwp0s3kMVyoHfjO63CVi3l/0aLg8/39zddyrxO1aHcqNbWsfweS\nHCoNQtqEPa3O7bIbtojv2yeNB9euDeIaYZaHbTnYymN0NHoSX9Qcj+HhcOVFSBRZlAZjGoTEcOSI\npNnWajIr/Prrg/eiZmzff798xlSXu3EEkyV1553A2BjwwQfy/sAA8Mgj8v78vKT12nPFw+afHzkS\npPiOjhZXdT0/LynJK1dKhlin54ZzZnnnoNIgJAS3pYdBW2VBYYv40aPy79AQ8JWvyPOoViIjI8Dl\nl8vzvj7gU58ChofltW/w39yvvx84dKi41FRXuXY6UJ53sgSJhkqDkBDMIvTaa8DixXLMblEONO9u\n5+elfxUg/27bJsdd5eJmRa1eDbz/vtzPLHi+WU6mb9Z77wH/4l/k9OVTYOQFpPiw0xYPe1x1kLR+\nrTI8wJgGaRN2vMKMWnUDwHHZTfZxt7WIO5EvLDbiG3TOY4xrHhQ9CpZB+mSAbUQIyZeolh52hfSZ\nM+KKMW0u9uwR90h/v+z8zfE1a+RcQGod3nknqO6enRXrJW3ls5Hz5EmJpQD5zAQh3U2WNiJ0TxES\ngukjNTfXGFy1fecrVjTGKkzs4rnnGo/b+5qJieaJfGGxkSRyHjjQPPWvXeQVcGbgurqw9xQhEdi9\nmy66CHjqqcB3PjgI/OQnwaJvWyDDw407/e3b5TqXXAJ885tyLM6ycPs9RU3kK6IhYVi/rSKvQzoP\nlQYpBWUcC2oHd0+dEhkXFoCPfQx49VVxTW3ZIg0EH3sscDkZBWMW+2efBVatAs4+W96Pa0wINC+o\nr7zSrLxGRsIbErabvALODFxXF8Y0SCnIe053VubngW99C3j5ZXm9cqUs2ENDjbGMJUuCWILNrl2N\ni7193Cz4UZbDE09I1tbYGHDhhcAzz8hrw9wccMcd2VqHR3XybaWws8xrb8d1SDo6OiO8TA8we6pr\nKKKvUVj7DXNsdLQxC8pu8zE319yPaXIy6ILrtv0YGmo8bmdZrV0b3NvOqlq3TrKhzGulgudr1qTv\ni2WwZRgba8z28r0GqS5gGxFSdYpImQzrHRWWNjs4GDzv62tsJxLX3NC8tlN29+1rVkjm3vbx2dlG\nRerK1apdSKvmhubag4Nar1oVrrA5Oa97yaI06J4iPYfrBrLdO8blMzkpbTEWL5ZWHgcPStX2++/L\nNeJcaHHxGdsNBzTee+dOuY9xhS1bJvGQ8XF5/thj4vLycUe1cl2dPg1ccEHg9hofBx5/vPE8Ts7r\nXrK4p6g0SM9hL9zuYml87cuWBX5+k5lkWmRMTQGbN0fHAeLiM+vXAydOAGedBfzcz0k2lXtvu+Zi\nbCxY2GdnRYn5xAF8YgZGluFh4PDhoLo8yTVINeG4V0ISYGfuhPWDOnCgcR74F74gzQVthfInfxI0\nCnRTRuMygzZulIX6//0/qfMIu7c9vGlkJFBUJr3XJi6g7VpCrgVkZHnzTbn+0qVybGgoUIRFJySQ\nEpLWr5X1AeAaAE8DeBbAF2POuxzAewB+JeS9HLx7pMykCca2+oxP/MSOL8zNNb5n+/rtVubmvuvW\nSZzAbaWutYyCBaStyLFj4bL6DIEKC9jbAe3Vq1sPh7LjGmHtT3x/T1I9ULVAOIA+AM8BOA/AAIBH\nAVwUcd49AP47gL8e8n6+vyQpHWmCsXkEcHfs0B9mRbmDlMx7o6Na794dzNuw51pE3d/OiMoyjc8N\njE9NBXLZSsCe623eNwFvo5DMcSM/A+LdTxWVxicB/Kn1+jcB/GbIef8IwN8HcDOVRm+SJhU3j/Rd\nd4dvL5z9/ZL2unt3uKKwU2z37g0W7b17A8vAKKNWskbt8m0rYc0asVpcJTA1FaQBA1rPzIRbLWFZ\nXnn/nqRcVFFpfAbA163Xvwrg3znnnAvgXgCqrjTonupBkqbihk3OS0LUIm3cSvZjYKDx9SWXSKqs\nvfhG1UPMzvp9v6hdfq0mLij7PSP7jh0yc3z79sb6EnPPpPj8DejCyp92/qZVVBp/3UNp3Abgivrz\nW2hpEJ//ibK6UqI+b7uV3MfIiCgVuzW5kdUoCtt9lGTGtxsDsXHbotvxDVuhAFpffHHrhcdt4Z7H\n70bS087fNIvSKCp76kUA663X6wGccM7ZCuBWpRQAjAG4Vil1Rmv9LfukG2+88cPn09PTmJ6eboO4\npAz4NLlL29PIrt0wn1+2TNJnly+X54BkFPX3SxrsxARw3nnAzTdLa4+oflHj45KlZd5zU1jt7/Wx\nj0lrEpPFdO65QYaT219qYaE5RdfIbrKuDB/9aOu02eefD1q4f+pTwIsvNv8+Ua1G2Esqf/L8TQ8d\nOoRDhw5llglAYZZGP4CjkED4YkQEwq3z6Z4iXr71tJXl9q5ufLzZtWS3Dgm7hx1j2LGjMSgdlkUV\n9r3CsphM+5CzzorOtjKfX7kyyNqyhz35xCL27Wu878xMcNzN0grb9XIIUv608zdF1dxTIjOuBfAM\nJIvqS/VjnwPwuZBzqTSI9/9EaXzBYQopSQC4VmuOWUT1dHLZu1fcSStX6oZAuqtE3Gwr07fK/C5u\nZtbevSJDK6WldeN1h4bCEwAYDO8eKqk08nhQaZAw0viCwxRS0p2eq2TiRrHais1e7MfHg0C6sVbC\nsq3MY9Eira+4Ijyl1vd3sPthjYw0WjRG8U1M+I9y7cWgeNW+M5UGIRb24m2nvMb9z5w2CGwvFm7K\n6t69Wi9ZIgu7u3i7FkPYLj5s7nat1tgN136sWdN4rq+lZMtiMqzC3HW+9GJQvGrfmUqDEAvbQvD9\nn9mutxgf97+XfX27kM69N9BYPW6yogYGtN66tTlF2CgjNyvLfL/Fi/WHloZ9j7Gx4FxfSymra87n\net1O1b4zlQYhEcS5iGyMG2b5cj9Lw3XfDA6Ka8dWULYrybh9DGEpvHa7krAW7XYthmlXcvhwYHnY\nMZAku92kfWDdAAAgAElEQVQ8XHOtrtftVO07Z1Ea7HJLupqwzrFhbc2PHweuvBK4777mbq8GO+30\nrbeC6y1eDPzsZ8F5g4PAtm3AN74hzQ6VkvTZ734XePddYOtWOc9tt75qFfCJT0hK65490pZ8eFjS\nbc0133mn+XuY72h34WUrcxIHW6MT0oKssyFMXYjpbLt2rXTBtWsiJidF+bzxhpxjKye7ay4QtDn/\nwQ/k+KJFwAcfBNd+4AGpy+jrA26/HXjvveb7ut+DrcyJL1mUxqK8hSGkjCwsyCKedgd+5EigMEZH\npehvbEyuNTYmbclXrQK2bJFzBgfFIrjySlFYP/1pcK3hYWlzfuAAcP75cswoDECUginke+mlQGGM\njooysb/H/LzIYtqpHzjQWYVh3//06c7dlxQH52mQniDNbAjbHTUwIMdGR4FHHgGuu06qwg8eFIXx\n6qvyfG4ueP322+IWA6SKHBA31eHDwcI+NCT/Tk5KBbaZzGcqgE1VsLnvb/+2nLNnjyhCnyr5LLSq\nBG/3/Un5oKVBSARmQbzrLhm1OjcnrTY2bmxs8XDZZfJ8cFAUhXk9PBwcN9bCz/98EDOZn5fYyNq1\nwB13AM88A2zaJG1ELrlErJQzZxrva8s0P9/+9h3u/QzGwrDbrrB9SG9AS4OQOmZXffSoLNDPPBO8\n98orsnB+5CMSyP7GN4Crr5YFHhDX1Ouvi7WxZo3ELH7/95vHxN58c3DNI0eCoPYNN8gu/o03gB//\nWI6dqHdj27Ur2OGHKYl2xjGilJJtYZjeWoyj9AYMhBNSx57tbViyRDKejBVh2LWrsSmhm0G1aROw\nYYMsusPDwJ/9mVggt90WLK4mOB9Gf79YJ27AOy7Y3cqV5IN7DXPMvZ+RfWwMuPDCxhGxpPxkCYQX\nXmuR5QHWaZAcMXUV9gS7sJYeq1ZJnYXdWwqQ6m/zObsOw567YY9hdWdi2EWAhw/75/2HNRUMG/fq\ng28xZFS/K1INkKFOgzENQuqYDKvDh4MMpY0bJbi7bp24oNaskTbj998vgXDjnpqaaoxJ2K4t0258\nxQoJkN91l7RA37MniH8AUs+xc6fELy691D8TyriKajV5PTgY3MeOQxhMLKS/XyyF48eD94w7anBQ\nrheVEWUSC0wgP6+YBrOxKkBabVOGB2hpkByx+0/t3h3dEsSuwL7qqsZ+T/Z5pq253VwQ0LqvLzg2\nN6f1zp1aL10q1oWL2wgv7LWxMC65ROuNGwNLyTQ5dHGrze22KWETAeNoVQmdtJFf1Xo4VRWwjQgh\n2bH7T5neTm5LEOOyilpY3S60YUrDPEyforg+U+4iGvd6w4bG7xA23tVWMoDWy5Y1t00xfbGGhqJn\nePiSVAlUrYdTVaHSICQHTExi0aLAVz84KD2erriisamgu7jZ87nXrAneM9dZsSJYPEdGZEE3i2JY\n11ozBCmq3brp4GsUwMREY3zBbo5oYy/iS5eG99ly4xRRC3+csjMkVQJV6+FUJFmUOZUGITlwxRXB\n4ugOUXIXTXdxc3f8S5bIrt+4r5YvD97/wQ8aF1zbXWW7wMx9Nm0KFmW7/bo7WdAs0KOj0U0XfdrG\nxykq+7yopoo2rvxUBvmRxZVHpUFIDkQtlmaSnllo166VhdmeiGd/1u1gu2tXcA1AFEpYl9swS0Pr\nRkvE7oTryuuzS7fPibque52o64Zlm7WybhinyI8srjwqDUJSEjdEySyWUbv7KMvDjmusWCHKZdWq\nxs+ZmIlZcEdHgzjJ4GCjpWDHIOw4RVZXTtR1w36bsHuE/T5hME7RHrL8/ak0CElJq12wu3DaCuGs\nsyTLyrU8ajXZuduKYmYmiJmYh1ISVzCvwyb8aR3UiExMhGdQxckbh3vdpL+NL4xTlA8qDUIcfBfP\nVrtg24WzZo3squ3MqpUrGxVBWCaV7T6KGtVqP4aHGy2NuPiJu5jb15+djf8d9u6VuI3tZkvy25Dq\nQqVBiEPSyuawRXHfPq37+5uVgu3WMZlSQHNdRFgQ2FUcYUFwc5+o7KS4xdyWbW7Ofxxt2G/UKQsh\nSxYQSQeVBiEOPllChn37woPbbvzCKAXj1pmcFItgdraxwM8mbGE27qvZWSnocxWGUQZR2Ulxi7kt\nm6tg3FTaVqNwO7WYM1Deeag0SM8StbDZC2urOgN7d26fY4rc+vqkajsumyhKjrCF2VVi9mzxxYub\na0FaZSfZxGU+RWVbRfWPSruYJ1U2dIN1HioN0rP4LGxmURocjLck3KDw2WcHx8Oyi7QOVzy2HMZF\nZafc2vUfu3ZJ8WCY0vLNTnJlsRfruOww9/dxLY60i3lSZcNAeefJojQ4T4NUGp8hRAsLwAUXBJP2\nzIQ589mJCWlIODAgbczn5uQ9e0Srimgibc+VAGQC37Jl0nTPtBffsCGYkTE6Kvc7eDBoCrh+fTDh\nr69Pjl13nTQSNK3V7Yl4bvvy/fvl9WOPBU0LzXe05TMjZMN+n/l5kcHM95ifD44nndWRdDBUmqmK\npEDSapsyPEBLo+cxu9RWcYuwXXPYDtfeJZsgd1Tjv337GjOpjEXiZjAZN5exdlatarRMwjKq7HTd\nsTH/flTud0wS28nLTUTLofyA7inS67RyiezdK8VzUemlBrcxYdzi5y7Wpt+Tm8EUVv1tz94w97Fj\nG0ZhDQ42f6+oyvWJCely62ZrtYrtGLjY9w5ZlAbnaZCuoJVL5PhxmTFh3FNhmJndS5eKm+jzn493\nzZh7AuJC+vSnxbW1qP5/1eSkjHc1MycMfX3AL/6izLIYGQncT1NT8v7EBPDggzLTY9s2OWbPtzBz\nP+6+W1xTZs74nXcC550nLqa77gLOPht4881gLker38i4iTh9j8SSVtuU4QFaGqROq12yj+vFpwGf\ne8+5uWB3b1sYixdLgHv79sbOtwMDkmbr9n3at0/OtTvpmnvEzbdwrQe3Nbs7K4OWBNE6m6XBQDip\nPHZgOAqfoK77+dHR5h25G4S+447m2eJmnvjJk0GAe25OAu3m/u++G5yvtVzTBKG3bQOeeioIcMv+\nKNxCCLMezj5b5pUvXw7cd19wblUCznnMOiftg+4pUnlMhpA73tQeHQrEu16Ma2rxYnk9Ohq4m+zR\no2H3Mgv35CQwOxu4lIxbyigRW2Ft3Sr/TkwAt9zSqLBOnQoWzu99T7K+xseBzZub5Vm9Wh7muiMj\n8rnxceDJJ2VcbdEkHeEa9fckJSGtiVKGB+ieItpv3kOregH73PHx6MCxTxaWXV9h12TYhXtu1teO\nHUHzQtN7yr1XmDz2sYGB1oH+tHB6X3cBZk+RXqbVvAefxSfs3LDpfGFxB5u4rrhujEHrxgXVTrM1\n38fuXWWKAM0YVltGnzhMkoXfPTdLq4+ov4NPNT9pD1QahISQZPEJO7dVd9mwRc89p1YLajmWL2+c\nuT0+HqTZTk4GSsHucmtfz26tbirUazWxMMzx4WG/QP/ateFV41Hfw1cBh10r6u/AnlPFQaVBSAy+\n8yeSFr/5uK8uvFDmbiglY161Ds/SmpkJb1tiX0+p4P1zzw1kNdcbGYm2gOxrxbm4or6HvfDH/Z5J\nFEHebih2y/WHSoOQGKLGmmrduMi5PaFc3IXTpNja/arcXbVpNmi7psJcSjMzzUWB7vXsNuq2dbFm\nTXSXXVd+81vEueHCvkfUb+ZaXKbLbprmilmh5eIPlQYhMUSNNbUX/snJYMGL60hrsBXR0qWycI+O\nBrUZZgaGWdyNa0rrYLG0FcrsbHNbc3fnbAY+LVvWbK1ENVR08XHDtSLO4pqdLS4ewQC6P1QahMQQ\nNtZ0377mRTusVbi9o7d3r2479bjH0qXhbiMjl1ISBP+VX2mcpGcvxqtXy+t16+RatVqju2pmJvhe\nYYOb8sRVMu1YrNO4mhhA94dKg5AYWjUmND2jDGHuI3eOtlnwAYlZuErGTPyLGnBk5HInA9ruKbul\ne5jicntVuYomqasmbUygHYs1XU3thUqDEA/CfO+jo41WgEmrdbvXmlYf9mwKM7Hv2LGgnYitQMxu\nP2rxCxsnG2b5RMUJbMVlrBETl0kyuMnQaqHuZKCZrqb2QqVBiAf2ojg31zoN1O5E61OrEGa9mLbo\ndm1F2Pm2ReFaNVE7eTuwbVsj4+PxHXqTTBlMWywZRhKlQ1dTe6HSIMQDn91rWGv0Cy6QnbtxPUUV\nqZldvm292JaGXRth38s8Vq6Uc3bvTr64Jslailr8w2I69vtZd/9lsmR6HSoNQjzw2b3u3dsYjNa6\nMWC+dGnj5y+8sDEV1rQgMUTVRhh5jKWwaFFwjv3cBLjDCBvl2qrWxJYpavGPej/r7r/VfRnH6BxU\nGoTkRNjCZSwIO23WLNh2TEIpafsxPCyfOXZM649+NHh/dLTZ7VOrNbY+d2Mp69Ylk9Vn4W21+LfL\nNWSuG6XYGMfoHFQahORE2MJ17JgojCuuCO/FZD9sJbJ8eXRBXpjbp79fYh+2xeEG6cP6WoUV6g0O\ntq95YVZaucfKKHO3QaVBSAhZcv3NbthkQNkWwNxcEOAeHAzcSUNDQRqsUTK2FWLcXCtWNC7orrVh\nFMzhw43fxXaTmcU1rFAvbmhTkt+qXTEGWhTFQ6VBSAhZfORRloRxIdkWhG1dzMwE2UtmcRwY0Hrr\n1ubrhFkbExOilFwXji3P4sXxhXtpFuW0rq400KIonixKg0OYSNdiT7Vbtgw45xxg5Upg587Ww4Ci\npgCuWCFT8d5/Pzj23nvBfb75TeCFF2T4kZnl/corwMsvyzl9fY0ymeFEN90k5957r0wDPH68cRCR\nkWd0VIY9mTng7pAiM0xq7Vrg9tv9p96FTQBsNVM8LZxFXnHSapsyPEBLg8Rg72hdy6HVztl81rQL\nWbRIgtthFohtHaxdK59x4wl2GmvckCdDXJfZOEvCbT3i61rKoyeVD0yrLQegpUFIM/aO1rYcVq6U\n2d1x40fNZx95REbAfvCBjF0dGQFWrQrOGx9vtA5OnQJqNeDgQWDdOuDKK+U+y5bJ+VNTwOOPN8o0\nNtYsz+rVwJIlwHPPiQUCBN/FWDB33928WzfXHBwEXn3Vf2Rq2O5/ZEQe7ojZpONbbTjKtQtIq23K\n8AAtDeJJrSbWwOxsfMFdGO7O3s1QMvEHu7W6+9i4sbn+I66YzrVo1q71q8HwKfZzd/u+8zE2bZLX\ndrPGvKb4kc4CBsIJ8Seu4C4M101TqzUqCDuVNuzR19fYXDCqMtweK+vWawDN8z7iFvsw15I53130\nfd1ktnJLu/AzCF4OqDQIsWjlN7crsdPueMM64YY97PblUYpq716JP5hZHGFt16emmq2HpNlNrvXi\nWk5hv0VYLMXEcMq48DNm4geVBiEWYS4Vt/5g+3ZRHHHFc3HUao0Whj2/G9B6505ZbG0Lw5zjFt7F\npfdeckmwQLu79KSunqhF33f3XwUrga1I/KDSIMQiyqUSVX8Q5baJwpy/apWcOzkpyifMerGn8R07\nFj5S1shrqsEnJ6Xew93Nu0ot6SJehUU/K4yZ+JFFaSj5fDVRSukqy0/aw+nTkpnzta8Be/ZIps7U\nVJBtNDPTeGxuTjJ6DFNTwObNkg21fLlkK9lZReecI1lSgGRIPfGEvG/f15zvHrPvbe4xMCD1H8uW\nSdbVxARw223NmVHT04Gcu3bJ+0eOiIyrV0fLWyXm54PvlOZ72L/3/v3ZrtXNKKWgtVapPpxW25Th\nAVoapAVhu2u3k63ZnU5OBsOPbGtkbKwx08iuAHdnc/vEU0ybErctSCvXStxs7jStQ8pInu4luqqi\nQQZLoz9P7UVI2TD1BzbHj0vNxcGDwMc+Blx2mVgbN98c7EbteofXXgvqCl55JagAHx4GbrkluO78\nvLw+c0ZeX3+9WADubvfAAXn9zjty3tBQYBUB0RXYCwuNVosto6lQtyvN87BAsu78k5JnFXq7Ktp7\nnrTaJusDwDUAngbwLIAvhrz/twAcBvAYgPsBXBpyTq7al/QGcbO3jaWwY4fUVphAtpmmZz7rjonV\nujmgPTsbxDmAYI631o29q9aulWNpYhS2hRFWaW5bRfZu2zfo3+ndep5xl7TX6oUMLFQtEA6gD8Bz\nAM4DMADgUQAXOed8EsCwDhTMAyHXyfeXJD1BXAGc65YyzzduDJSJcWG52Gm4F18s57jps6ZGwwTR\nFy2S66ZdnMLGyYYpRTN+1uCrDHoxsNwLbq0sSqOQQLhS6pMAvqy1vqb++jfrGuBfRpw/CuBxrfW4\nc1wXIT/pDq67TtxOAwPApk3iJjpzRtxWY2Pihjp9OmhSaNxOs7PAmjXNbpvTp8UlpbW4ro4fB370\nI+D11xvvu2uXNC689dbg2NyctCLxwbiMHnoI+OlPpcWJue6BA0Ew2LQzGR2VdigbNwbXcJMBooLG\nYcF9W4ZuDDK7v003fTdD5QLhAD4D4OvW618F8O9izv/HAL4Wcjy7yiU9S1h9xNxcc2uPsHNa1YLY\n7w8MNM8XD3NlZZF7YMCvKjzqvSyFgt22G++F1GRksDSKaljobR4opa4G8HcAfLF94pBexARKh4bk\n36kpCYYfOBAcM/8ahoflHDsIfeJE0ITv+usbrz04KBbKmTPS3HDzZrEqnngiuObFFzcG1H3ltnn4\n4eYdcVwLcvu9+Xngscfk+MREc9A4rEFhNweZ2bo9nqKyp14EsN56vR7ACfckpdSlAL4O4BqtdS3s\nQjfeeOOHz6enpzE9PZ2nnKSLMdlIX/kKcMMNjbn9zz4r3WwvvlhmV5iMqUWLJMvppptkwXzttcZr\nGm+pubZxEYXVhKxbB1x+uSiMJAvUwoJ89p13AKWA738fuPTS9L/DkSMiJwCcd16zLKYzLSDf6cCB\n5kwuUm4OHTqEQ4cO5XOxtCZKlgdEWR2FBMIXIzwQvgESLN8Wc508LTZCQl0/a9boD4PWdkDbBNLP\nOks3ZFjZRNWETE3Fd61tlcETVumellbBbvP+2Fj8xMA86IXMpTKAqmVPicy4FsAzdcXwpfqxzwH4\nXP35NwC8DuCR+uPBkGvk/FOSXsdt6TE1pfXu3Y2pq+YxMyML9rFj4T7wVnO94+ICdqru3Fy0nHlk\nNbXy4ce1cM+bbo6VlIlKKo08HlQaJG/MAmkrgqiGgmGLucFVGG7K6759QTqua6Hs29dYx2HXd7hy\n+szYyItOpN/2YopvEVBpENJG7II+s9uenIxf1GxLob+/uZuurVAGBuT9sMaJbn2HSyd35p3IKuqF\nzKUykEVpsGEhIS2waxUuvxw4dkyyqv78zxtrH2yWLJHaDgDYuRP47nfluQkkv/lm4/nj48D55zc2\nTuzvDwLwgNSSbNjQWBvRqqYgaz1Fks93c+1Gt5GlToMzwgmJYH5eOtp+5CNBdtGrr8pC/sYbMv87\nCjMTHJDiQMORI80KY/ly4L77gjTWyUkpIPzMZ6TwEJBU2L/4iyC1d3xcFuUHHxTFEVWEZs/kvuCC\nZHO9jYLznenN+d+9AZUG6QnCag1aceSItEA3abNbtgA/+Ym8Zxb6KC6/XP6dnJS6DsPRo/Jvfz/w\nne/I4v/kk2KxrF4tj1WrJA33pZeCKvTzzgssFwB4911RPq+/LjUWUbv6qMaLvt/fKLjR0db1GN1c\nu0ECqDRIT5BmF2wX0U1MSG2EcRdNTze6plyldNtt0tbjnnsaF3TzmffeA3791+XfyUlxYR09KpbM\nwYNyPXP/sTE5vqj+f+vkpBQZGhnDlJeR58wZsVq2bZPj7oIep0zN/U0bklbupoUF+c7d2nqD1Ekb\nDCnDAwyEE0/SZOXUapIhZRoUxl0jLkXWrj2wmyS6rUrcyX9mdrg9MtZ0st29W+vFi8ObHbZK9bWJ\nC6TnGZRm/UW5QIZAOOdpkJ4gaQVzWFB39WrZ9Z88CfzSL0kw3MyrsCvDTW6GucZjjwUxkbk52Y3b\n8zMAsWTuvBO4+moJou/ZA7z1llgYhsnJwHJ56SVxV33ve0HswRDmVjKtMdzvFedSCptFkpawqnJS\nTag0SE+QdAF0F7mREeBP/iRYjE+elH9Xr25c2CcmxHU0Pd2oLICgt5Xp9/TWW9Itd2oK+OY35fiG\nDcF9165tlGnDhvAhUbWauJbc98LcSu736lQ7EMY7uoi0JkoZHqB7irSJuNGq5jE1FbibokbFuu8Z\n7HPsGgz7vseONbusDLVa47wP27UUV/iX1E2Xl1uJ9RflAizuIyRf3EXOHrBkxxZqNWmNvn27HNu+\nPVjM+/qksC8s7uBezyz67n3t1+4Cbg9bMr2tbMLiFUkXb7b16E6oNAhpM7VasOu3F2k36Gweixc3\nvjaT/8yCb1/Pd9fvLuDuuFd3UQ+zKpJaDmzr0Z1QaRDSAcIW6bB53LbbyjzsDrkzM8H1fHf9Ub2q\n4hb1sOsntRzcazALqjug0iCkQ7iLtN2X6vDhYIGt1YKW6pOTjQpkzZrk97UXe9tqieqw6yu/1oEi\nWL5cuvuOjTX2yoqSg+6q6kKlQUiHiIs5xJ3rKo0sbiLfFuVh9wizHMLca+PjreWgpVFdsigNptyS\nniNtY72Pfxx4/nlZVl95Reoq4lJ59++X8/bsAfr6gPffl+NTU42prxddBPzCL0i9R5RMdmqsqe+I\nSl8Nqw8xtRGuvHG9sMIwtSqs+O5h0mqbMjxAS4OkwHaxbNrkv+N3d+St3DP2fUws5NJLG91a7vs+\n120VC3FTfl2rIKxCfXRU6x/8QCyMKNeUe+2odu2k/CCDpcHeU6TnsAvN1q2L7knl9mUyHWcBmR3u\n7vLd8+37PPSQVIJ/73uyS19YCDrhDg8DmzcH57YqfjPWQqsmhaZbrtsLyu7DtWKFyPX889K194UX\notu929cGpJkju9n2IGm1TRkeoKVBUmDv1ON89O6u+vBhrdetk+wnn4FIrSwCOzaxYYNYG2H1Flm+\nXxg+cYmomEuaVGFSPsBAOCHpiFtgowrwohbUpEFic/7YWDCTvBNZST5ptJ1qZEiKIYvS4OQ+QiI4\nfVqC1KdOSfD3wgulSeFbbwH33y/n7NoVBJbtCX+tAsXz8zJH4+hRcQf98IdyfHRUXEWdDDRPTwdB\nefN9Wk0EJNUmy+Q+Zk8REsHICPDUU7LAnzwZKArTSNCNP7iZSXFZWkeOBNcztJpb0a5xqmHNBDvV\nyJBUDwbCCYnBKIKhIXk9NQU88IDfsKG4wU/2Qm2u9/zz8YOd2jVONWx4UqtgO+ld6J4ixIMkridD\nnIvH53qu2+jtt4Prbd4cX9cRR7ssFlIdsrinqDQIaRNpFI2Nq3SA4Hpzc81xCF/CYhikt6DSIMST\nKu2y45ROlkA1g9wki9JgTIP0FO2KC7SDkRF5zM0FcQ1DWBzClyyfJYSWBukp2rHLbqf1QlcSaQe0\nNAjxpB277HZaLz6ztd0sq6pQVbl7HVoahGSknTECn2D6OedIASIgvabuvDO/+7cTWlHFQUuDkALx\ntV7S7KzD6iXc67z7bvCeSrUMFINtRS1bRqujKtDSICQhaWMYtkUwNwfccUe6+7s79FoNOHhQutre\nc082S6eT2WW2FZUlhZgkh5YGIR0kbQzDtgiy7HXMDn1wUBTGN74hC21WhQF0NrvMtqJ8YjekHFBp\nEJIQ3wXOdSNt3SrHJyaAW25Jf/+FBWmg+PbbYmHccENrF5YvRS3eCwvApk3AkiUymZAuqhKTtj1u\nGR5ga3RSAL6twZPO10hCqzbs9r3HxvxnkRfZ9jyuHTvJF3ByHyHtxd65A37N/Nxde55NAFsF320X\n1muv+bubimxUSBdVNWAgnBAP0qSHZu09lQVzbxMkN+nA+/eXt41Kkb9Xr8HeU4S0mar2a3IXYtZG\nEIBKo2gxSA+Q5y64yKaJVVV+JF+oNAipEEXu9ukCIgDHvRJSKYoM+LojaTtJnhZWlVrcdxvMniKk\nw/Rqa/I8Cwer1OK+26ClQUiHKXK3nwdpd/l5WlhMzy0OxjQIIYlIG5PJM57C2Ew2GAgnhHQMZmBV\nHyoNQogXeQSQuctvL50I8lNpEEK8YHFf+enE34it0QkhXjCAXH7K/jeipUFID0HXUvnpxN+I7ilC\nCCHe0D1FCPEi7XAmQgxUGoT0EKykJlmh0iCkhyh7kJWUH8Y0COkhGAgnAAPhRYtBCCGVgoFwQggh\nHYFKgxBCiDdUGoQQQryh0iCEEOJNYUpDKXWNUupppdSzSqkvRpzzB/X3DyulJjstIyGEkEYKURpK\nqT4A/x7ANQA2A/isUuoi55wZAB/VWl8AYB7ATR0XNCcOHTpUtAheUM58oZz5UQUZgerImYWiLI1P\nAHhOa31Ma30GwK0AZp1zfhnAHwOA1vqHAEaUUmd3Vsx8qMp/SJQzXyhnflRBRqA6cmahKKVxLoAX\nrNcn6sdanTPeZrkIIYTEUJTS8K3Ic4tPWMlHCCEFUkhFuFJqG4AbtdbX1F9/CcAHWuvftc75TwAO\naa1vrb9+GsBVWuuXrXOoRAghJAVpK8L78xbEk4cBXKCUOg/ASQB/E8BnnXO+BeA3ANxaVzKnbYUB\npP/ShBBC0lGI0tBav6eU+g0A/xNAH4A/1Fo/pZT6XP39r2qtv6OUmlFKPQfgJwCuL0JWQgghAZVu\nWEgIIaSzVKYiXCm1VCn1Q6XUo0qpJ5VSv1M/vlIpdbdS6ohS6rtKqcIbPiul+pRSjyilvl1iGY8p\npR6ry/lgieUcUUrdrpR6qv53v6JsciqlLqz/jubxplLqH5ZNzrqsX1JKPaGUelwptaCUWlJSOb9Q\nl/FHSqkv1I8VLqdS6o+UUi8rpR63jkXKVf+9n60XMv9CwXLuqv/t31dKbXHO95azMkpDa/1TAFdr\nrScAXArgaqXUlQB+E8DdWuuPAfiz+uui+QKAJxFke5VRRg1gWms9qbX+RP1YGeX8fQDf0VpfBPm7\nP42Syam1fqb+O04C2ArgLwDcgZLJWY8h7gOwRWt9CcQ1vBvlk/NiAH8XwOUALgPwS0qp81EOOW+G\nFFOoehgAAARbSURBVCXbhMqllNoMiddurn/mPyqlOrXmhsn5OIC/BuD79sHEcmqtK/cAsBzAQwD+\nEmQRObt+fC2ApwuWbRzAQQBXA/h2/VipZKzL8WMAq5xjpZITwDCA50OOl0pOR7ZfAPCDMsoJYCWA\nZwCMQuKZ3waws4RyfgbAN6zX/wTA/rLICeA8AI9br0PlAvAlAF+0zvtTANuKktM6fi9k42BeJ5Kz\nMpYGACilFimlHgXwMoB7tdZPQP5YJqvqZQBFV43/GwA3APjAOlY2GQGxNA4qpR5WSu2rHyubnJsA\nvKqUulkp9edKqa8rpVagfHLa7AbwX+rPSyWn1voNAL8H4P9CshZPa63vRsnkBPAjAD9Xd/ssBzAD\n2YyVTU5DlFzrIEXJhrAi5jKQSM5KKQ2t9Qda3FPjAP6yUupq532NAgsAlVK/BOAVrfUjaC5MBFC8\njBbbtbhTrgXw60qpn7PfLImc/QC2APiPWustkCy6BpdESeQEACilFgP4qwBuc98rg5x1F88/guxA\n1wEYVEr9qn1OGeTUWj8N4HcBfBfAXQAeBfC+c07hcobhIVfpZI4gUs5KKQ2D1vpNAP8D4j9+WSm1\nFgCUUucAeKVA0T4F4JeVUj+G7DZ/Xin1n0smIwBAa/1S/d9XIf73T6B8cp4AcEJr/VD99e0QJXKq\nZHIargXwf+q/KVC+33MKwP/SWr+utX4PwH8D8EmU8PfUWv+R1npKa30VgBqAIyjf72mIkutFAOut\n88brx8pGIjkrozSUUmMmK0EptQzii30EUgR4Xf206wDcWYyEgNb6t7TW67XWmyBuinu01r9WJhkB\nQCm1XCl1Vv35Cogf/nGUTE6t9SkALyilPlY/tAPAExBffGnktPgsAtcUULLfE+J736aUWqaUUpDf\n80mU8PdUSq2p/7sBwK8AWED5fk9DlFzfArBbKbVYKbUJwAUAHixAvjBsT0gyOYsIJKUM6lwC4M8h\npupjAG6oH18JCTwfgZizI0XLWpfrKgDfKqOMkFjBo/XHjwB8qYxy1mW6DJL0cBiyMx4uqZwrALwG\n4CzrWBnl3A9RvI9DukgPlFTO79flfBSSNVmK3xOyKTgJ4GeQhqrXx8kF4LcAPAdR2J8uUM6/A2Cu\n/vwdAKcA3JVGThb3EUII8aYy7ilCCCHFQ6VBCCHEGyoNQggh3lBpEEII8YZKgxBCiDdUGoQQQryh\n0iCEEOINlQYhhBBvqDQIyRGl1OVKqcP14UYr6kOENhctFyF5wYpwQnJGKfXPASwFsAzAC1rr3y1Y\nJEJyg0qDkJxRSg0AeBjS4+eTmv+TkS6C7ilC8mcM0sBwEGJtENI10NIgJGeUUt+CtPL+CIBztNb/\noGCRCMmN/qIFIKSbUErtBfCu1vpWpdQiAP9LKTWttT5UsGiE5AItDUIIId4wpkEIIcQbKg1CCCHe\nUGkQQgjxhkqDEEKIN1QahBBCvKHSIIQQ4g2VBiGEEG+oNAghhHjz/wGYmsGVFRtVoAAAAABJRU5E\nrkJggg==\n",
      "text/plain": [
       "<matplotlib.figure.Figure at 0x7f80a3029f90>"
      ]
     },
     "metadata": {},
     "output_type": "display_data"
    },
    {
     "name": "stdout",
     "output_type": "stream",
     "text": [
      "Average maximum likelihood heat flux estimate: 72.2959074499\n"
     ]
    }
   ],
   "source": [
    "# Estimate sea ice\n",
    "yesWAISLogLhoodEst,yesWAISxEst,yesWAISErrorVarEst = estimate_sea_ice_with_model_error(yesWAISModelSamples, y, L)\n",
    "plt.show()\n",
    "\n",
    "print(\"Average maximum likelihood heat flux estimate: {}\".format(yesWAISxEst))"
   ]
  },
  {
   "cell_type": "code",
   "execution_count": 17,
   "metadata": {
    "collapsed": false
   },
   "outputs": [
    {
     "name": "stdout",
     "output_type": "stream",
     "text": [
      "Log-likelihood esimate: -1.24\n",
      "Sea ice retreat estimate:\n",
      "Mean = 65.8349154294\n",
      "Standard deviation (of the average)  = 13.3298154369\n",
      "Standard deviation (of any one year) = 13.7101918818\n",
      "95% Credible interval for the average:  [32.0198206898,85.7843430207]\n",
      "95% Credible interval for any one year: [31.8397823925,87.1728235585]\n"
     ]
    },
    {
     "data": {
      "image/png": "iVBORw0KGgoAAAANSUhEUgAAAs0AAAFwCAYAAABD80a3AAAABHNCSVQICAgIfAhkiAAAAAlwSFlz\nAAALEgAACxIB0t1+/AAAIABJREFUeJzs3Xm4VNWZLvD3OwODoKCigIKKgkxO4EQ7HqNJCNchiUkc\nkmhsE81AYqdvJyad+3RD+t6k7bQxbdLaxCmaQZwSxQjieEzUiKiAwMEBFAVUEBEUFDjDun+sWtaq\ndfZYe1ftXVXv73l4qmrXrl2rDrDPe77z7bVEKQUiIiIiIvLXlPUAiIiIiIjyjqGZiIiIiCgEQzMR\nERERUQiGZiIiIiKiEAzNREREREQhGJqJiIiIiEKEhmYRmSoiL4jIyyJyuc8+VxeeXyIik6ztPxSR\n5SKyVET+ICJ90xw8EVGjSnJuLjzXLCKLRORea9seIvKgiLwkIg+IyOBKfw4ioloRGJpFpBnArwBM\nBTABwHkiMt7ZZxqA0UqpMQAuAXBtYfsBAL4GYLJS6lAAzQDOTXn8REQNJ8m52XIZgA4A9mT9PwDw\noFLqYAAPFx4TERHCK83HAFiplFqtlOoEMBvAWc4+ZwK4GQCUUgsADBaRoQDeA9AJYBcRaQGwC4B1\naQ6eiKhBJTk3Q0RGAJgG4HoA4vWawu2nK/YJiIhqTFho3hfAGuvx2sK20H2UUpsAXAngdQBvANis\nlHoo2XCJiAgJzs2F+1cB+B6AHuc1Q5VS6wv31wMYmspoiYjqQFhojrrGtvTaIHIQgH8AcACAfQAM\nFJEvxhodERF5KffcLCJyOoANSqlFHs8X30ApFeN9iIjqXkvI8+sAjLQej4SuVgTtM6KwrQ3Ak0qp\ndwBARP4I4DgAv7dfLCI8KRNRTVNK+YbPCklybj4bwJmFnud+AHYTkVuUUhcAWC8iw5RSb4nIcAAb\nvN6c520iqmXlnrPDKs3PABgjIgeISB8A5wCY4+wzB8AFACAiU6DbMNYDeBHAFBHpLyIC4DToi068\nBt9Qf/71X/818zHwM/Mz8zOn8ycj5Z6b31JK/bNSaqRSahT0xdmPKB2YzWsuLNy/EMDdfgPI+uvO\nf9f8zPzM/Mzl/EkisNKslOoSkekA5kPPfnGDUmqFiFxaeH6WUmquiEwTkZUAtgG4qPDcYhG5Bfrk\n3gPgOQC/TjRaIiJKdG72Opx1/98B3C4iFwNYDeALFfsQREQ1Jqw9A0qpeQDmOdtmOY+n+7z2PwD8\nR5IBEhFRb0nOzdbzjwF4zHq8Cfq3gkRE5OCKgBloa2vLeghVx8/cGBrxM1P9a8R/1/zMjaERP3MS\nkrS/I/EARFTWYyAiKpeIQFX/QsBM8bxNRLUqyTmblWYiIiIiohAMzUREREREIRiaiYiIiIhCMDQT\nEREREYVgaCYiIiIiCsHQTERERJSBjRuB3/wG+Mtfsh4JRcHQTERERFRlzz0HHHIIMHcucPHFwDe+\nAXAmx3xjaCYiIiKqoi1bgM99Drj6auD224FFi4BnngGuuSbrkVEQLm5CRJQAFzchorguvxx4+23g\nxhuL2zo6gJNOApYuBYYPz25s9S7JOZuhmaiBHHoocNddwMEHZz2S+sHQTERxbNgAjB8PLFkCjBhR\n+tx3vgP06wf8x39kM7ZGwBUBiSiSZcuABQuyHgURUeO64Qbgs5/tHZgB4J/+ST+/ZUv1x0XhGJqJ\niIiIqqCnB7juOuCSS7yf328/oK1N9zlT/jA0ExEREVXBE08AAwYARx3lv89FF5X2OlN+MDQTERER\nVcGf/gScfTYgAR21U6cCK1cCq1dXbVgUEUMzUYPh9VtERNWnlA7Nn/1s8H4tLcAZZwD33FOdcVF0\nDM1EREREFbZkCdDUpGcxCvPpTwN33135MVE8DM1EDSbo14JERFQZ8+YBp58e7Rz88Y/rFQM3bqz8\nuCg6hmYiIiKiCnv0UeDUU6Pt278/cPLJwEMPVXZMFA9DMxEREVEF7dgB/O1vesW/qE47DXj44cqN\nieJjaCYiIiKqoKefBsaOBQYPjv6aU09lpTlvGJqJiIiIKujRR4GPfSzeayZMALZvB155pTJjovgY\nmokaDKecIyKqrkceAU45Jd5rRHTQZotGfjA0ExEREVVIZyewcCFw/PHxX3vSSXoVQcoHhmYiIiKi\nCnn+eWDUKGC33eK/9rjjGJrzhKGZiIiIqEIWLACOPba8106cCLz9NrBhQ7pjovIwNBM1GC5uQkRU\nPUlCc1MTMGWKnq6OssfQTERERFQhSUIzoHuh2aKRDwzNRERERBXw7rvA2rW6zaJcxx0HPPlkemOi\n8jE0EzUYTjlHRFQdCxcCkycDLS3lH+PYY4FFi/QsHJQthmYiIiKiCnjmGeDoo5MdY+BA4IADgOXL\nUxkSJcDQTERERFQBS5YAkyYlP86RRwLPPpv8OJRMaGgWkaki8oKIvCwil/vsc3Xh+SUiMqmwbayI\nLLL+bBGR76T9AYiIGlGCc3M/EVkgIotFpENEfmrtP0NE1lrn7anV+jxE9WjxYuDww5Mf58gjddWa\nshXYZSMizQB+BeA0AOsALBSROUqpFdY+0wCMVkqNEZFjAVwLYIpS6kUA5iTdVHj9nyrzMYiIGkfC\nc/N2ETlFKfWBiLQAeFxEjldKPQFAAfi5Uurn1f9URPVl2zZgzRpg3LjkxzrqKOB3v0t+HEomrNJ8\nDICVSqnVSqlOALMBnOXscyaAmwFAKbUAwGARGerscxqAVUqpNSmMmYgcs2YBd9+d9SioihKdm5VS\nHxT26QOgGcC71us4kzdRCpYu1YG5tTX5sY44Qvc079yZ/FhUvrDQvC8AO+iuLWwL22eEs8+5AP5Q\nzgCJKNzXvw58+9vB+3DWjLqS6NwsIs0ishjAegCPKqU6rP2+XWjnuEFEBqc/dKLGsHixDrtpGDAA\nOPBAYNmydI5H5QkLzVG/zbqViY9eJyJ9AJwB4I4Y4yKilJnQzPBcFxKdm5VS3UqpI6BD9Eki0lZ4\n/loAowAcAeBNAFcmHypRY1qyJL3QDPBiwDwImzlwHYCR1uOR0NWKoH1GFLYZnwLwrFLqbb83mTFj\nxkf329ra0NbWFjIsInKFLY9twnJPT+XHUs/a29vR3t6e9TDSODdDKbVFRO4DcBSAdqXUBvOciFwP\n4F6/AfC8TRRs8WLg3HPTO95RR+mLAb/2tfSO2QjSPGeLCig7FS4SeRHAqQDeAPA0gPM8LjaZrpSa\nJiJTAPxCKTXFen42gHlKqZt93kMFjYGIwokAI0cCr7/uv09nJ9CnD3D99cDFF1dvbPVORKCUqmof\ncJJzs4gMAdCllNosIv0BzAcwUyn1sIgMV0q9WXj9dwEcrZQ63+P9ed4mCtDdDQwapFcDHJxSk9OT\nTwKXXaYXTKHyJTlnB1aalVJdIjId+qTaDOAGpdQKEbm08PwspdRcEZkmIisBbANwkTWwAdAXAfLn\nIqKMmQozK821L+G5eTiAmwuzGjUB+K1S6uHCc1eIyBHQbRyvAri0ih+LqG6sWgUMGZJeYAaAQw8F\nOjqArq5kKwxS+UK/7EqpeQDmOdtmOY+n+7x2G4AhSQZIROlgaK4v5Z6blVJLAUz2OeYFaY6RqFGl\neRGgseuuwLBhwMqV6UxjR/FxRUCiBsHQTERUHUuWpLOoieuww4Dnn0//uBQNQzNRnQi7EJChmYio\nOjo6gIkT0z/u4YfrQE7ZYGgmahAMzURE1bFiBTBhQvrHZaU5WwzNRHUi6pRznPSAiKhydu4EVq8G\nxoxJ/9iHH87QnCWGZqIGwUozEVHlvfwysP/+QN++6R971Chg0ybg3XfD96X0MTQTNQiGZiKiyuvo\nAMaPr8yxm5r01HNLl1bm+BSMoZmoQTA0ExFV3ooVlQvNgO5r5sWA2WBoJmoQDM1ERJVXqYsADV4M\nmB2GZqI6wSnniIiyV8n2DIAXA2aJoZmoQTA0ExFVVne3vhCwkiv2HXIIsHw5z+VZYGgmqhNRp5zr\n7q78WIiIGtHq1cBeewEDB1buPQYNAnbfHXjttcq9B3ljaCZqEKYqwXmaiYgqo9KtGcbEibraTNXF\n0EzUIBiaiYgqq9IXARoMzdlgaCZqEAzNRESVxUpzfWNoJmoQDM1ERJVV6TmaDYbmbDA0E9WJqFPO\nMTQTEaVPqeqF5gkTgBde4Awa1cbQTNQgGJqJiCpn3Tqgf39gzz0r/1677goMGQK8+mrl34uKGJqJ\n6kTUKecYmomI0letiwANtmhUH0MzUYNgpZmIqHKq1ZphMDRXH0MzUYNgaCYiqpxqzZxhMDRXH0Mz\nUYNgaCYiqhy2Z9Q/hmaiBsHQTERUOdWuNI8fD7z4ItDdXb33bHQMzUR1glPOERFlY+NGYOdOYPjw\n6r3nwIHA0KHAK69U7z0bHUMzUYNgaCYiqgzTmhFWvEgbWzSqi6GZqE5wyjkiomxUuzXDYGiuLoZm\nogbBSjMRUWVU+yJAY8IEhuZqYmgmqnFbt+rbvfcO3o+hmYioMqo9R7PBSnN1MTQT1bjXXtO3u+wS\nvB9DMxFRZWTVnjF+PPDSS0BXV/XfuxExNBPVOBOGzW3YfgzNRETpee894J13gP33r/57DxigZ9B4\n9dXqv3cjYmgmqnEmBDM0ExFV3wsvAGPHAs3N2bz/+PF6DFR5DM1ENY6hmYgoO1ldBGiMH6/HQJXH\n0ExU46JOJccp54iI0pfVRYAGQ3P1MDQT1bioFWRWmomI0pfVRYAGQ3P1hIZmEZkqIi+IyMsicrnP\nPlcXnl8iIpOs7YNF5E4RWSEiHSIyJc3BE1H0CjJDc30p99wsIv1EZIGILC6cl39q7b+HiDwoIi+J\nyAMiMrhan4eoVuWlPYPn9soLDM0i0gzgVwCmApgA4DwRGe/sMw3AaKXUGACXALjWevq/AMxVSo0H\ncBgA/ixElDKG5saT5NyslNoO4BSl1BHQ5+VTROT4wst+AOBBpdTBAB4uPCYiH9u3A2vWAKNHZzeG\nPfcE+vQB3nwzuzE0irBK8zEAViqlViulOgHMBnCWs8+ZAG4GAKXUAgCDRWSoiAwCcKJS6sbCc11K\nqS3pDp+Iyg3NP/kJsG5d5cZFFVX2ubnw+IPCPn0ANAN4131N4fbTFfsERHXgpZeAUaOA1tZsx8EW\njeoIC837AlhjPV5b2Ba2zwgAowC8LSI3ichzInKdiIQsv0BEcUWtHLvzOf/oR8Ctt1ZmTFRxSc7N\nEJFmEVkMYD2AR5VSHYV9hiql1hfurwcwNO2BE9WTrFszDE47Vx1hoTnqL3LF43UtACYDuEYpNRnA\nNvBXfUSJdHUBn3Zqf7wQsCElOTdDKdVdaM8YAeAkEWnr9QZKqRjvQ9SQsr4I0GCluTpaQp5fB2Ck\n9XgkdLUiaJ8RhW0CYK1SamFh+53wCc0zZsz46H5bWxva2tpChkXUmLZsAe65p3Qbp5yrrvb2drS3\nt2c9jCTn5o8opbaIyH0AjgTQDmC9iAxTSr0lIsMBbPAbAM/bRDqouoWMLIwfD9x7b9ajyKc0z9lh\nofkZAGNE5AAAbwA4B8B5zj5zAEwHMLswO8Zm8+s9EVkjIgcrpV4CcBqA5V5vYp98ichfk8fvhpJc\nCMgAHZ8bEGfOnJnFMMo+N4vIEABdSqnNItIfwMcBzLRecyGAKwq3d/sNgOdtIh2af/jDrEfBSnOQ\nNM/ZgaFZKdUlItMBzIe+WOQGpdQKEbm08PwspdRcEZkmIiuhWzAusg7xbQC/F5E+AFY5zxFRmZQC\nRIr3m5rYntFIEp6bhwO4WUSaoFv0fquUerjw3L8DuF1ELgawGsAXqvepiGpLVxewcqVeQjtrI0cC\n772nfxs5aFDWo6lfYZVmKKXmAZjnbJvlPJ7u89olAI5OMkAiKrKXzG5uLr3P0NxYyj03K6WWQl9v\n4nXMTdC/FSSiEKtWAfvsA+ySgykORIBx43S1eQpXxKgYrghIVENM8O3uLm5jpZmIqPryMnOGwRaN\nymNoJqohDM1ERPnQ0ZG/0Mxp5yqLoZmohpiw3NVV3JYkNDNAExGVJ2+h2bRnUOUwNBPVEBN8v/pV\nYMGC4javWTVcnHKOiCg9eQvNbM+ovNALAYkoP0xovv12HX7NLSvNRETV090NvPiiru7mxejRwJo1\nwPbtQL9+WY+mPrHSTFRDTPAFSivHUUNzlFk2iIgo2GuvAUOGALvumvVIilpbgVGjgJdfznok9Yuh\nmaiG2BcAGgzNRETVlbfWDIMtGpXF0ExUQ+xKs5EkNDNAExHFx9DcmBiaiWqIV2iOs7gJK81ERMl1\ndOiAmjecdq6yGJqJakjSSrO7HwM0EVF8rDQ3JoZmohqSpKdZKVaaiYiSUkoH0zxWmseOBV56yft7\nBSXH0ExUQ4Jmz4jyWoZmIqJk1qzRs2bsvnvWI+lt4EA9q8drr2U9kvrE0ExUQ/x6mqNUmru69JRE\nbM8gIirfihX5bM0w2KJROQzNRDXEDs0i+jZqe0Z3N9DSwqBMRJREXvuZDYbmymFoJqohSXqavSrN\nREQUD0Nz42JoJqohSWbPYHsGEVFytRCaOe1cZTA0E9WQtEMzERFFp1R+52g2TKWZ5/r0MTQT1ZBy\nFzd55BFg1arePc08qRIRRbduHdC3L7DXXlmPxN9ee+lCyoYNWY+k/rRkPQAiis7uaXannAsKwKee\nqm+POYZBmYioXEuXAocemvUowo0bp1s0hg7NeiT1hZVmohqSpD0D0O0ZXscgIqJwzz9fO6H5xRez\nHkX9YWgmqiFBoTkKXghIRFS+pUuBww7LehThTKWZ0sXQTFRDkixuAnCeZiKiJGqlPWPsWIbmSmBo\nJqohSeZpBjh7BhFRuTo7gZdfzvd0cwYrzZXB0ExUQ9LoaWZoJiKK78UXgZEjgf79sx5JuFGjgDff\nBLZvz3ok9YWhmaiG2KE5zuwZhgnNHR2VGR8RUb2qldYMQLfijRqlK+OUHoZmohri1Z4Rp6fZhOaJ\nE/VjVp2JiKKplYsADbZopI+hmaiG2JVmEX2rVPjiJgYvBCQiKk+tTDdncNq59DE0E9WQtHuaGaCJ\niKKppfYMgDNoVAJDM1EN2bq19zalilXnMK2t3i0eRETkb8sW4J13gAMPzHok0bE9I30MzUQ15IIL\nem9LsiIgK81EROGWLdPXgkRdSCoPxo7V7Rk8z6enhv76ichLT0+8nmaGZiKieGqtnxkABg8GBg4E\n3ngj65HUD4ZmohpV7pRzdnuGV480ERGVqrV+ZoN9zeliaCaqcXFCc9++pUGZoZmIKNySJbU13ZzB\nvuZ0hYZmEZkqIi+IyMsicrnPPlcXnl8iIpOs7atF5HkRWSQiT6c5cCLS4oTmPfcsDcq8KLB2lXtu\nFpGRIvKoiCwXkWUi8h1r/xkisrZwzl4kIlOr9XmI8qq7W7dnTJoUvm/ecNq5dLUEPSkizQB+BeA0\nAOsALBSROUqpFdY+0wCMVkqNEZFjAVwLYErhaQWgTSm1qSKjJ6JYPc1DhpQGZfY016aE5+ZOAN9V\nSi0WkYEAnhWRB5RSL0Cfs3+ulPp5tT8TUV6tXAnstZfuEa41Y8cCc+dmPYr6EVZpPgbASqXUaqVU\nJ4DZAM5y9jkTwM0AoJRaAGCwiAy1no84GRYRlSNOpXnIELZk1Imyz81KqbeUUosL27cCWAFgX+t1\nPGcTWZ57Dpg8OetRlIftGekKC837AlhjPV6L0pNr2D4KwEMi8oyIfC3JQInIW5zQPGAAK811otxz\n8wh7BxE5AMAkAAuszd8utHPcICI1WFsjStdzz9VmawYA7LcfsHEjsG1b1iOpD2GhOeq3VL/KxAlK\nqUkAPgXgWyJyYuSREVEkcRY3EeGUc3Wi3HPzR68rtGbcCeCyQsUZ0C0cowAcAeBNAFcmHCdRzVu0\nqHYrzc3NwOjRwEsvZT2S+hDY0wzdKzfSejwSuloRtM+IwjYopd4o3L4tIn+C/pXiX903mTFjxkf3\n29ra0NbWFmnwRKRDcNRKM0Nzcu3t7Whvb896GInOzSLSCuAuAL9TSt1tdlBKbTD3ReR6APf6DYDn\nbWoEStV2pRkotmjU8mdIIs1zdlhofgbAmMKv8N4AcA6A85x95gCYDmC2iEwBsFkptV5EdgHQrJR6\nX0QGAPgEgJleb2KffIkoHqWiXwgowvaMpNyAOHOm52mt0pKcmwXADQA6lFK/sF8gIsOVUm8WHn4G\nwFK/AfC8TY3g9deBfv2AYcOyHkn5Gr2vOc1zdmBoVkp1ich0APMBNAO4QSm1QkQuLTw/Syk1V0Sm\nichKANsAXFR4+TAAf9TnZ7QA+L1S6oGyR0pEnuL0NLPSXB8SnpuPB/AlAM+LyKLCth8qpe4HcIWI\nHAHdxvEqgEur+LGIcqfWq8yAnkHjXt/fGVEcYZVmKKXmAZjnbJvlPJ7u8bpXoPviiKiCTGh+912g\nTx9g587e+4wbB/zxj8DmzQzN9SLBuflx+FzPopS6IM0xEtW6Wu5nNsaNA372s6xHUR+4IiBRjTAB\n95Of7L29qfA/ubPT+7Wm75ntGURE0dVLpfmllzjdaBoYmolqhAm4e+5Zut0sbhLEhOamJq4CSEQU\nVT1UmgcO1N83Xn8965HUPoZmohphppYz08uZEG1Xmv3YlWa2ZxARhVu/HvjwQ2D//bMeSXJjx3I5\n7TQwNBPVCDc0u9uDsD2DiCiehQuBo46KPg9+njX6DBppYWgmqhFBoZmVZiKidD39NHDMMVmPIh0M\nzelgaCaqEX7tGXF6mhmaiYiiqafQzPaMdDA0E9UItw3D7mkO+/VhdzfbM4iIolKqvkIzK83pYGgm\nqhF+obm7G2htDX6tqUaz0kxEFG7lSmDXXWt7JUDbvvsC770HbNmS9UhqG0MzUY0wodmuMAM6NLeE\nLFPECwGJiKKrpyozoM//Bx/MFo2kGJqJakRQpTlOaOYE90REwRYsAI49NutRpGvcOIbmpBiaiWqE\nG5pN+E0SmllpJiLqrd4qzQD7mtPA0ExUI/wqzV1dpT3NCxYAzz5b+lq2ZxARRbNjB7B0ae2vBOhi\naE4upD5FRHkR1J5hTzk3ZQqwyy7Atm3Fbaw0ExFF8/zzwOjRevnpesJp55JjpZko55QCHn44Xk9z\n//6ljxmaiYiiqcfWDAAYMwZYtUr/dpLKw9BMlHPLlwOnnZYsNNvzNDM0ExH5e+qp+rsIENC/gRw2\nDFi9OuuR1C6GZqKcM20Wcaac69u39LE9T7ONoZmIqNTjjwPHH5/1KCpj7Fj2NSfB0EyUcx9+qG/9\nZs9wLwS0n7Mfm0qzjaGZiKho3Trg/ff1RXP1iNPOJcPQTJRzfqE5qNLs9qz5hWYiIip64gnguOPq\n91zJGTSSYWgmyrkPPtC3lQjNrDQTERU98QRwwglZj6Jy2J6RDEMzUc5t3apvOzujTTkHAGec0Xs/\nkXRCc1OTns2DiKjePP54fYdmtmckw9BMlHM7dxZv/S4EdEPzLrsU75sqM5BOaFaq9+IpRES17v33\ndaA88sisR1I5w4bpxVveeSfrkdQmhmainDMX9QVVmt32DPtCQDPdHJBeewbbOoio3ixYAEya1Hv2\noXoiwkVOkmBoJso5s+y1qTQb9jLabqXZDs1pV5qJiOpRvfczG2zRKB9DM1HOmQDshmaz3as9ww3N\n5vmooXn9+uAxMWwTUb2p5/mZbbwYsHwMzUQ5ZyrNcS4ETFJpXrNG970FYWgmonrS1aWXzz7uuKxH\nUnmsNJePoZko5/wqzWmEZi9mXuggDM1EVE+efRY44ABgjz2yHknlsdJcPoZmopyLUmkOuhDQDs1N\nzv94XghIRAQ8+ihwyilZj6I6Ro8GVq/W31MoHoZmopz73vf07c6dpaE36ELArq7i85W4EJChmYjq\nSSOF5n79gH33BV55JeuR1B6GZqIcsyvGcdozfvMb4BvfKB4jTmiu1+VjiYi87NwJ/O1vwEknZT2S\n6uG0c+VhaCbKMdOaAcSbPQPQ0yeZ59MOzaw0E1G9WLgQGDMG2H33rEdSPbwYsDwMzUQ51tVVvO+G\nZhOo/UKz6VeLO+Wc3dbhRyng3nuBr341ePxERHn3yCON05ph8GLA8jA0E+WYHZrdCwHNc14XApr9\ngfjtGXYF249SwFVXATfcEDx+IqK8a6R+ZoOV5vIwNBPlmB2au7tLQ68JxV4XAgK6Mg3ED812BduP\nUsDbbwePnYgo77Zv1+0ZJ56Y9Uiqi5Xm8oSGZhGZKiIviMjLInK5zz5XF55fIiKTnOeaRWSRiNyb\n1qCJ6tXatcDGjcXHXqHZBF0TmqO0Z8SZpzlKaAYYmrNW7rlZREaKyKMislxElonId6z99xCRB0Xk\nJRF5QEQGV+vzEGXhqaeAiROB3XbLeiTVNXSo/v5if7+hcIGhWUSaAfwKwFQAEwCcJyLjnX2mARit\nlBoD4BIA1zqHuQxABwBeOkQUYuRI4NRTi48rHZqTtGds2eL/PFVWwnNzJ4DvKqUmApgC4FsiMq7w\n3A8APKiUOhjAw4XHRHXr4YcbrzUD0N8LOINGfGGV5mMArFRKrVZKdQKYDeAsZ58zAdwMAEqpBQAG\ni8hQABCREQCmAbgeACeyIopg06bifa/QbEKt3dOcZmg2Ydl+b5dSnEEjY2Wfm5VSbymlFhe2bwWw\nAsC+7msKt5+u7Mcgytb8+cAnP5n1KLLBvub4wkLzvgDWWI/XonhyjbLPVQC+ByDgOnyi2veFLwBr\n1oTvF1dQaK5UpTlqTzNDc6bKPTePsHcQkQMATAKwoLBpqFJqfeH+egBD0xkuUf5s3KhD43HHZT2S\nbLCvOT6Pa+5LRP226FaRRUROB7BBKbVIRNqCXjxjxoyP7re1taGtLXB3oty54w7gzDOBL30p3eNG\nCc1dXd6zZ5gLAePO0xy1PaNRQ3N7ezva29uzHka55+aPXiciAwHcCeCyQsW5dEellIj4vg/P21Tr\nHnwQOPlkoE+frEeSjXHjgJtvDt+v1qV5zg4LzesAjLQej4SuVgTtM6Kw7WwAZxb66voB2E1EblFK\nXeC+iX3yJapVTSnNReM1rZy5L9K7fcJUmv/X/wLuu6+4vz3fstc8zXZ/tC1qe0ajcgPizJkzsxhG\nknMzRKT+If9zAAAgAElEQVQVwF0AfqeUutvaZ72IDFNKvSUiwwFs8BsAz9tU6xq5NQNonEpzmufs\nsG/zzwAYIyIHiEgfAOcAmOPsMwfABQAgIlMAbC70zP2zUmqkUmoUgHMBPOIVmInqhVeLRFJx2jNm\nzdKPTXi3Q7NXpbm5ufz2DPv4lIlyz83rRUQA3ACgQyn1C4/XXFi4fyGAu0FUh5QCHngAmDo165Fk\nZ/Ro4LXXit9LKFxgpVkp1SUi0wHMB9AM4Aal1AoRubTw/Cyl1FwRmSYiKwFsA3CR3+HSHDhR3qRV\nabbFCc0mELe0FFszAP/Q3NSUrD2DspPw3Hw8gC8BeF5EFhW2/VApdT+Afwdwu4hcDGA1gC9U71MR\nVc/SpcAuuwAHHZT1SLLTty8wYgSwapVu1aBwYe0ZUErNAzDP2TbLeTw95BiPAXisnAES1YpqV5p7\nevSfJKHZCy8ErA3lnpuVUo/D57eMSqlNAE5LcZhEudTorRmGmXaOoTkarghIlJJqh+aWFv28WUbb\nBOLW1tJjlNuewSnniKhe3X8/QzOgw3Ij9DWnhaGZKCXVvhCwtVW3aJhltM37u+E9bntG1J5mIqJa\ntG0b8PTTjbmoiYsLnMTD0EyUkmr3NJvQ7NWeYYtbaeaUc0RUzx55BDjqKGDXXbMeSfa4wEk8DM1E\nKalWe4YJs3Z7hl1pdkOz3zzNYZVmtmcQUT2aM0fPq0+NM+1cWhiaiVKSdqX5/vv1rxENt9Lcpw+w\nY0d4aPabp9mtNL/6KnD++dEvBCQiqjU9PcCf/wyccUbWI8mHvffWX5ONG7MeSW1gaCZKSZqh+d13\ngU99CnjuueI2NzTvthvw/vu9LwSM2tPshuZHHgFuvTVaewYRUS165hlg9931HMWkvyew2hwdQzNR\nQiZkuktUl0tEh2agNIibCwHt0Pzee70vBIzS0zxhAvDZz5buZ/r7WGkmonp1772sMrvY1xwdQzNR\nQiZcphkkvfqK3Z7mQYOAzZv1/aamYiAeMKD0WCZUA8V9DjlE9/TZYx44sPS9TTj3wtBMRLWIobk3\nVpqjY2gmSsgE26CQGZdXi4RXe8amTcVAbKrJw4aVHmvHDr3yE1AMzSZk2+HXhG2GZiKqR6+9Bqxb\nB/zd32U9knxhpTm60BUBiShYJUKz3SIxdiwweXLv0DxokG7jcKvIe+1Veiw7NNttGm5oNs+9/37p\nGIKk1ZJCRFRpf/4zMG1aZWY6qmWsNEfHSjNRQiY0V6o9Y+JEXVWOWmnu06f0WF6VZq/QbO5v2aJv\nWWkmonpy772cas7LQQcBr78O7NyZ9Ujyj6GZKKG0K81237IJyk1N3pXmTZuKF/7ZrRebNhVDdNTQ\nbI7b2Rn+eczrWGkmolqwZQvw5JPAJz6R9Ujyp29fYORIYNWqrEeSfwzNRAlVuqe5qUlXk91ltP0q\nzU1NekolQM/zvH17MTQbQZVmLqNNRPXm3nuBtjauAuiHfc3RMDQTJVTp9oygSrNXT7O57enRM2Ls\n2AH069f7PfwqzXF+CGClmYhqwV13AWefnfUo8ot9zdEwNBMlFGW2iXKPGdSeEVRpBoCvflX3qtnt\nGTY38LqVZoZmIqoHW7cCDz/MfuYgY8ey0hwFQzNRQiZsVrI9w4TmpqbicxMmAH/9a++FS8zjb31L\nTyPnFZrNvl6VZrZnEFE9mTsXOP74Ytsa9TZuHCvNUXDKOaKETNisxIWAdnuGuf/FL+rltQ89tLi/\n/VoTmvfeG1i/PrjS7NXTXIkebSKirNx5J1szwphKs1L8DWIQhmaihEzYrERPs2nJsC8E/Jd/Kd3X\nDc3mcd++eiaMHTuKq/25r/OqNAf9EOB+Rp5ciSjPPvgAeOAB4Jprsh5Jvpn5/Tdu7D3XPxWxPYMo\noUq2Z3R1lbZneIVUe5vZ19zv6dFzb7pzN0eZPePHPy4udOLuwyo0EdWC+fOBI48EhgzJeiT5JsKL\nAaNgaCaK6I9/BObN6709TpBcuzbaewXNnhHEbs8wr+nqAlpbvfcNmj1j2TLgscdKX2P24TzNRFQL\n7roL+Nznsh5FbeC0c+HYnkEU0dlnA3vuqX99ZYvanvH668D++0dr4wiaPcMVVmnu6iougOK+LqjS\nDOjWDhsrzURUK7ZvB+67D/jZz7IeSW1gpTkcK81EMey5Z+9tUYNknPmc7dAcpz3D7mlubvYPzUEr\nAgaFZlaaiahWzJ0LTJ4MDB+e9UhqAyvN4RiaiWLYY4/e26KGZhMwd+4Mfx+7VaKSlWavzxGl0szQ\nTER594c/AOefn/UoagcrzeEYmoli2G233tuitmeYsLx1a/j7BM2eEcTtaQ6qNLtjdnua7TG7+7A9\ng4jybMsW4MEHgc9+NuuR1I6DDgLWrOldLKEihmaihKJWmjs79W3c0Jx09oy4Pc3252ClmYhq0Z/+\nBHzsY1zQJI4+fYD99gNWrcp6JPnF0EwUQ9DcxV7P7dgBbNum78epNMdpz7DZPc1xQ7NXT/P27d7j\nMrcMzUSUR2zNKA/7moMxNBPF4NWCERSav/xlYJ999H1TaXbnPnbZKwImmT3DhOLOzmgXArorAgLh\nlWYiorx56y1g4ULg9NOzHkntYV9zMIZmohi8grE7o4Rt9Wrgvff0fVNp/vDD8PdJMnuGHZpFvEOz\neT5syjkToC+9FPjudzl7BhHl3223AWeeCfTvn/VIao9ZTpu8MTQTxRC30jx4cPF+nNDstmcEXQjo\nV2k2j3fuLL89wxz7178GrruO8zQTUf6xNaN848ax0hyEoZkohrg9zYMGFe+b9oy4leZye5oB/9Ac\ntT3D1trKSjMR5dvKlfo3fKeemvVIapOpNLMFzxtDM1EMQZVmr+fssGoqze7FdV7sZbTLnT3DPA6q\nNAO6b3n9eu9Ks61PH86eQUT5duutwBe+4H3Oo3BDhujvGxs2ZD2SfGJoJrJccAGwbp3/83HbM+wA\napbfDqs02xcCljN7RtTQbMb+v/83MGyY9+ew369PH87TTET5pRTw+9+zNSMJEfY1BwkNzSIyVURe\nEJGXReRyn32uLjy/REQmFbb1E5EFIrJYRDpE5KdpD54obb/9LfDoo/7Px23PsFsdLr5Y30YJzXbV\nt9zZM8zjsPaMtWtLx28HffuHBDs0s9KcvXLPzYXtN4rIehFZ6uw/Q0TWisiiwp+plf4cRGlZvFif\n76ZMyXoktY3TzvkLDM0i0gzgVwCmApgA4DwRGe/sMw3AaKXUGACXALgWAJRS2wGcopQ6AsBhAE4R\nkRPS/whE6QqqogaFZq8qtAnN9nNxKs327BlRLgSM2tOsVDE0m7F95SulY3bHbfc0c57mbCU5Nxfc\nVHitSwH4uVJqUuHP/RX5AEQVYC4A5HkpGU475y+s0nwMgJVKqdVKqU4AswGc5exzJoCbAUAptQDA\nYBEZWnj8QWGfPgCaAWxKa+BElRJ0AUS57Rn268J6mk1VGSidPaPcSvOOHcGzZ7g9zPZj+75XpZky\nU+65eVjh8V8BvOtzbEYOqjk9Pbqfma0ZybHS7C8sNO8LYI31eG1hW9g+IwBdDRGRxQDWA3hUKdWR\nbLhElZdmaDZV254eHXyvuKI4b7Mfs5IfUN7sGXFDsztuOyi/8krxPtszcqXcc7O7j5dvF9o5bhCR\nweG7E2Xvr3/VF7FNmJD1SGofK83+wkJz1HqS+61TAYBSqrvQnjECwEki0hZveETVV257RlCluaen\neIHFlVcCF13k/x5+7RnlVJqbm73bM8x47PYMw27PuPVWPbMGwAsBcybRuTnAtQBGATgCwJsArow5\nLqJM8ALA9Bx0kL7WxV0RloCwSVnWARhpPR4JXa0I2mdEYdtHlFJbROQ+AEcBaHffZMaMGR/db2tr\nQ1tbW8iwiConqNKcpKe5qQkYPVo//v3vgZtu8n6PpLNnuCH6ww97h2ZzrLBKM1CcKi9KpVkp4NVX\ngQMPDB5nLWtvb0d7e3vWw0jl3OxSSn000ZSIXA/gXr99ed6mvNixA7jrLmDRoqxHUh9aW4H999dz\nXk+cmPVokkvznB0Wmp8BMEZEDgDwBoBzAJzn7DMHwHQAs0VkCoDNSqn1IjIEQJdSarOI9AfwcQAz\nvd7EPvkSVcv27ToINjm/bwmqonoF46Dqq12FbmoqLutqFjrxErc9ww7EXj3NXV264uyO2RwrLDSb\nzxDlQsD584FPfaq+e57dgDhzpudprdLKPjcHHVREhiul3iw8/AyApX778rxNeTF/vm7L2G+/rEdS\nP8aPB1asqI/QnOY5O7A9QynVBX3SnQ+gA8BtSqkVInKpiFxa2GcugFdEZCWAWQC+WXj5cACPFHqa\nFwC4Vyn1cNkjJUpZ//66xzgON2ADwe0ZJlR+/vP6fr9+vffp6QG2bSt9jbsiYNAy2n36lI7PKzR7\n/WBgpraLGppbWsIvBNy82Xs7pSvhuRkiciuAJwEcLCJrRMQ0DF0hIs+LyBIAJwP4bvU+FVF5Zs9m\na0baJkwAli/PehT5E7pmjlJqHoB5zrZZzuPpHq9bCmBy0gESVZLXFcJB1eS4FwKa5+67DxgwAOjb\nt/jcli16me0rrwS+//3ivu7sGWE9zfYxvS4ENH3Rtu7u4owcXqG5T59iW8aNNxaP5X4dvI5L1VHu\nubmw3a1Km+0XpDZAoirYtg2YOxf4xS+yHkl9mTgRmDMn61HkD1cEpIYWFJC9tgWFZq/AaB+rqak0\n4F5yib5dubL0NX49zeY5l1tpdnuaAe/2jOZm/0qzPc4f/7h4LLc9Y+PG0l/f8QJBIqqm++4Djj0W\n2HvvrEdSXyZOZKXZC0MzNbSgEGyzZ8Hw2z8sNLvtGevWAe+80/tCQr8VAc1zLjs0e1Wa7Vt7XKYK\n7X6mrq7SY9rH8urf7rAmkmSlmYiq6bbbgHPOyXoU9WfsWGDVquDrbxoRQzORI+oiJUZQaLa3NTWV\nXrT3xBN6XlH39WbBEdPHbPcpl9PTbN/a4wqqNHuFZrM/4D8VESvNRFQt770HPPQQ8JnPZD2S+tO/\nPzBiBPDyy1mPJF8YmqmhpVlptuc3Ntz2jCD2e3R369kqgOKFgH7HiFJp9mrPMJVm9/P6hWa70uwX\nmllpJqJquece4OSTgd13z3ok9WnixNLfJBJDMzW4arZnxAnNPT2loTlpT7NXe4a5ENBrGW27p9k+\nFivNRJQXs2cD556b9SjqF/uae2NopoaW5oWAYZXmsIVJ3PYM08oR1p4xYEDpe1SqPcMOzdu3h38G\nIqJKeecd4PHHgTPPzHok9YvTzvXG0EwNLU+VZhO6vdoz/ELz00/rKevs94jSnmGmoYvTnuH2NHsF\neDNNHSvORFRJf/wj8MlPAgMHZj2S+sX2jN4Ymokc5V4I6FVpdi8EBIC//MX79eW0Zxx9dGk/n9cy\n2vatEdaeEaXS7NXCYdo2Vq/u/RwRUVo4a0bljRvHGTRcDM3U0NKoNNvTw/k9BxTD7KhR3mNxLwSM\n2p5hizp7hj1Ps/t5u7qAT3zC+9h2pdkOzdOnF48LAKedFjxOIqJyvfUW8MwzwLRpWY+kvvXrB4wc\nyRk0bAzN1NCihuY0epr9WiXc15ueZq/ZM8JCc9TZM+z2DPeY3d3AXnsBP/lJ6Xa3PcMOzf/93/rW\nPO/1tSAiSsOddwJnnKGnRaPKYl9zKYZmIkele5pbfBavN6/ftg1Yuzb67Bk2t9LsN1WdXWn2GkdT\nU++vg71SoRuaDfMaexEXIqI0cdaM6mFfcymGZmpocdozRJL1NJvA61Z9jSuu0LdvvAHMnVtee4bb\n02zuB60I6B7TLN3txa/SDOiLAM3zDM1EVAmvvw6sWAF8/ONZj6QxcNq5UgzN1NCiTjlneowrUWk2\nr7/mmtJAbS7GS1JpNvu7r7MvBPQ6ptcPCErp17W0eF8seNNNxdd4VaGJiJK6/Xbgs5/1vliZ0sfQ\nXIqhmRpanJ7mlpZ0epr92jOAYkuGfT9OaHZ7mv3Y7Rn2MYcMKR7H/QHBhGYT7O2xAvoKa/OaE08M\nHwMRUVxszaiusWOBV17hDBoGQzM1NDsEP/JI722GuTCv3Erz7ruHt2cApYHahNKmpugXArqVZr9F\nRvzaTYYPLx7HZVeaAe+LC5XSz3PuVCJK28qV+nqPk0/OeiSNgzNolGJoJio49VR9G9SeUU5P8y9/\nCey9d/xKsxG30hy2z3XX6QVRzHHtz7TbbsXjuJ/VzB9twrIbmk2l2bRvEBGl6bbbgM99LvgcSulj\ni0YR/+lRQ4tzIWBQT7NfUOzp0b13nZ3FHjy3imu/n92nZ0J4kp5mL1/9aun+9mcyF/B5hebf/hbY\nsKEYlt1vXF1dxUVZGJqJKG2zZwPXXpv1KBrPhAmcQcNgpZkaWtwLAf1CdlBobm0tnZHCDb72Me1K\ns+khizt7RpT2DKO5uXQfM++p15RzADB/vnd7xm676fGarwWX0SaiNC1bBmzeDBx3XNYjaTyHHAIs\nXZr1KPKBoZkamlcw9AqmJvz6VZpNMPZ7XWdntAv07Pc2oTntSrPNnavZhGYRYL/9/F9j3wK6Qm4q\nzWzPIKK0mWWz45zfKB2HHw48/3zWo8gH/vMjcgS1Z/hVpv1aEqKE5ptvLt63Q3E57RmjR+v+6ajc\n9gw7NF90EXDUUb1f41VpNi0oQVV3IqJyKMVZM7J08MH6Asxt27IeSfYYmqmhxelpjlJpvvHG0teb\n+Yw7O0sD7//9v97jsYO1Cc1xZs+YNQs44ojgz2JzK82mp7mpSb/XoEH68S9+Ufoa+xYorTSzp5mI\n0rRokT63HHlk1iNpTC0twLhxvBgQYGimBpfmhYBdXcDFF+uV8Qz7QkA7EJ9wgvd47H3Kac+Iq7m5\ntK3ErjTb4xk2rPQ1QOmFgG6lmT3NRJQWU2VO+/xH0R12GLBkSdajyB5DMzW0tBY3aW0thuXt20tf\n59We4TdXs/1N4dhj9W2cCwHjamoqnbTenj3D6xbwb89gTzMRpa2nR/czszUjW4cdxr5mgKGZGlyc\n2TOC2jNaWoAdO/TjNELzU08Bn/60vt/SUn5ojtKeYS957VaavUKzX3tGWE+zUsALL8QbPxE1tqee\n0oslHXJI1iNpbLwYUGNoJnLEvRDQrTR/+GHv1wHewdNlwnFzc+liKJWsNIsAV12lH9s9zfatV6XZ\nDtt9+wKbNung7NeeMX8+MH58uuMnovrG1ox8MJXmsEJMvePiJtTQ4s7THFRpfv99/ditNJuQGafS\n3Nxc2jsc9UJAv+P5MT3N5vgmCJuvi9vbbI/dnlO6tRW44w59f/Jk70qz/cMEEVGY7m59XnnssaxH\nQnvtpYsqa9b4T0faCFhppoaWtKf5sceA114L7mmOE5rTrjRHac+wQ7O5NT8AxOlpNvxmz2CliIji\n+MtfgH320VOeUfbY18zQTNRLnCnn2tqAH/6wtKfZrqj29HhXiaNUmr0CdKUuBHRbSDZvLj7vvq+p\nMNufwW7V8Otp5qIERBTH7Nl6QRPKB/Y1MzRTg/Nqt4i7jDbgfSGg2deEy7jtGdXoaTZT5bnVcBOa\nvSrNpqpsfx7zfP/+/hdMMjQTUVSdncBddwFf+ELWIyGDlWaGZmpwXktfx52nGdBB0a00d3cXL7QD\n8tmeYdpKwirN9ti9QvOqVcVxs9JMREk99JBuyzjggKxHQgbnamZopgYXNzT7hdDW1uJzJjyb1gyv\nwBu30lzuhYBhobmlRYdmuxp+xRXA17+uH++2W+/39QrNl1yiq8zm68SeZiJKgstm58+4ccDq1Y19\nUTdDMzU0r9Ds17Lh13YAlM4kYRYL6emJX2k27FUAk1Saw1bm86o0f//7uqIAAFdfDaxY4d3TbH+e\n4cOBs88utnqwPYOIyrV9OzBnDvD5z2c9ErL16QOMGQN0dGQ9kuzw2xg1NHs1PCOs0tzRAdx3H/DW\nW8Xn7SWlzTG3bAEGDPBucYgTmpNcCBil0tzZ6d13DQCDBunqglel2f4MZtVCVpqJKKl584BJk/QP\n45QvjX4xYKTQLCJTReQFEXlZRC732efqwvNLRGRSYdtIEXlURJaLyDIR+U6agydKKk57hgmJf//3\nwOmnl57QvSrNq1YBo0cHr6rnNx576Wy70hy3WhtWaTZh32sBFltYT7MZr6nIB4Vmr6/v229z0vy4\nyj0vF7bfKCLrRWSps/8eIvKgiLwkIg+IyOBKfw4i1223cdaMvGr0vubQb8Ei0gzgVwCmApgA4DwR\nGe/sMw3AaKXUGACXALi28FQngO8qpSYCmALgW+5ribL07LPAypWl2/xmz2hu1sHP9CzbvCrNq1YB\nBx0Urz1j2zZ9W832DHs8fqE8rD3DHa9XaDbbvKr7e+8N/O53wWOlooTnZQC4qfBa1w8APKiUOhjA\nw4XHRFWzdStw//263Yvy54gjgEWLsh5FdqLUrY4BsFIptVop1QlgNoCznH3OBHAzACilFgAYLCJD\nlVJvKaUWF7ZvBbACwD6pjZ4aRp8+4QGwXLfcUpwtAvBf3CQoNHtVmleu1JXmOO0ZW7fq27RCc5T2\nDPvW7/hhFwK6lXG/HzwA7+o+ALzzTvBYqUS55+Vhhcd/BfCux3E/ek3h9tMVGDuRr3vuAY4/Hhgy\nJOuRkJfJk3VortT347yLEpr3BbDGery2sC1snxH2DiJyAIBJABbEHSQ1tp4eHUQr9Z/03/4N+OQn\ni4/doCmi+5NNb7FZ+c/mVWlevVpPlxSnPcMOzWkso51WpTlqe4YZr1el2YzFq9JsXkeRlXtedvdx\nDVVKrS/cXw9gaJJBEsX1hz8A55+f9SjIz557Anvs0fs3tI0iSmiO2mnofjv/6HUiMhDAnQAuK1Sc\niSKzZ6OolDfeKN73ep933ikGw7D2jHvu0ctQb98O7LJLcKV58eLS45hjDx5cnfaMcirNXisC2pXx\n1lbvanJYpTns4kgqkfi8HPoGSqk4+xMltXEj8PjjwFnu70woV448EnjuuaxHkY0otZ11AEZaj0dC\nVyyC9hlR2AYRaQVwF4DfKaXu9nqDGTNmfHS/ra0NbW1tEYZFjcKErEqGZru67NXSsGNHcHuGHYgf\nfRS4/vri9GtePc1m29ixpce5+GL9Wnv/Ss+eYd7DHaPNfl/7B4Rly4BDDimtNPfpExyaa73S3N7e\njvb29qyHkei8HGC9iAxTSr0lIsMBbPDbkedtStuddwLTpgEDB2Y9EgoyebK+HqhW5tFO85wd5dvU\nMwDGFNor3gBwDoDznH3mAJgOYLaITAGwWSm1XkQEwA0AOpRSv/B7A/vkS+QyIcvrV/5pUUqfqAcO\n9A6aZi5jv0qzG2ZNi4IdeO1AOmAAcMEFxVYHAPjnfwb+3/8rPt511+Kxyp2uLW57RpRKs/kcZh5q\ns83c79u3vEqz3ReeZ25AnDlzZhbDKPu8HHLcOQAuBHBF4daz0AHwvE3p+8MfgO99L+tRUJgjjwR+\n9rOsRxFdmufs0PYMpVQX9Il3PoAOALcppVaIyKUicmlhn7kAXhGRlQBmAfhm4eXHA/gSgFNEZFHh\nj9cV20S+qlVp7tMH+M53vN8nTqUZKLYo2IHX7Wm++Wbv6rNhLoSxK7Bxp2WLeyFglJ5mr9Acpz3D\nr9LM9ozoEp6XISK3AngSwMEiskZELio89e8APi4iLwH4WOExUcW9/jqwfHnp9SWUT5Mn6/aMRpwm\nNNIvRJVS8wDMc7bNch5P93jd4+ACKpRQGj3Nzzyjl4Q++GDv55UqzpDhV2k21VSvJUTdwGvmKvar\nNEexxx69jx33axB2UktSaVaqtPXEbs/wCsZhleZaac/Ii3LPy4XtblXabN8E4LS0xkgU1W236Wnm\n7N++UT7tvbf+reyrrwIHHpj1aKqLgZZyz4SsJO0ZRx/tPUPGZz5TfNzTU1z1z2VXmr2e9wrNQT3N\nXtzjegXZuD/Zx70QMEpPsx2avdozwnqa/cbE0EzUuDhrRm058kjd19xoGJop99KaPcPumTWtBXZQ\nM5XmoPaMKKESKO1p9mrP8OIViN99F9h//+B9glSrp9luzwgLzX4//DA0EzWmjg5gwwbgxBOzHglF\nZVo0Gg1DM+VeWj3NbkBuaiqGRbc9Y9ky4G7rEqidO0sDsMvd3t1drDRHbc/w+nyDnUWM89bT7NWe\n4dfTbD4fK81EZPvNb4Avf5nXNdQSVpqJciqt2TPcSrO9gIjbnvGNb+jWDRM6wyrN7sm+s1OPN0l7\nRrn72KK2Z5Tb0+zXnvHaa6XLYr/1VnHpVffv0Ywxbs83EdW+ri7gt78FLroofF/Kj0a9GJDfpij3\n0qo026HZBD4TFnt6StszTJg07/nhh3p/v1BpAt9uuwGHH65Dc1dXvDmWo5x84n4NwvY3nz/OPM12\npblv3+LzdmgGSkPz+ecD11zTe0wrVhR/KGq0ky8RAfffD4wa1XvOesq34cP1uf7117MeSXUxNFPu\n+fU0d3frXriognqa3fYMezugV/cLqjSb7cOGASeckJ9Kc9j+doU5yg8F9v3ubqBfv+I2NzSb9965\ns3TJVbvSPGFCcVVEhmaixnPTTcBXvpL1KKgcjdiiwdBMuec3e8ZvfwtMnBj9OFF7mr0qzSY0+4VK\nc5zWVv1n587eleY8tmfYFeagHwr22qt4v6kJePFF4F//NVpo/slPgDVriq93/x7NFH6VnIebiPJn\n40bg4YeBc87JeiRUjqOPBp5+OutRVBdDM+WeX6XZa5GRIF6VZr8LAe3t5r2iVJpNaPaqNKfRnlGp\n0BxWad5vv+L9piY93/Xw4cX2DLMd6D3P6qZNwWMyn4mVZqLG8oc/AKefDgwalPVIqBxTpgALFmQ9\niupiaKbc8+tpjjsJflhoBnq3Z0TtaW5uBmbNAq66qri4R9RKc5zQmFV7RnMzcMst+r7XKoadnaU/\nONjcx34XdDI0EzUOpXRrBi8ArF3HHKMXDvNbsKoecZInyj2/2TPcMBbGa/YME467u4vB0W7PiNPT\nfMrv1v8AACAASURBVMkl+v5jj+n2jLg9zVHaE+IGy7vuArZt83/ebs+wWyy8TJ1a3NdlVkwEerdn\nuFPJuZ/TfH3YnkHUOJ5+GnjvPeCUU7IeCZVr8GBgxAi9/Pnhh2c9mupgaKbcS6vSbIc3d/aM7u5i\npdWr0hw2T7M95Vxrqw7ZptKcZntG3GB56qnBz0etNAPBFXM7NNs/iAD+lWb387LSTNQ4rrlGT+3J\nqSZrm2nRaJTQzH+u5OnZZ4Ef/SjrUWh+yy8nrTR7heamJu/ZMzo7o/U0A3q/7u5ipTnLCwHDxKk0\nRw3NdssG4F9pdlcIZKWZqDFs3AjMmcPWjHpw7LHAU09lPYrqYWgmT1ddpWc9yAM3ZBkmBEcNklFC\ns4j37BkmFEZZ3MSEZrfSnEZoTjtYVqLSbG5NaParNJvnzW8SWGkmagw33QScdRaw555Zj4SSmjKF\noZkIW7dmPYKisOWXo16EYMLbSy8VQ7LdSmACrlel2cyoEWUeY79Kc9L2jB/8ADj77OB94kqr0nzg\ngaWfc+rU4jdEt9LM0EzUuHp6gGuvBb75zaxHQmk45BA9pejmzVmPpDoYmslTnkKzCVNuaLbnUI7C\nhLexY/UFcvYy2oDukXbbM+z3jLqMtpnrOe1K809/Gt6jHFcalWal9Hyd9vP/8A/+lWbzNTVh2W9K\nQSKqP/PnA3vsoc8ZVPtaWvSS2gsXZj2S6mBoJk95Cs1+7RnmsVkcw4/XLA7vvlvangHocGfaM9yp\n6IB4K+aV09OcRWhMq9JsbxfRi56YH2ZYaSYi45e/1BcAhv3mjWpHI7VoMDQ3uFtuAVat6r09j6HZ\naxlt+9bPzp29X2/mFbaroH36+M+eYe5Xsqc5C2n1NLvP9+tXXHwmrNLsNzsKEdWX5cuB554DvvjF\nrEdCaWJopoZx4YXAjBm9t4dVb6vJrz0jKDRPnKh7l4FixdN+vblwrX//4rbW1uD2jK6ubHuaK6ES\nlebmZr1SICvNRGS78kpg+nT9QzXVj7/7O+Bvf2uMwgdDM+UqIHsJa8/w+o/a0aFXKgKKFU/79Tt2\n6JC3yy7FbabS7LW4CVC66p2rGj3NlZBmpdkcq7m5tD3DPaZfpZmhmah+vfEGcPfdujWD6suwYfrC\n7+XLsx5J5TE0k2dozlOA8WvP8AvThgl3JjR7VZrt0Gx6mv0qzZ2d5fU0p7m4Sdrc0JxGpdltz/D7\nDYFbaW6EKgVRo/rlL3VbBqeZq08nnQT89a9Zj6LyGJop95XmsPYMv7DlhmY7XJsA7FaaTXuG14WA\n9lzELrfS3NUV3APtJcvQbNpIgoJ9WPj3as948sni199gpZmosbz/PnDddcA//mPWI6FKOfFEhmZq\nEHkPzSZkvfpq6UWLYRcCmnBnVzzXrtX3TQC2e+vs2TPcVe2AeD3NYctue8mi0mrG3a9feKXZ8Jvi\nzw7Npj3j+OOBO+8s3Y+VZqLG8utf6+kyR43KeiRUKSeeCPzlL/Vf/GgJ34Xq3QcfZD2CYCZM/f3f\n61vznzJqpdmEsu5uYORIfd+EZjtw27NnmPewq6RxeppNaLblsT3DfH4zB3WUkL9xo/d2NzSbr537\nucx7mudNeK73ky1RI/rgA+A//1PPz0z168AD9e2rrxbv1yNWmin3lWavMPXEE8Add+j7fqFZRK+i\n9+STvfczodmuJC9bVmzPMPu6oTlqT/POnb1njQiz667x9k+D/fmjVpo3bPDebj5vU1Pw7Bnma2um\nNWR7BlH9+p//0b9xOuywrEdClSRSrDbXM1aa6aN5jPPKKxR/5SvAypX6ftCFgFdcoVcAdPcz/caH\nHKID3o4dehlQ057hVWnefXf/UGkHPr9Kc5CXXgL23Tf6/mlxQ3NYpbmlBTj4YO/n7NkzzBzYnZ3+\nU865oZntGUT15YMPgJ/9jFXmRmH6mr/ylaxHUjmsNNNHoSWvvMKUHcTC2jO85mk2rRZjxgBvvVXc\nbtozvCrN3/mOf6i0v4bNzfp1cSrNY8aUXpRYLXZoDlom3N7/kku8n7NDM6B/GDGPTzihuB8rzUSN\n4X/+R//fZ5W5MZx0EivN1ADyHpq9wpQdSP3mb3arxfZ+O3cWA7B9rKD2DHuhEpcbPuNWmrNij3vc\nuGTTQZmvoz2NHVCces/o6gKuvrq4UiArzUT1Z9s2XWV+4IGsR0LVMnGi/o3tmjXF64fqDSvNGbjz\nznxV1fIemuNWmk27iflcQfM028c6+ujg9gwgWqW53J7mLNih+Y47kp3o7NUFgeLX2/5aNDXp6acu\nu6zYG81KM1H9ueoq4OSTgUMPzXokVC1NTcDHPgY8/HDWI6kchuYq6+kBPv/5fFXVvHqC8xRgwirN\n7tfSncrMnaUB8A7Ns2YFt2cA0SvNO3bEnz0jC/a4k3IrzebflR2aW1qKP9R0dOhbhmai+rJhA/CL\nXwA/+UnWI6Fq+/jHgYceynoUlcPQXGVhcwtnIc3gVAlhlWb3a2k+j9m+fbsOu/bUenZoNiHPzFVs\nTznnXiTptyS229NcK5XmQYPSO5bb0+wVmltbiz+ILFyob9meQVRfZs4Evvzl+p56jLyddpoOzfVa\nBGForrI8huZabM+wq7hh7Rk9PXoOZrtqbIdmE4TNPM09PeGVZtOPa3i1Z9RCT/M3vqH7z9LgVpq9\n2jNaWopf01dfBQYO5DzNRPXkxReB228H/s//yXoklIUDDtDn9WXLsh5JZTA0V5kJy3kKqnkai5e4\nFwK67RmADsR21XjHjt7V4tbW3hcCvvuu91hOPrl0e5RKcx7bM5qbgREj0jsWENzT3NpauqLgvvuy\n0kxUT374Q+B730t2UTHVNlNtrkcMzVVmr06XF3kaixevMGVXet3nTShzQ7NbaXZD7B579L4Q8MUX\nS/cxgfy++4Bzz+29HfDvaa53bqXZbnHxqjQDuiJhh2YGZ6La9cADwOLFwLe/nfVIKEsNH5pFZKqI\nvCAiL4vI5T77XF14fomITLK23ygi60VkaVqDrmV5qzTXQrCL255hepftr7FZwMRwl8RWSge4pqZi\neBs+HFi9uvTY5pgtLcV5iIHSAF5LPc1pcnua+/TRt/ac1W5o7t+/+DX93veA88+vzljrQcLzsudr\nRWSGiKwVkUWFP1Or8Vmo9u3YAUyfrqeT7N8/69FQlk45RS9ykveF08oRGppFpBnArwBMBTABwHki\nMt7ZZxqA0UqpMQAuAXCt9fRNhdcS8tfTXAvBLm57hgnN9vagnmb3uN3d+j379dOvmTCh2KbhtmEA\nwN/+Bnz/+8XttTTlXJrcSrNZrMXvQkBAf43tr+n995ce89570x/n0qXAe++lf9xqSnJeDnmtAvBz\npdSkwh/nb4TI25VXAuPHA6efnvVIKGt77qm/b9bjQidRKs3HAFiplFqtlOoEMBvAWc4+ZwK4GQCU\nUgsADBaRYYXHfwXgdIY2rry1Z9RCsIs7T7NXpdkNzV49zea4XV3Fiwd37tS3gwf3PqYJh1Om6Cq1\nvb2rq3cVv95bD9yeZq/QHFRpBkpnOOnsBM48s/fFmEkddphedKHGJTkvh702h933lGerVwM//znw\nX/+V9UgoL844ozJFj6xFCc37ArCvr19b2BZ3H0L+2jPcWSCMPM1k4NWzHKXSHHQhYFCl2YTmvn17\n7+f2Lnsx290fSOxAWI/cSvOZZ+rboNDsVprtr6+p7lfiV3z71v7ZKcl5eZ+Q13670M5xg4gMTm/I\nVI+UAr72NeCf/knPnEAEFENznrJEGqKE5qgf2a1O1NmXKh1sz4jP/U/Xv3/ySrPXhYCAPm5np35P\nE7Tt/dyp5by4vb3uuOqV+XqY22uvBf7xH/XX0PxwFlZptlUiNJt/S7vumt4xM1LueTnMtQBGATgC\nwJsAroz5emowv/41sGWLDs1ExqGH6u/Ny5dnPZJ0RYlM6wDYi+uOhK5MBO0zorAtkhkzZnx0v62t\nDW1tbVFfWnNMQMhLpbkWQnNa7Rn2454e79Db2lranvHBB8CAAcXn7UqoX2h2Vxp0x1WvzA8X9g8Z\nLS36axnU07xpU+lxtm/X201oTrM9w/xbSfJDa3t7O9rb21MZTwLlnpfXAmj1e61SaoPZKCLXA/D9\nBWsjnbfJ2+rVej7mxx6rje8lVD0ixWrzIYdkO5Y0z9lR/pk/A2CMiBwA4A0A5wA4z9lnDoDpAGaL\nyBQAm5VS66MOwj751ru8VpqVKg07eZpTOO6KgH4XArqC2jPsSrPdr+zV0+wyVdVGqzT7Ve7tWzc0\nuz/MADosDx8ObN6sH6cZmtNoj3ID4syZM5MNqjxln5dF5B2/14rIcKXUm4XXfwaA76xHjXTept66\nu4GLLtIV5gkTsh4N5dEZZwAzZui5u7OU5jk7tD1DKdUFfeKdD6ADwG1KqRUicqmIXFrYZy6AV0Rk\nJYBZAL5pXi8itwJ4EsDBIrJGRC4qe7R1IG89zYZfiF+5srrj8OLVExU05dw77+gA59VKMWyYbhuw\nt9ncnmb3gsEoodlMRdeolWbbHnvoW7+eZnPRpG3rVn1r2jIqEZrz8kNruZKcl/1eWzj0FSLyvIgs\nAXAygO9W83NR7Zg5U///ZVsG+Tn5ZKCjA1gfuYSaf5F+oaKUmgdgnrNtlvN4us9r3epHQ8vb7Ble\nq7YBxaB66qnAa69Vf1w2r0qzHaTdr+Xbb+tK5fvv697V998HHn1UP3fggcCkwmy1QT3N9uwZfj3N\nYaHZfd6vnaOemdUG44Tmz3wG+M1vin+vafY05/WH1nIkPC/3em1h+wVpjpHq0/z5wA03AM89Vxtz\n/VM2+vYFpk4F/vQn4Otfz3o06WjAb+PZylulyw7NQc/H8f77wLrIHe3hvMZgf/1MVdjMCWlC89VX\n67HYWlqKPcpeM4eYnma7PcNv9gy/EOxVaX7hBeD3v/fev154/RBiZqmwvyZ2aG5qKg2w/frpC0fu\nuaf4d5y39gyiRvbyy8CFF+rz2dChWY+G8u7cc4Hbbst6FOlhaK6yvH3TDgvNbovBjh3hlb/p04sV\nxiDbtkXrnfZqz7jlFn1rlr3euRNYuFBv27QJ2Hvv4r6XXw5cdpm+39JSnDnBXtHP8JpyLo1K89ix\npWOqR15/l3vuqW/79dO3ra3AW28Vn3crzWb/gQMZmonyZuNGYNo04Mc/BnjdJ0UxdapeWv2NN7Ie\nSToYmqssi/aMjRv9w6lpQ/ALJm5onjJFL5EZJOpV1O96LHmzaZO+cMAdo5+mpuLX0oTrHTtKL977\n1reA7363OLaoodl8XfwqzRdeCPzgB72P4dfTXO9M4LXtvru+NaHZLDFuuJVm0wNth2a2ZxBlb9s2\n4KyzgLPPBi65JOvRUK3o10//u7njjqxHkg6G5irL4pv2m2/6P9fTo+fKdYOJCaBuC8PixcCTTwa/\n3/77RxuXV1CfN09fYOKO0U9TU/F5OzSb1egAHdTsaeBMaPaaUcOdp7mrq/QHDrvqffDBwE9/6n2M\nRrTXXr1/K2BCsz1tn82tNJvQvGlTfmfPIGo0W7fqCvOYMcBPfpL1aKjWnHsuMHt21qNIB0NzlWXR\n0xwUOnt69E+CftU8NzR7VWddu+2mb+3ZIrw+7/bt+tYOWl7jUMq/FUKktNL8n/8JPP10aWhuaipd\npc98Jq+vS3Oz3t7d7V8xDgvFJmTnpW89S+ZruM8++tb9mjc1lVbvzXLl//IvxavyTWj+7/8GRo1K\nNp68zZNOlHcbN+pfsY8eDdx4Y2Ne0EzJnHoq8Moruh++1vGff5Vl8U07aBlLv9Bsgp8bEM2v2YOY\nsHjCCcVtLS3AzTeX7vfhh8UxGF5VRXtxDNeYMaWV5h/9qPc43Uqz4RXQRYrVZlOJdt/bb+lxF0Oz\nttdewOGH6/tuaHYrzYOtRZvNvw/z9/Tgg3oxhSRYaSaKbsUK3ZJ3/PHAddcxMFN5WluBCy4Arr8+\n65Ekx/8CVZbXSrMbVk3Qdnuho4RmE0jcsD7PmeBq27bS/QHvIOsXmv/0J30yt9/PBFo72NqVZnt7\nUB/3zp3lV5oNBjNtw4biVfZelWa/0GyYv6dyZnJx5W32GqI8UkrPZ3/iiXrFvyuuYGCmZL76VV04\nS/MalSzwv0GVZfFNO+jiw54e3cpgWiWM7m5gzhz92rlzdbUQiB6ahw0DjjiidLsbwL1W7rN/VW8o\n5R1Um5uLC5AAwKpVpSvP2fuZE77dthE0Y8jOncVKs1tZjhqaGcx6c78mQZVmw/z9pvH1ZKWZKNjC\nhXpmjBtuAB5/HPjKV7IeEdWDsWP1nz//OeuRJMPQXGVZtGeY0OEVSHt69IVx7mp15gLBHTv0/Mcb\nN+rtUVoTurt1+DEruxluaDaVZjsM+VWavXqam5pKQ/P11wNbtvQep11pjhOazQwc5bZnMJj1ZqrF\n5t9ClEqz+XtKs9LMvxuios5O4L779MV+Z50FfPnLwFNPAePGZT0yqidf+xrw619nPYpkGvQ6/+xk\nUWk2oaOzs3eluKdHh0MTYO3tZlYNdyGRMF1dwKBBvUOzywT1sPaMqJVmmz0zRnNzMaTZodmvPaO1\nVY/DzPxQbnsGK829mX8/ZqpANzR7fZOuRHsGQzM1mq4uXVTYvFn/Wb8eeP554NlngYce0lXASy8F\n7rrr/7d37lFSVNca//bM0PPgDaMCgoIgLgFfEBUlRkMiAcPirqzE6zMhmsTrI6JEo2CyEvPmJrKi\n5MarcfmImMQoJgZiMCAJWayM8kiUTECEkaevGZB5P6E594/d+9bp6qrq6p6e6Z5i/9aq1d3VVV3n\nVFft+s4+++zDtl9Rcs3nPscDvLdvByZNyndpskNFcy+Tj4d2Np7mzk5OE+YWzUGDCoV43BHNHR08\nQ58XXp5mv4GAXt7d4mJuBLhDS4Bk0WzH4oX1NHd2dl80qzBLRf7r4mJ+7w7PmDkTuOsuYOlSZ52G\nZyhKOGprgXXrODXotm38ua6Oc+K3tbFdHjKEbVtlJTBlCjBvHs+eOnJkvkuvRJ2yMp787IEHOBNL\nX0RFcy+TT0+zl1CIx1M9zfE4Tz994onZe5qHDGFj/fTT7L3wwiumOZPwjEGD2NMsIRk2trAtKvL2\nNI8d610uEc0yENBdJvU0Z8+YMfwqDRm3p9lOCSiop1lR/DlyBFixAnj4YaC6mhue06bxBCQjR/J4\nlOHD2c7rYD4l39x6K6cv/N73gJNPzndpMkdFcy+TjxkB/TzNxvAyYECyp7mxkb3PEtOcjWg+6SSe\nBCXISHtlz5A0Y+KFlHJ6CdXx44GNG709ze6BgFJuEc2Njf45p0U0y/HdoSsa05wdLS3cDfzss851\nIZ5mmYmxqCj1v85lTLPmaVaigjE8y9q99/KEUl/7Gsckh8mlryj5YtgwTj/34IPAT36S79Jkjorm\nXibXnq7Dh4E//xm45hr/beyYZptjx1ikuD3N9fXcfVdamp2nOR4HRo/mrsGgenp5mmXdkSOOaPUL\nzxg+nMvoJZptvDzNMgGLF/368fmQ47t/Xz3N2dG/v3NO7YGAra3cSGtu5nX2+ZUGDODMENgd1NOs\nRIEDBzirxYcfAk8+ydkuFKWvcPfdnLv/zjv7nrdZO2t6mVyHZzz0EHDttcHb+Hmajx5lEVNRkexp\nPnSIW4OxGItmWyiH9TSXl7PwfucdZ32Y7Bmyzi6rOzzjttuAmhr+vdLSVE/wrFnJsddFRY5n0286\nZxu3p9ktsNTTnD12WAbgnOPKSmcb+/xKbwcQPB18WDRPs9LX+e1vOfziE58AtmxRwaz0PUaP5rzN\n99+f75JkTiQ9zeJBLURy3T28f3/4Y7pFczzuxJDa39XUcMyRhDXYZW1qCne8khL25tbX+2/nzp6x\ndSt3N9rrgNTwjHnzODQD8BbNP/wh8OqryetEsA8cmL78btFsn5uLLmJRHgYVZqnIOX3sMQ7FkV6Q\n4cOBPXv4vf1fV1Q42/gNKM0E9TQrfZV4HLjvPo5fXr2ahbOi9FUWLQImTgQWLuxbmTQKVFpmT1WV\n96CxQsH2dB04wIM3ukOYLms/0SyeZrdo3rGDU3+JJ1f237fPEah1danHWbqU6yNiPBZLFbQ2IoI+\n+IDLcfvtznd2eeLxZO+j7bEuLU1NbVdc7C+Ow3qaOzq8Pc1VVeFbxyrMUpHG7Kc+xd3LXp5mt2ju\n7HTi72V/Ir4evaiq8s/yoqJZ6Ys0NXH+5E2beFHBrPR1hg7lRuCCBeGychUKkRPNYTyv+cR+aJ99\nNocaZMqvf80DquLx5MwO7rRxQqaeZhHNAAtf+d3Dh51tZFpkm7vv5kEpthh3lyke5+7FJUuAVas4\nBc2KFezR3rDB2U7Kc+wYsHOnk196/PjkB8bIkcCuXcnHKCkBrr+eB8W4kQlLgpDzIeLNK1VfGFSY\npfLuu/w6eDC/igi2JzXxCs/o6OD1x445BtYv+8mMGZx/1ou33uLX7vw3sq99PyhKT1FTA0yfzoP9\n1qzhXhlFiQK338529Omn812S8ERONBdqWIZgZ88I8hKvWpUaYiBs2AB89rMs6kTQ1dcDkycHH9Mt\nFETcxmLe4RlAsre4qclJGeZHLJYsxt2e5tpa4OabgcWL+fPYsZxPVFi6FDjlFC5PTQ3P8rdhg5Ns\n//nnOd5aOP989tjblJRwvaQONmFEs4hlr/CMTFDRnMrcucCvfuX0FnjN1GiLZgnPkMGCMilKOkRY\nL1uWfA3ecgu/+v03jz/uCGsvNm/m8nV0AKedlr4citIdXnmFG4ELFgA//3n48RSK0hcoKeFn/D33\nOA6VQidyMc2FLprlge/nFRbmzWPx6NUF3dHhxBaLp7mx0T/mM8jT7BWe0dbmhDfY4Q/Nzf7hDeIx\nP3wYWL4cmD072UsNsEf4sceSs1GUl3MyfmHoUC7P0aPA6aeniqowE43IOq8uH1tw++EWzdmI39/8\nhvOjKslUViYPXJX71Z6BzC2aOztZ+Pbvz69+jZi2NjbA9u8+8AAPmHI3KP3+0xde4IbVGWd4f19b\n6xyrsVEbRkrPYAw3+JYs4Z45HeynRJWpU7lReM01wF/+Ej47Vb4oaIlJFOz18dunkBHRbLeq/AS0\nX5yPLTolr3FrK7/32scWzUeOcBzRBRcke4TtMI+uLmdGPVv4trT4i+YXXkj+LGLc9vJt3szxwHb5\n3QMLhwxJ9qDL+ZLjhvG02PmdbRoawgnZXHiar76axZoSjJxjWzTbszmKaG5r42ugpAR49FHn+9df\n57RbAKdevOMOfi//fUeHc48AwOWXs7fZT+y2tydv70bKJtdwunSHipIpnZ3Al77EvR5VVSqYleiz\neDHb+m98I98lSU9Bi2YAWL8+s+0L3dMsD+tDh5x1/fsnp2YT/NK72Q918QLX16dmunAf88gRfugv\nW8YC1m8goD0bnh2eEeRpdgt/EePpPOruEJXy8tTyAJmJZr+WqsTRht2/uJi9jn6xs0r3kfvVLzyj\nvNwJzxBP88KFzvdTpwI33sjv9+511sv14xbBzc3AqFHZi2Ypm2wTtK2iZMru3cDHPsa9GFVVwLhx\n+S6RovQ8RUXAM8/w+KZf/CLfpQmmwCWmt5gMQjxMuZg9rCcQz6n7YWvH9QphPM3iIZbUbl4PcXd4\nhuzvNxDQ9jTbKd0yEc0SKx2UPUPKYBOLeYtmEVWZiOZsR+TKMYqLOV76D3/I7neU9Iin2Q6H8PM0\n28LaRgbk2b0Wcl+4RXBTE4fo+MVFt7cHe4/Frsgx1dOs5AJjWDRceCF3Uz//fLjxF4oSFSorubfw\n/vtTe64LiQKPHslc/IrY6uxM7vItFPxEsx0eIfjV3X5Qu2dLa29Pne1ORLPsJ7/r52l2h2eINzso\nPMNP/KbzNLv3Ky3NztM8cCDnZ7799u6LZtvTbGd1UHKPeJovucS5Lr1Ec2enk0HFD/v/7uri6zse\nT/U0Dx2avafZnTNaPc1Kd9mzh+3W7t3A2rXAuefmu0SKkh8mTABeegmYM4cdbl/4Qr5LlErBe5oz\nRR5qheoBEqHqftiK+LUJG9NcWup42YI8zeL1ld/18zS7wzNE+DY3+3v73Ij4TSea3Q2D0lIuk1vU\nhPE0z5jBr34xzWFxxzQrPYec47IyZzyCl2i2G3Jh6OryDqFob+cGVq5Ec6HaGaXwaWgAvv1tzgA0\nYwbwxhsqmBXlvPOAv/4V+OY32RFWaFEDBSuasxU8hS6a43F++Hd08FSSgpdoDuNpbm7mbrzGxtTv\nBLdotte7Pc3G8DkUcRqLOWVrbnbEdDpENAeFZzz7bOrAzXSeZr94ZWOc3NLdFbsqmnsP8TTbXmS7\nYTRwIF+PXqLZ3X1t91r4iebOTr6WgkRzkO0Q+2L37ChKJuzezYOxJ0zg8K8tW3ggVCaNQkWJMmee\nyTH9q1YBn/lM8MzCvU3BimYRTZlmLrDDMwqReJyFYXs7cNZZzvruhGcMHJiZp9kuiztPs0zqIWLG\nFsktLcniJqhhU1rKvxu0zbnnOsL0kUec/bIJzzCGw3Fee80Z8JeLmGalZ5k6lV/tUKpp0zjdIMCh\nRhKe4RYV7gacOwNMtqI5jKdZRbOSCTU1wM9+BsycyXHLHR3Axo3AE0/oQGNF8WL0aOBvf+P745xz\ngD/+Md8lYgo2plkeTpmK30L3NB896ohmWwBm62kGkj3NmYjmrq7U8IyurmQxIkKlpMTJPGDv7+d5\nFvEbRFmZI0wvvtg5npdoluMEiWaAH0judZminube4+STOdTB7kEYNIjFxCWXcIPQLzzD/dktmuU+\nkXtCelEqKrxFszHhRXNQz45yfNLYyOLYvezaxT1qc+ZwPvu5c8P32CnK8UwsBjz0EE8hf9NNPFj2\nxz/mOSzyRcGLZi8PbJj9CvVhJuEZ7e3JD/1MYprdD/X+/dN7mktKnAF99u+4wzPc4kTeV1Skhmd0\ndHRPNJeXp6Yc8/M0i6hKJ5rTrQuDepp7l8rK1HVy7sXT7CWaM/U0241EL9Hc1cXXjIZnKEEcwea3\nxgAADfxJREFUOMDxx9u2Adu3syiuqeFrYcIEZ5kxA5g/n9+PGlX46VAVpVCZORP41784xvm88ziP\n+eLFPKi7tylY0SwiMlNPc7b79RYSntHUlDtPc2lp+pjm8vJUT3NbG4uIWCzZs2+LExEmFRWp4Rkd\nHf65jyU8I4iyMudBIuEXfgMBBb/Ja7wE8vDhwcf3Q0IFVDTnDzn3gwezGMnG0+wlmoOuLxm0GiSE\n5T4N6tlRosWRI8CaNcDvf88zlrW0cAjR5Mk88chNN7EwPumkwp9cS1H6KhUVwPe/D9x6K6elmzAB\n+MpXeEKrkSN7rxwF2/bNNjxDHmKF6mk+etTb0+zlUffzTLjrFoulD88oL0/1NLe1sTgpL3f2c4tm\n29PsJZqFQYN4FLi9X7pMG+XlqdNk+3ma0wlwL9H8rW9xOqdMkbKoaM4f8h9Ipgv3/QI4n+W/t+8h\neyZA+9oW0eyVpznMhCVuT3Oh2hml++zYweEUo0YBP/gBMGUKD0yqrQVWr+Yp2m+8EfjoR4ERI1Qw\nK0pvMGoUT4CyZQtrmMmT+T7cuDH73uVMKHjRnGl4hnhTC/VhFo87s5yl8zR7GeFjx1LPSRjRXFbm\n72muqHC8bDJdsf3bAK+T8AxjgIkTk49lDPDyy8C6dfy5tDS9aC4pSZ1GWWKa7To++CCPpg3C62Yp\nK8tukI16mvOPZMYoLeX/o7ExVTTL/WGHFgmtrakxzbZo9vI0hxHN8p16mqOJMexNnjsXuPRSDh3a\ntIlH8t95Jz+gVRwrSv4ZN45nN965kweOX3cdcPbZHAP9wQc9d9yCFc3ZhlmI+Cvk8AyZMMNPNAfl\nJfSqVyyWPqY5yNMs0xMDvM3Agc42Ep4xbBiLZvE0l5WlZvGoqOB4I9kvnWgmcoRpv36cgs5r+u1z\nzkn/oMo0y0oQ6mnOP3IN+onmG290rgmvXqnWVudesG1CGNEc1OCWe0hjmqNFVxewfDlnc7ntNh54\ntHcv8J3v6FTWilLIVFZyfPPOnZyhZssWdrJdcgkL6P37c3u8tKKZiGYT0Q4i2kVE9/pssyzx/VYi\nOi+Tff1obubXTD3N8oAsVE9zWxtw4on83hYB7glLAG+B3NGRKuYkprm4ODim2Z5mWI5je5qNcfI+\nCyLsg0SzZCWIxZJjk+V90HSwH/+440W+6ioWQpKpQ4jF2LP90596/8bgwbntllFPc/6RayYWSxbN\n113HA6wef9z5z+U+cXua5fq2Y5pjMSdPuhsZGBskhOW6bGjwv996i56wzUQ0jIjWEtFOIlpDRJGe\nE7OhgUfjn3Ya8NRTHIaxbRvHShbijLKKonhTVMRjDJYvZ0/zokXA1q3cEJ40iWOfX3op1XmY8XGC\nviSiYgD/A2A2gEkAriGiM13bXAFggjHmdAA3AfjfsPsGUV/vhARkQlsbG7tCFc319YAx6wEke5rt\n5N1tbTwqtL09VQy2t6eOGBVPs+zjprEROOEE4L33nH3Ly50Hv4RJdHXxBeUlcisr2QMunmdbNEuo\nSVERvy5Z4ohxAHjlFeCpp9bjyitTf/eJJ/ghZdOvH1BXl1y/fv24e9QLr+wL3SFXnub169d3uyx9\njVzVWRqURMmieflyYMMG/k4ayF7xxSKahw1LDc8YPJi/d3ub3dt7IbNiNjT432+9QQ/a5kUA1hpj\nJgJYl/jsyRtvsHfn3XfZfuWyt6cnMQb4+9+BL3+ZxXJ1NeeAXbcOuOIK77Ekei8fH2ido0FpKfDp\nT7O+qKvj58aIETwOYcSI7v12uuwZFwCoMcbsBQAiehbAfwB409pmHoBfAoAxZiMRDSGiEQDGhdjX\nl/p6nuHNFk9haG3lh1mhhmc4ovmypPCFQ4ec921t3D3d2sr1cA++GzAgefuyMha0Q4Z4P8QPHgRm\nzQLWruV8yFVV7N2tqXEEsnibm5uTwzPkPJ5wgnMsILlhUl/vhJwQAffe6/wmAIwfD6xevR7PPXdZ\nSpiFV9hFWRmndTrzTODNN9NnwZgzB/jd74K3yQQRYbkQzZdddlm3y9OXyFWd7Xjl8nK2A/37J18v\n0qA+dIiFkG0rJKbZFrbNzfwbRUW8/vBhp9cHcBqkQUK4pYXvhX378iua0XO2eR6ASxP7/xLAevgI\n5/nz+Ty3tTm2Qxolsgwa5P0+6HN5ee7jhltb2e699BIP5ovFgBtu4AZ7mJH3ei8fH2ido0dREWe7\nmTaNwzjcIaiZkk40nwzggPX5HQAXhtjmZACjQuzri4jmlSvD7sG0tbG3KGj65nxSXw+ceiq/P/VU\nYPp0FofV1c42TU38cB89muNxJk50vmttTe02lETfY8bwyG43Bw9ygDzAv1VVxd0VmzZx7B7gxDW7\nPc2SH1lEsxx76FBHpOzf79TJRrzk9sDCp57ika9VVanbC6eeyg+2U07hPKjpWLaMBwvmCvFc64Cf\n/PKjHwFnnMHXT3W10xgTBgzga7CsjO+Z99/nXo7Nm/labmriBtvbb/P2e/c6A0OHDwc+/DBZNO/f\nz2mMXn2Vr12v/7+5me+dfft4YpZMG/U5pKds80nGGLEitQBO8ivA1q3Jn41xzntjIy/2e/m8b1/q\nd/b7o0cdAT18ONueykpe5P0JJ7ANkl4oyb3d0sJLXR3/33v2sEe8poZnIL3iCmDFCn6v97eiHH8E\nhYuGIZ1oDhsp2i3zM3du4mDW0bZt4wEZL77InsSwXr/qauCuuzj+dc0abmUUknF86y3g8sv5/fjx\n/IB+/30ebDJ7Np+D2lrgggv4QTJvHm937Jjz3Uc+wmJy4UJOiySi+uabOYfhgQPJda6r430AnjGv\ntZV/85lnHLE7ZQpw5ZW8rR0GccstLDrGjOHPMu3xtGnAd78LPPccP5ymTEmt68UXs5i1Rf78+fx/\n++VhBngk7K5dwEUXhTun9oDCXHD99Rw7q+SXRQn/5vnn830yfnzy91/8Inert7RwV9zhw8DXvw78\n+98cK//aa3z9XXUV33Nvv+38r+PGAZ//POfWBfga+sc/gHvuYdsza5aTKQZwXv/5T457Xb2a77Vr\nr+3x0+BHLm0zef2eMcYQUejRAkT8QBowIHnm0Ezp6mLb19DA/+nBg9ybIK9vv83v6+t52yNH2J4U\nF7MHacAAFtZjx3KM44IFwFln6Sx8iqLkAGOM7wJgOoCXrc+LAdzr2uYRAFdbn3eAvRNp902sN7ro\noosufXkJsqM9saCHbHNimxGJ9yMB7PA5ft7PuS666KJLtku2tjedp3kLgNOJaCyA9wBcBeAa1zYr\nAXwVwLNENB1AgzGmlog+DLEvjDEF5AdWFEXpE/SUbV4JYD6A/068vuh1cLXbiqIcjwSKZmPMUSL6\nKoA/AygG8Lgx5k0i+q/E948aY/5ERFcQUQ2AVgA3BO3bk5VRFEU5HuhB27wEwHNE9CUAewH8Z69W\nTFEUpYAh0xvzDiqKoiiKoihKHyavMwJ2Z/KTvgIRjSGivxLRNiL6NxEtSKyP9CQCRFRMRK8T0arE\n56jXdwgRrSCiN4loOxFdeBzUeXHiuq4mol8TUWnU6kxETxBRLRFVW+t865g4J7sSdm1Wfkrdc6jN\njs617YXa7WjbbbXZ3bfZeRPN1M3JT/oQRwAsNMZMBg/AuS1Rz9CTCPRR7gCwHRx0D0S/vg8B+JMx\n5kwAZ4MHVEW2zol42K8AmGqMOQvczX81olfnJ8E2ysazjkQ0CRwfPCmxz8NElFfHRC5Rmx25a9sL\ntdsRrbPa7BzZ7N4e9W2Nvr4IySO4FwFYlK/y9GK9XwTwSSRGsifWjYDPKPW+uAAYDeAVAB8HsCqx\nLsr1HQxgt8f6KNd5GIC3AAwFj41YBeDyKNYZwFgA1en+V7gyWAB4GcD0fJc/h+dBbXbErm1XPdVu\nR7jOarNzY7Pz6QXxS7wfWRItvfMAbEQGkwj0QX4K4OsAjlnrolzfcQAOEtGTRPRPInqMiPojwnU2\nxhwGsBTAfnAGhgZjzFpEuM4WfnUcBbZjQtRsmtrsaF/barcjbLfVZufGZudTNB9XIxCJaACAFwDc\nYYxptr8z3MSJxPkgorkA6owxr8NnYoUo1TdBCYCpAB42xkwFZypI6uKKWp2JaDyAO8Et+lEABhDR\n9fY2UauzFyHqGKX6R6kuaTlebDagdvt4sNtqs5nu2ux8iuZ3AYyxPo9BsuKPDETUD2x8lxtjJO9p\nLRGNSHw/EkD+JuTNLRcDmEdEewD8BsBMIlqO6NYX4Ov2HWPM5sTnFWBj/EGE6/wRAFXGmA+NMUcB\n/A7cfR/lOgt+17Lbpo1OrIsKarOje22r3Y6+3Vabje7b7HyK5v9Pzk9EMXAw9so8lqdHICIC8DiA\n7caYB62vZBIBIGASgb6GMeY+Y8wYY8w48CCDvxhjPo+I1hcAjDEfADhARIkJzfFJANvAMWORrDM4\nRmw6EZUnrvFPggcQRbnOgt+1vBLA1UQUI6JxAE4HsCkP5esp1GZH9NpWuw0g+nZbbTbTPZud52Dt\nOeDA9BoAi/NZlh6s40fBMWJvAHg9scwGB+W/AmAngDUAhuS7rD1Q90sBrEy8j3R9AZwDYDOAreAW\n/ODjoM73gB8y1QB+CaBf1OoM9rq9B6ALHM97Q1AdAdyXsGc7AHwq3+XvgfOhNjsi13ZA/dVuR7TO\narO7b7N1chNFURRFURRFSUNkcogqiqIoiqIoSk+hollRFEVRFEVR0qCiWVEURVEURVHSoKJZURRF\nURRFUdKgollRFEVRFEVR0qCiWVEURVEURVHSoKJZURRFURRFUdKgollRFEVRFEVR0vB/4OCpj6Jt\ntfUAAAAASUVORK5CYII=\n",
      "text/plain": [
       "<matplotlib.figure.Figure at 0x7f80a2429b10>"
      ]
     },
     "metadata": {},
     "output_type": "display_data"
    },
    {
     "data": {
      "image/png": "iVBORw0KGgoAAAANSUhEUgAAAYQAAAF/CAYAAABJ6L4JAAAABHNCSVQICAgIfAhkiAAAAAlwSFlz\nAAALEgAACxIB0t1+/AAAIABJREFUeJztnX2QHOV957/PrlbSvrAv0i4s65WEnPAmG9gVMvhOuLTY\ncs7spbxrX7bOUS4ivkRbdVXnSnJ1kDh3Z+SLXXeJk7ty6i7O6eJguw45BVxBTCqKLVJeHbELAzZv\nMRAFGSkmIMCwQggIyOa5P3790M8883RPd0/PdPfM91M1tfPS0/08MzvP93l+b4/SWoMQQgjpKboB\nhBBCygEFgRBCCAAKAiGEkAAKAiGEEAAUBEIIIQEUBEIIIQAKFASl1KhS6nal1ONKqceUUu8tqi2E\nEEKANQVe+/MA/kJr/XNKqTUABgtsCyGEdD2qiMQ0pdQIgAe11u9s+8UJIYR4KcpktBXAC0qpm5VS\n31NK/W+l1EBBbSGEEILiBGENgO0A/lBrvR3AqwB+s6C2EEIIQXE+hKcBPK21vj94fDscQVBKscgS\nIYRkQGutsryvkBWC1vokgB8qpS4KntoN4Pue4zr2dtNNNxXeBvaN/WP/Ou/WDEVGGX0CwC1KqbUA\njgH4eIFtIYSQrqcwQdBaPwzgPUVdnxBCSC3MVC6Iubm5opvQMjq5bwD7V3U6vX/NUEgeQhKUUrqs\nbSOEkLKilIKuklOZEEJI+aAgEEIIAUBBIIQQEkBBIIQQAoCCQAghJICCQAghBAAFgRBCSAAFgRBC\nCAAKAiGEkAAKAiGEEAAUBEIIIQEUBEIIIQAoCIQQQgIoCIQQQgBQEAghhARQEAghhACgIBBCCAmg\nIBBCCAFAQSCEEBJAQSCEEAKAgkAIISSAgkAIIQQABYEQQkgABYEQQggACgIhhJAACgIhhBAAFARC\nCCEBFARCCCEAKAiEEEICKAiEdBDLy8DcHDA/D5w6VXRrSNWgIBDSQRw9Chw5Ahw6JOJASBooCIR0\nEAMD8nfHDuDAgWLbQqqH0loX3QYvSild1rYRUlZOnZKVwYEDwOho0a0hRaCUgtZaZXpvWQddCgIh\nhKSnGUGgyYgQQggACgIhhJAACgIhhBAAFARCCCEBFARCCCEAKAiEEEICKAiEEEIAUBAIIU3A2kmd\nBQWBEJIZ1k7qLCgIhJDMsHZSZ8HSFYSQzLB2UvmoZC0jpdRxAKcB/ATAWa31Vc7rFARCSsLyspiH\nBgaAgwc5+JeZZgRhTd6NSYEGMKe1fqnANhBCEmB8BYCIw623Ftse0hqK9iFkUjFCSHuhr6A7KFIQ\nNIC7lVIPKKX2FdgOQkgDDh4ElpaAw4dpLupkivQhnK+1flYpNQHgMIBPaK3vsV6nD4EQQlJSSR+C\n1vrZ4O8LSqk7AFwF4B77mP379799f25uDnNzc21sISHVg87f7mNlZQUrKyu5nKuQFYJSagBAr9b6\nFaXUIIBvAPi01vob1jFcIRCSkrm50Pm7tETnbzdSxRXCeQDuUEqZNtxiiwEhJBt0/pJmYGIaIR0E\nE8VIJRPTGkFBIKR10NfQuTQjCEXnIRBCCoBF6YgPCgIhXUjZfA0so10OaDIipAsxvob+fuDEieJN\nR1HRUTRtpYcmI0JIKkZHZdA9cSK76SjPWX3UioWmrfZCQSCkZDQaaNsxECe5Zp6DdVRpjLKZtjoe\nrXUpb9I0QrqPXbu0BuS2tJT+9TSsrso5VlfTt+m66+Txjh3R79+3T9573XWNr9FM+0hIMHZmGneL\nLH9NCPHQaFac56zZmI6StmloCFhdlVXCwYOhH2Jx0W/nb7ZsdtL2kXygU5mQktEouayZ5LOsTtpT\np4ALLwR+9CN5bDt+48plzM+LSWnHjtAcREdxa2FiGiEkEc3UOvIN7nHPA37xake9pW4WHUYZEdKl\npHUwN2NuinL8xu2VYEw+7XYUMzopG1whEFJh0s62y1DrqB1tiFu1dDo0GRHSpWQd+PIwqZTZLFMG\n4SsKCgIhXUrWgS8PO759jslJ4PHHu2/wLSP0IRDSpfhs9C4+P0MWO757HnMOADh5st5Wz/pE1YMr\nBEI6nPPPlwEbABYWgDvvzLaycFcVBw4Al14q5x4fBy6+GBgeDs1H3L2tGKq4YxohpAX47PpvvBG+\nroJhwk34auQPuOQS4Mkn5f7YGPDMM8CePcC99wI33CCPv/Wt8Fy33sqyE1WEJiNCOghfuOWVV8rf\n2Vng5puTv882+Tz7LPCTn8jzZ87I4H/okIjBrbfKygCoz2SOCkcl5YQrBEI6CN+s/LbbGpuHfO+z\ny06sXSt/lQoH/fFxWRnMzwNf+IK890c/Au6+G9i+Hdi8udbPQMoPfQiEdBBZo45877NDWr/4ReA9\n7wHefFNem54Gzp4FnntOHi8syGvm+HXrQhMS/QfthVFGhFSYPKNxfFFHSc7ve59t8rn8cuADH5Dn\nd+wAHn00FAdAVg4TE7JqGB2Vgnfm2P5+RhtVBa4QCCmYVkfj2FFGi4vAHXekP8fyMvDYY8CxY+JI\n/uxnxRR16pSIxZEjcm7Tj4UF4JFHgKkp4P77Q/EwUU55UObEuCJhlBEhFebYMfk7PAx87nP5n9+O\nMnrwQRGIN94QZ/Ntt/kH0uVl4K67gJdekl0Q3nordCrfcANwzz3hbH96Ws5h+jEyAnz+88D114cC\nYVCZhik/zZbWJvXQZERIwWzZIn9Pn5bBNglpzEwmymhmRgbvkyfFKXz33cBP/zSwaRNwzTX1u6Gd\nPCkz+7NnQzEYGxM/gy0yxuFs+vHyy9IP41A+5xz5GxfllAWGtbaArDvrtPoG7phGuoQkO4+5TE6G\nO5gtLsYfa+86Nj0dvs93M7uh+Y7r7ZXdz1ZXtd69W56bnQ3b7PbDXPf48WS7nqXdXY27qflBEzum\nFT7wRzaMgkC6hCwD29hYOFCfe279e6MG1507awd4QOuRkXpBso/ziYavzUn7EdW2PLcG7WaaEQSa\njAgpmCT1iFyMGQgAnn++vo5Q1H4AJoGstxfYuFFuMzPi7LV3NLv//trzGbOPMc/ceKNcd8+e0MyU\ntB9RbaMJqHgoCIRUkNtukwqjgH8A9Q2ul1wiuQFKiU/g+eeBF1+Uwflb3woH96NHa0NKAeB976vN\nOm5mA5qogd+EuW7bJhFLWcJUWVCvOSgIhFSQ0VEpN711qySB2TN1wF824uRJcVzrIJrbrBZ6eiTD\n2Azubnbx4KAIhJ20Zo4x2cq2Y/r66yWSacMG4IMfrB+Yo0pamBXGiRPZxYY7pTVJVltTq2+gD4GQ\nSIwd3vYl2HZ3n51+fFyO6+/Xen5enL3mOUDOZZzBCwtyzMaN/vMbf4HP1zAxUfu4kdPbJYuTPY/3\ndgqgU5mQziFJtI3tgLUHwDihOH5cooeOHw/PYwbQtWu1vvrq+mtGDbD79kmk05o18vo554THTU3V\ntm1hIV0fkzino97PyCMKAiEdRZJoGzNQz8xovWWLzNSvu65+xt5opuyb6bsrgaEhrYeHZTVhxMQV\npPn5cCC2z9XXF7Ytz4giRiRF04wgMFOZkJKRJNrm4EGpKDo4KDZ3U0jOOJpnZoALLpBEMDfqxy35\ncOutYvv3XXN0VCKSXn5ZHl90kdQ06usLj5mZAW65JbyO8U2Mjcnx7j4JSfsYByOSWgOdyoSUDLtI\nXBSjo1Je+lvfkqxjQAbHe+8Vh+03vyk1i3znsB2v27dLVM7ZsxLZ49u7wAz+PT1hRdPBQclM3rhR\nzrdli7T7xAnZSGfNGjl+/fqwbb6IIvt6JkLIlzntwr0WWgOL2xFSMpIWuzPlqc1q4Pvfl1DSvj7g\ngQfCUhLuimDPHn+Z6q1bwz0MzOA+MCDVSv/8z0UEVlflfYcP1xazM0xPA6+8Eq4opqaAnTujy3Hb\nbTt9OmyLwW4TC9glg8XtCOkgkppDDh6s3cNg7VqZ6QOhaefgwdoicBddBFxxhYjFunXA3/5teK11\n68LjxsclFBWQ2f6Pfyyrg7Vr60NPe3slr2FgAPjrv5ZzAbJCuPDC+L0Z7LYZc9fIiAiK2yYWsGsD\nWZ0Prb6BTmXSpWSNlDERP26ZCeOAHhoKn1+3Lrw/NSXXMseNj2s9Oir3e3rqz2mev/JKiTS6557a\n6KXjxyVqKYnT145iMjWP7NpHpqbS8HBtdBSJBixdQUjnkKWUBSCmGUC2uATCzWlOn5a/vb3y/MxM\nuIENIJVLL7tMSl1PTgI/9VOh7f6tt/zXeust4LvflWS33/s94Ic/DE1UW7aEm+nYeyz7sLOT3/te\nqcD6K78SriqyVIIl2aEgENIh3Hmn2Nzf9S4Z2G+/PYxAev310K5/wQWhWWdwUMpXPP008J3vyAB/\n4oS8ZqKF1q4NxcTHt79dO+AvL4tYAMCZMzLIR2UN29nJdlluc7xpA6OJ2gOdyoS0Adexe+ON4WPb\ngdvIcdpolzB3d7Q33hAH8vCwzLLHx4GLLwaeekpe01pWBn194n/o65Md0P7hH4Cvf13O8eKL8t44\n7J3YbKc4ID6IJ58MZ/s+hoaAV1+V+9u2iYiNjmbfI7qboVOZkJLj7u71/PPh44kJ4IUX5P727fFR\nNY12CbM3rtE6dDx/7nNicnnmmfpInulp4B3vkBXC2bPh7P4zn5G2PPVU4/7Zcze3FtKPfyzXjnII\nLy+HYgCIQJl+mxUEaQ80GRHSBtzIIfvxFVeE96em4ouz2e/zbV5v7472pS+FA+qWLfLXmGAMY2PA\n+98vQgPUlrnu75d9kX0MDUkEkHnP5z8fvjYxEe6iBoThqlF+BHNtw/bt8peVSwsgqze61TcwyohU\nkKQ1duzH9n070sct+bBvnzw3OSkRN77yDY0ilFZXpbgdoLVSEilk1z0aH5didKur9eUp3JsdqbRx\no0QE7dxZez77Nj6u9d699Z+P6TOg9bZt4TFRhftIPGgiyog+BEJyJGlSWRTGZm6bdsx57HNPTgLv\nfrc4YE2iWFIb+zXX1JuNbMbHgfe8R8xHd98tq4EzZ2qPMU5ms9dyUkxOAxAmnfX1yYqir09WNW7C\nW9r+dTvN+BBoMiIkR5qtsWNMPL7oGts2f/KkmGLs8g3Ly/59CFzTi2s2shkaCvdGOHJE3uMebxLR\n0ooBEIrB2FhoHrv7bunLnXdKP0w/Z2drd3IjbSDr0qLVN9BkRCpIXuWXo/YsnpzUkVVMzWv2vgRu\nBdSJCa1379Z6/fraY885R+tNm8KENHMzZiA7iW33brk/Oytmpzizkn0777zw/s6d4XncvrCEdXOA\nJiNCykmjMNG074sLw9ywISx0ZzM5KSsK21wzNuY/1mZgAPjwhyX8dHVVZuyXXQYcOya3e+8V57VZ\niaxZI9d6+una86xfDzzxBPALv1BrqlpcFDMRQ0rzpbImI6VUr1LqQaXUXUW2g5BWcdddYdTQxz+e\n/H1RW0HGZTGbCCMbEy1kiwEQVjC1y1jbrF8vYnDoUCgcmzeHiW4nT0qdIsPICPBzPwc891zteYaG\nRAw++1ngscdqnz9zhmJQNor2IfwqgMcAcClAOhI3LyApx47J35ERySEwxIViTk2FA/xll8kMfNs2\nySOwxeDyy4H77hP/gwnxtOntlZDSQ4fC7GbzvB2GevastGHdOuDhh4Fnnw2L6xnOnAGuvVZEzAhL\nX1+YwXzRRcnCShmC2iay2pqavQGYBnA3gGsB3OV5PVe7Guk8kmw1WTTGTj4zk66Nrt3f9DFupzDb\nh7BpU33oprul5b594et9feI/6OuL9gHYBevcW39/7XsHB0P/gN2XNWvCPtjF+M49tza8dtcu8V+c\nd5600fZtMAQ1HlR0x7T/DuAGADExD4RE0yhrt9347P633Rba/O1yFY38CSayp6dHspiN6Sguisle\njbz2Wv1eBYBE87z6qsyyjx4NZ+1a18+8t20D/u7vZNY/MCBtOnkSUKp+tfP667WPd+0CHn+8tsQ2\nICuV0VFZnXzjG+EK5PnnpX/GJGavTGwaRW9l9dmQgKxK0swNwM8C+J/B/TlwhUAyELUBfFE02uc3\nyT7AZna8e7fWGzaEx4+NhUlsW7eGM+epqTCBzZx/drZ2ZTI/L7eNG2uvbz4/X9lsQBLUPvYxWRns\n2qX11VdHrxCGh8P7s7O1EVF2Epv9XZk22u+xPyO7XWNj8nns3h3/XXOv5WquEP4pgA8rpeYBrAcw\nrJT6itZ6r33Q/v37374/NzeHubm5draRlBx3g5iiaZSDkCRHwbdhzNq1Ymvfs0f6vHlzeMzqqiSx\nAeIzWFoKz+1+Nps2yd/hYfEHnD4t13jttfridePjUsX0xRcl3+DIkbA9NueeK6uOc88VX8WrrwKP\nPirlK2y/RX+/RDbdfnvYnttuk7Idr74qW3Han9HYGLCyAnzqU8BDD0k/T58Wv0NcvacseSBVX1Ws\nrKxgZWUln5NlVZK8bgB2gSsE0gEkKRvRKL7et2GMbYO3Z/aA1r298ndoKHr2bFYdth3etd/bz2/Y\noPXISO0KYGwsbI/tK+jtrX0ctdrw+Qq0rp3Rb91aW5rDd8zYWP3n4X7G5jxJfUudtqpAEyuEsgjC\n1zzP5/wxEVIO4pzhPtFwTWOrq+IYtk1AUQPavn31g7sREXug953L3EZHawfoONNRkkS1paXwMxgf\nl+d6emrFxO6H6b9payNTYdoBvmymx2aptCBENoyCQDoUd1bcKFLKFQl3MDUDvm9As6/lG6zdQdYW\nCyDcXtMWMVMcz10VnHOO1ldcES8GPl+Be2uUudxopZV2gO+0zGgKAiEVwQ71nJ2NN3/43rtrV234\n59RU7R7E9nHXXRc6bsfGah2/9m16OhwU7YF6cDA0Q0U5e03FVPM4ag/mqSlxUptKpkbM7H2ee3rE\n+R1n9kpiBooa4KsQppwHzQgCN8ghpI3YoZ6bNwNvvin3k4RT+sIxr7pK9joYHRWn8sCAOF9NiYiF\nBXE09/cDX/uaPKeCogZay/HXXBO+98tfBn7t14B77hGHstnO0jhr3cqnWsvuagbfHszj41LZ9I03\ngL/8SwkxBcRZfuWV4rDu6wMeeECS5qI+t6QhxlGb6pQtTLmMUBAIaTHLy1LC4o03wsF4fFyqivb3\ny2B8883x0S1Hj9aLweWXy/vM6250krnG8LBEIpk8A1mAS47DY48B118fvveGG2QrzPl5yX2wheqi\ni8Kd3QxjY1LT6JJLgH/8x/oSGYC04Uc/qu/Tm28Cx49LRNIVV4hAup+bif4xGdjj49KX+fn0EUHN\nVqLtCrIuLVp9A01GpENw7eVuBVFjKvKZNFx/gRsd5JpgoqKTTCSQ8REMDISOYtvmbs63e7c4rm3/\ngbmGOYftbLavlfTW01Nrburrq42Usj+3LVvk+kkzlvftk2ilsbHwnJ3mK4gC9CEQUg4uvlicvOPj\n9QMuEJaw8Dk+7UQuU17CHhSnp2uTuYBwkAYk+ctc0/ZVmDISZhBWSut77gmPi9qFbXxc2mmHpdq3\nd7yj3lexY0e0H8F3s3ddcwd6+zNyBaeRw9gV4VaEk5bVJ0FBIKQk2CGe09Py3OqqOFTNjNs8585W\n7bpDW7bUz/z37pWB0Qy4w8PRA5/PCWwP1KZtbohmo+xld4Zv7m/aJG3dvbu+fpKJburpqRWAnh4R\nJlsI7XwK39ais7O1n2MUtgibyKa8KWv+AgWBkJJgBnDbJOPDLuDmlp7YuLE2IshEAflCNRcX/Zvm\nmAHRjuIxZqM4c5FZLbi5C2ZgNYO9UrWiYecxzM/Xlqr46Edl8B8ert+AZ2lJrrthQ30egj0DdyOp\nGmFyNcz+0K2grPkLFARCSsLx4zKAx4mB1tGDu2v7X7s2FAxjljFiYSeq+XZXW1qqNeU8/HDYNrtm\nkplx222yzUTvfresWHbulGPciqh27aTxcamzNDIi53DNUPbNmM/cnd7MKsH+HCYnyzXoal1enwQF\ngZACSGtD9uUH2IO76yAeG6vNCjaC4Zst+1YccY5UexBeXJTn7FXFrl0y0/eJhcmDGBoKB/0LL5QZ\nvmtqmpio9XOYwd12WNvJcLbYRG0JWrYBuGxQEAgpgLQ2ZPv4jRtlwHv44bD2jp1w1tcnyVzGxNLI\nDu6bhce1ybbzGwf26mrt4G0G4AsvrM9gdgfquNdtEentlT75Et7M80Ygjx8Ps6Lt85fJXl9GmhEE\n5iEQkpG0ce12cteLL8r9z3ymtnqp4ezZsIopIMe4Mfe+OP2REclXaNSmK6+UpLPBQeD++yU5bXhY\nksUAyZcw+zA0ws1N8PFXfwV89KNy7KlT4W5pMveTfIYHH5T221Vat2+XJLuf/ESOYw5Ba6EgkI6i\nnaWM05bfNsevrsqAaAa3PXvk9XPOAV55RQbm06fDwX1oKNzUxt5kx85IHhyUpLCeHknauuWW2mMn\nJmQ/5GPHJLO5v19KTr/4opzbiI8pQ20G6iyMjEh57ZdeCp/7wAfCTX8A6ZMRkulpKZltPkM7g9i8\nZ3ZWRPFLX6peeepKkXVp0eobaDIiGWg2FLAdseXGru8mgRnfgP13YqK2P7Zd3Th+d+yoj0rSuj6n\nwDXjmHPZfgw3zyFNToG5XXuttN33mqlpZJuGfDWY4sJzyxr/XxZAHwIhQrOhgGkFpdHgFPd6kmu5\n/bFt//Pz8r4LLwyfW78+jHCanpbnRkbCaxmn7fBw6L+4+uowMW11tdYxnEUQJifl+m6ZbPs78VVw\ntUNd4z77uM+NYtGcINBkRDqKLLuo+WzxSW3Vdg0h305ecQXVkvggTH9MzSNTC2nDBjEnaQ0891x4\n/Ogo8NnPynVfeUWee/nlcB/jv/974DvfEXPT4qKYdZ56So679lppv7lGb69c1y5mNzAgO6yZmkW+\n2kUvvSTte+01eTw8LD6KW24Jv5Mbb5Qid2YXOLtWU2+vmNVOnfJ/h7Yvxj3O/rwvvVT2daaJKQVZ\nlaTVN3CFQNqEPeM0oZ1JZ5dR5RV85Rd8m+Ek3d3LbuPAQK2JyETwmIQzN+LIzv6Naq+7E1lvr+xv\nYJ9nbk7Ob68qPvpRMUc1ijJyZ/J2GycnxZTki0yy8zns3Al3f2j3++jmiCTQZERIOnw5AVnMTHv3\nhiUbfOeJS15qZCaJaqNb12dkpHbbSTMozszUD5y+chDuJjlRt/5+ubZttnLzDnyb8AwP1yfquddy\nk93MzfhDtK4XEd93Zie6lS2DuF1QEAhJiT24LCxkzzhNs7pw7dvuXsFxPga7jb6Be2DAX+bBt0Lx\nZSmbIndpfAV2WYzRUTmXu6owNzepzJeh7OuTLSS+/aZ9n3VZM4jbBQWBkJS4A2VWZ2QaJ7Yb9WNn\nJH/sY/K6MQeNj4fHu+feu1cGWDM7HxiodeDaKw3f4OhzyvoS29zic2Y1MzMjpSzM45GRsP1RM31z\n27ixNovanHt2Vpzki4v+Ehuu0EVlZhMKAiGpcQfKrJEraWajRjzcqqNRheumpvznto81UUVphMm3\n/4EvLNWsekwfjf/ANRstLsbvkey7mc+40ecX9b2kzczuJigIhDRJ3ICaV5nj1dXavII1a+rt/r4N\nbJK01R5YG6127GN9NYrsmylrobXs9eC+btrgmrFMtVPfisFUPjV7RsS114TOAvIe1zlunOvj41wp\nGCgIhDRJ3Ew1TizSmpqiomDM9W1zSZa2ah0tYL622n0zjmsjSqYaqcEtiT01Vet/MIJi2/htATTm\nMdvPMD3tL7Rn8G3OYzvHfbvDdftKgYJASErSDORxA3CawdecyxcFk2dClRnkx8dlQDXbSPoGTbtv\n7iDrtsM2Kw0OhrN7WyjWrQv9CdPTteGoAwPSBndfBtuE9sEP1l7T3WzHFSm3z7YZrFtXCxQEQlKS\nxQxkD9q+vYwbOW4NjRy9jWr/u+LhOlh375aZths11Gw45vHjtWalyUl/ZJK7KjDmMdvxbWdU26Ix\nNVXbP9NmsyGPXSk16jMt605m7YKCQCpBmcoKZClxEVUbyDiGbeyyEY02y7H3P44ayOzP7rzzwuM2\nb/bvbjY5WVuXaGYm3a5jPvGz8yFcv4OJeLJNT3bynC1Irr3f5EqYFYNtQnI/lyjTkk1ZdzJrFxQE\nUgnKNHPLUjTNZ2+PGnTsmfPWrfHndSNmZmbqzR5RUTx2YpibJLZ+vWxNaTaxSYprBrLFz96y0xZE\nW2xMst7kZNimtWvFd9DTU5u/YExUtt/EXoWY1YYreuPj0YM98xAoCKQClH3m1kiwfPb2qH40Kmnh\nO9bc5ufr29Ioi3hsTBzSUcleSkWbW+I+B+N/AMISGPYsvlFUVpRYmXMbk9fkZHgt+9gNG0SEjh+v\nP0eUz8aI6fR0rQ+ljP9zrYCCQCpB2WdueQqWr0RE1HlXV2vDMxcW6t9jO6NnZsLom9nZMNvYnMst\na+3eGq3O3JIWbrjs5KQ4jk3JDnc144bQ2uUsjAPZnFvregFxB35jHnJNYFE+GJ8Powyr0nZBQSAk\nB7KYkbKe18UMdsZctHNnbX0i9zxxbbX3V3BXDI224nSvY87pJq7Zg667Z4MrIK6pxy17bZuILr+8\nXiDOPTfs8+JirQAafOY828yUpN8uZfJ5pYGCQEgLSFOjP+n5GmU8792b/Zr2QGr8Frt3iwnKlIVI\nG5Jpn9Mkm7k+FNefYjvJ3dpGExPRM3tAwlmHh+uL5BlRiCIqfHZhIcy2tkky2JfJ55UGCgIhCUg7\n42tUfC7uOrZNPEl5jGavqXUY2TQ8XBviaReWS1Kiw4SvTk+L38GsXGzH8epqWMZi926JdjKRQ7bP\nZH6+frUQVa7aCE7UbWkp+jv0PZ/35kRVgYJASALcQSBpVJFt7057HXvASTLAZL2m1rUDsTEVuRE9\ncdVPo0I8bTu+jW2OsstsGz+BKXu9d2844x8eFv/D5KSYikZGRDDm5+t9HvZj4zNIUtvIV7DPrbaa\n5Lsou88rCgoCIQlwB4E0UUVZrmMPZEnP18wg5CsP7ZpzGiXF2bZ3e69ln8nFdv6uX+8XkqWl+vP7\n/Atbt/ojkaampLKqWbGYtm3cWJvL4BvgzXOuKDb7OZcdCgIhCXAHgVaZBOKcn3FEJYMltX/7Bjl7\nA5+ottgCJKjgAAAWfUlEQVSmpvn5UEziEtl8u7KZ+3aSmj1YAxJG6uYUzM76axYZR7AvjNVekUxM\nhNnZvs8jKmekqk7jRlAQCPGQpupnEcRtmGPb011zTRpnZ5JjsxSGi8qL6OuTfAjjILcd2wsL9WYt\nM4jb5ir7eftaRkhsR7Zv9u8S9T1X1WncCAoCIR7K9IP3iZNb5dNesRhnLlBbglrr7HsfNPJb2Hsv\nN2J1VbbUtFcEtt8jKkIrqj122G1UBJZZsdhhuVGbCCWhqk7jRlAQCPHQrh981hBGe1ZszEtmJuvm\nJdjnT7OySeq3sPMMosTT7ac923frObnRUvZqwWdKi2qn77O1z71xY5ivkXYXtaJXiK2CgkCIh3b9\n4LOEMNoz6He/u76NZptMX9nqtCGWSUginlHlNHzvGRgIj7366tqCfGbFE9dmX+STu8qwzUUTE/4o\nqaJXhkVAQSCkQLKEMNqDqy+k0y2HbZ+/UYhl0hl+XPt8x/vKaUQJrhtCapfmMElmcW12HckmhNVs\nxmObi+z9FFxfQ16CmZYiHdYUBEJyJO2POY25w+Da7aPqAdkhpHHRUVlm+I1wj0+z4rJNUJdd5s/N\niGuziXyyB3s3hHVhoTaEdWQkLITnlt7wrTS0bt3AXaT/ioJASI6kmW3H2asbbZJjD5q+ekBRg6/v\ntUaDtV1OImrXMZdmfDDHj0sOwfx8uJpwVzpxbXY33jF7KLgbEjVK5HOFKG4jo0ZlytNQpMOagkC6\nilYvx9POtqMG/UbnSbO/QrM0MlH5yNsHk2Ql5e5ENzgoJiY7DNfeUa5RG81nPDPjr2mUpkx5Hn1t\nBxQE0lW0ejm+uhrW6WlU1sK2V6eNBrJfzzKApBHGdsxYswp1ktLV9m1qKvl103wHnRKGSkEgXUU7\nfrhJylps3SoRNCbssd124zTXa8WM1TWbRdnp495rb8sZlXA2NhbmZfT315uG8vrcOyUMlYJAuop2\n/HDjisBFVQ5t9wzTF8razsiWqG09k/TfdQ67KyUjDMY34G6zqXX9Xg1FfQ5lg4JASM74RKeRALR7\nhhkXytqOFYrpvwkxdXdvS/LeuF3kGjnJ7UxoOzEu6nPoFqGgIBDSBvIUgFYMTu1eoZj++8I8s2YJ\nJ31/3L4RUZ9DmUqZtJLKCQKA9QC+A+AhAI8B+C+eY/L/pAhpgjgBiNoUJ4qkg1Ma4chjhdKsUDU7\n6CYNA40LN436HOyqrmn3mqgSLRcEAEPB3z4AvVkv5pxzIPi7BsC9AK5xXm/FZ0VIS4jaFCeKpLP5\nMjuqfTS7SrET9uwCf748jkaZ1S55hpWWmWYEoQcNUErdCOBTSqn/BmAEwB81ek8StNavBXfXAugF\n8FIe5yWkCAYGwvszM8CBA/HHHzwILC0Bhw8Do6ONz7tjR+Nz5kGz10vaLx/Ly8Dp00BfH3DmDHDq\nVHRbbrwReP55YM+e8LijR4EjR4BDh+RcLsPDtedbXgbm5oD5+fAcXU8jxQCwC2Li6QWwB8AXPcfM\nA7gYwGxSJQLQAzEZvQLgdz2vt0pASQfSLodh3OY0WTbFaUTRjup24TqJGzmp3VpPSfII4pzw4+Od\n42xGEysEJe+PRim1A8AOrfUfBY+v11p/2TnmlwA8GjTke2kESSk1AuDrAH5Ta71iPa9vuummt4+b\nm5vD3NxcmlOTCrK8LDO9gQGZbSadZc7NyewQkBnqrbe2pn3nnw+cPCn3FxeBO+5ozXXaQdbPuhXX\ntL+/vj6Zzc/OArfd5m/X/LysBAyLi8DNN8v5DxxI1pdNm4CnnwZ6eoC33pLnWvm/0ypWVlawsrLy\n9uNPf/rT0FqrTCdLqyAA/o3nuUsB3AzgF7OoEoD/BODfO8/lqJmkKmS1YZvZoal506rZnruHQStp\n9aqnlf6JqLa713RzCcbGJNnPnf3b552crF9NZPku3HpJVc9QNqCdUUYAvgngIwDeD6Av00WBcQCj\nwf1+AP8PwAecY1rzaZFSk9UpacwBrXYcxu3slTetdii3Mkw1qu3uNe3jpqel/Ie7r4H9fl8y3IYN\ntZOApELaqM5RVWm3IJwEsAjglwH8MYDLMpzjMgDfg/gQHgFwg+eYFn1cpMw0a8O2B5y4jepdmo2f\nbwWtzitoZV+i2u5eM04gfO+393K+/HKtN2+u3XvBLZEdl5jWKaUqXNotCHc5j/dlvXiD6+T8MZFW\nUaYMUPtHnvdm9O2mygOW3fY0xefsfRAmJvw5BgsL4Yze/t7WrJHjmZjWXkH4WQD/C8A2AEMAfiXr\nxRtcJ/9PirSEdv7QfKWSG1UkjZphRxVYSzsAl0kQy0ia/w/Xrp80n8NOZjM7qrli0inVTBvRVkGQ\n62EzgP8I4PcBXJr14g2ukfsHRVpDO39obqhg3MDRaIbt7hHQqHZO1KDfaMBLImKdLCpp/j/sAX52\ntrawoC8TfHW1duOdOB/S3r3yP5Mkk7zKtF0Q2nGjIFSHouzqSWf1UYNtmoEqbtBvdJ6oev9RztJO\nMGfYn7m7Bah9jDvIuyYhQ1wmuP3/F/dddNpnHAUFgXQN9o8/qRBFDQRphCxuoGl0niQi1mnmjCSD\nb5pyH/bKIS7CK66khVsmuyhavRqkIBASQx6DbTOroCQiVmUHso8kn7k7yMf5hJrJBHdDW4v+jFu9\nUmlGEBpmKheFUkqXtW2kWpw6lS6DlTRP3GduspX7+oC1a+XvyAjwZ38GvPyyHJNnxrDJat6xI32N\npVZkczfTniQopaAzZipTEEglKaLsAskHX5kR+7mxMeAHP8jvO21mQtCKkiitnqA0Iwhr8m4MIe3A\nVLYE5MdVtfoz3cryMvDII3LfrgprqqyOjQEPPhgOlHkI/+ho9v+PVlSbbaY9raZh+WtC8iDvUsPH\njsnf4WHgc59r/nw2LIvcOo4eBVZX5f4FF4QDvCmb/YMfAFu21B4fV9I6jjy+x2bKeVcRrhBIQ/KY\npeU9o9+yRSpVnj4N3HCDnC8vMxJXH63DnnHffHP4fNSsOekM3ffd5/E9uu2yrzMxAZw40WFmy6ze\n6FbfwCij0pBHVIQv6qSZ8Dvf+fKK3ui0ENAykTY5rJnQ4lZ8j0lySooGDDslraRVYZvNDOC+86Vp\nZ1z2cKeFgJaJVoVc+r77VnyPWRIj2w0FgbSUVg2Qec/g0rQzTQkMkh9Zv/NGq8l2laXIkhjZbpoR\nBIadksIoMj/AjgV/5hm5jYwADz9c69Qk+ZL1O7fDPycngccfr31/u3bMqwLNhJ0yyogUhnHYFeGM\ns6NHtm6V515+WRzUpHVk/c6NcxmQLUx/6Zf8r6cND2VEWS0UBNKV2APT8LA8l2esOcmXgwclo9mg\nVP3rWcJDmwlrzYOyCRIFgXQMWX9czcaal+1H3YmMjgK7dsn92dnakFXzejMrj6ImA0ULkgt9CKRj\nsO3IExPyI29HfDjt163Frn00OAh86UvlKGuRR95LK+oasXQFIQhne0NDwAsvhLMuk6TUqgSiomeZ\nnY6dYLa0lO/310wZiTwS3w4eLFfhRZqMSMdgTD/vfa88NgN0q5flBw+KY3rdOmDPHpqN8qasgptH\nu4oMrPBBkxEpLVmX5K4ZoNXlhgGajVpJWcuXl7VdLH9NOpK8Btl2/HDbITqEJIGCQDqSKg2yZZ0t\ndjvduG8GBYF0JBxkSbN0oymPUUakIynzRiJJ6cYZapkoq0O6rDDKiJSeKid+lS3xqFOJ+h/ptg1u\nmoUrBFJ6qrxhDWeorcFdeUX9j3TCKrOdUBBIU7TDJNLsoFqk2aZsiUdVI+q7cwWglcLbVWa/rHWz\nW30D90OoBK3a8MSm2brz7WgjaQ1R3527r0KS/5GsO/RV7f8HTeyHQB8CaYp2mER82Zxp/Ao021QX\n892Nj8ueFeb7dn0DSTJ+s/pzuur/J6uStPoGrhAqQVG7RqWZtZV1ZyvSGPPd7dzZ/Cw9625tVfv/\nAXdMI1UnrZ22SklrpHny+L67Ja+FiWmk8qRNIOqWHzcR+H0nh4JAKg9n/KTKlCkSiXsqk8oTl0BU\n5cQ00h10SgIi8xBIKYhLIKpyYhrpDjolEokrBFJ6OuXHRtJTldVhp5TIoA+BlB46FLuXbqxW2iys\ndko6Gtaj6V64OmwvXCEQQkqLWR329wMnTpQjiqfsMOyUtJ0yhdmRzoemo+Qw7JS0nU4JsyPVgKaj\n9kBBIJno1B9oVaJauo1OieIpOzQZkUx0auQPTROk6jDKiLSdTo386dSVDyFJ4AqBxJKn87gKjuhO\nXfmQ7qFyUUZKqU0AvgLgXAAawAGt9R84x1AQSkCeJhSaYwhpPVU0GZ0F8Ota64eUUkMAvquUOqy1\nfryg9pAI8jSh0BxDSLkpJMpIa31Sa/1QcP8MgMcBTBXRFhJPntEdjBQhpNwU7kNQSl0A4AiAdwXi\nYJ6nyYgQQlJS2cS0wFx0O4BftcWAFANj8AnpbgoLO1VK9QH4vwD+j9b6Tt8x+/fvf/v+3Nwc5ubm\n2tK2biWvfQfaFU1UhaglQlrNysoKVlZWcjlXUVFGCsCXAbyotf71iGNoMmozeW1j2a5oIkYtEVJP\nFU1GOwH8KwDXKqUeDG4fKqgtJCAvp2+7ookYtURIvhTuVI6CK4TqkiW5K4v5h0lkhNRTucS0JFAQ\nuguaf0g76WT/UxVNRoTU0Kz5hxFSJA0s3+6HgtAkHIjyoVn/BX/gJA30P/mhIDQJB6J8MNVTsy7d\n+QMnaWDWvB/6EJokr1BN0hx0MBMi0KlcIByICCFlgoJACCEEAKOMSJdBRz4hrYGCQCoHHfmEtAYK\nAqkcjCgipDXQh0AqBx35hERDpzIhhBAAdCoTQgjJAQoCIYQQABQEQgghARQEQgghACgIhBBCAigI\nGWG2LCGk06AgZITZsoSQToOCkBFmyxJCOg0mpmWE2bKEkDLCTGVCCCEAmKlMCCEkBygIhBBCAFAQ\nCCGEBFAQCCGEAKAgEEIICaAgEEIIAUBBIIQQEkBBIIQQAoCCQAghJICCQAghBAAFgRBCSAAFgRBC\nCAAKAiGEkAAKAiGEEAAUBEIIIQEUBEIIIQAoCIQQQgIoCIQQQgBQEAghhARQEAghhACgIBBCCAmg\nIBBCCAFAQSCEEBJAQSCEEAKAgkAIISSgMEFQSv2JUuo5pdSjRbWBEEJISJErhJsBfKjA6xNCCLEo\nTBC01vcAWC3q+oQQQmqhD4EQQggACgIhhJCANUU3II79+/e/fX9ubg5zc3OFtYUQQsrIysoKVlZW\ncjmX0lrncqJMF1fqAgB3aa0v87ymi2wbIYRUEaUUtNYqy3uLDDv9KoBvA7hIKfVDpdTHi2oLIYSQ\nglcIcXCFQAgh6ankCoEQQki5oCAQQggBQEEghBASQEEghBACgIJACCEkgIJACCEEAAWhVCwvA3Nz\nwPw8cOpU0a0hhHQbFIQScfQocOQIcOiQiAMhhLQTCkKJGBiQvzt2AAcOFNsWQkj3wUzlEnHqlKwM\nDhwARkeLbg0hpIo0k6lMQSCEkA6CpSu6FDqhCSF5QkGoMHRCE0LyhIJQYcrmhOaKhZBqQ0GoMAcP\nAktLwOHD5XBCc8VCSLUp9RaaJJ7RUeDWW4tuRUjZViyEkHQwyojkBsNmCSkehp0SQggBwLBTQggh\nOUBBIIQQAoCCQAghJICCQAghBAAFgRBCSAAFgRBCCAAKAiGEkAAKAiGEEAAUBEIIIQEUBEIIIQAo\nCIQQQgIoCIQQQgBQEAghhARQEAghhACgIBBCCAmgIBBCCAFAQSCEEBJAQSCEEAKAgkAIISSAgkAI\nIQQABYEQQkgABYEQQggACgIhhJAACgIhhBAAFARCCCEBFARCCCEAKAiEEEICKAiEEEIAUBAIIYQE\nFCYISqkPKaWeUEr9nVLqN4pqByGEEKEQQVBK9QL4HwA+BGAbgJ9XSl1aRFuKYmVlpegmtIxO7hvA\n/lWdTu9fMxS1QrgKwJNa6+Na67MA/hTAQkFtKYRO/qfs5L4B7F/V6fT+NUNRgvAOAD+0Hj8dPEcI\nIaQgihIEXdB1CSGERKC0bv/YrJR6L4D9WusPBY8/CeAtrfXvWMdQNAghJANaa5XlfUUJwhoAfwvg\nAwCeAXAfgJ/XWj/e9sYQQggBAKwp4qJa6x8rpf4tgK8D6AXwRYoBIYQUSyErBEIIIeWj8ExlpdSS\nUur7SqmfKKW2W89foJR6XSn1YHD7Q+u1K5VSjwZJbZ8vpuXJiOpf8Nongz48oZT6Gev5yvTPRim1\nXyn1tPWdXWe95u1r1ejEhEql1HGl1CPBd3Zf8NwGpdRhpdRRpdQ3lFKjRbczCUqpP1FKPaeUetR6\nLrIvVfu/jOhffr87rXWhNwCXALgIwDcBbLeevwDAoxHvuQ/AVcH9vwDwoaL7kaF/2wA8BKAv6OuT\nCFdslemf09ebAPw7z/O+vvYU3d4M/esN2n5B0JeHAFxadLty6NdTADY4z/0ugBuD+78B4L8W3c6E\nfXkfgFl77IjqSxX/LyP6l9vvrvAVgtb6Ca310aTHK6XOB3CO1vq+4KmvAFhsSeNyIKZ/CwC+qrU+\nq7U+Dvmyrq5a/zz4oht8fb2qra3Kh05OqHS/tw8D+HJw/8uoyP+g1voeAKvO01F9qdz/ZUT/gJx+\nd4ULQgO2BkugFaXUNcFz74Akshn+AdVMaptCbT9Mcp77fNX69wml1MNKqS9aS/OovlaNTk2o1ADu\nVko9oJTaFzx3ntb6ueD+cwDOK6ZpuRDVl075vwRy+t21JcpIKXUYwKTnpd/SWt8V8bZnAGzSWq8G\ntvc7lVLvalkjmyBj/ypJTF//A4AvAPjPwePfBvD7AH454lRVjGaoYpuTsFNr/axSagLAYaXUE/aL\nWmvdKXlBCfpSxX7m9rtriyBorT+Y4T1vAngzuP89pdQxABdCZszT1qHTwXOFkaV/kDZvsh5PQxS8\ndP2zSdpXpdQfAzBi6OtrafqUArcfm1A7A6skWutng78vKKXugJgVnlNKTWqtTwZmzOcLbWRzRPWl\nI/4vtdZvfzfN/u7KZjJ62w6mlBoPqqJCKfVOiBj8IPjnPa2UuloppQD8IoA7C2ltemw739cAfEwp\ntVYptRXSv/u01idR0f4FPzbDRwCYSAhvX9vdvhx4AMCFQQTcWgD/EtK3yqKUGlBKnRPcHwTwM5Dv\n7WsArg8Oux4V+R+MIKovHfF/mevvrgRe849A7LKvAzgJ4FDw/L8A8DcAHgTwXQD/3HrPlUGnnwTw\nB0X3IUv/gtd+K+jDEwD+WRX75/T1KwAeAfAw5Ed3XqO+Vu0G4DpIlv2TAD5ZdHty6M9WSCTKQ8Hv\n7ZPB8xsA3A3gKIBvABgtuq0J+/NViLn5zeB39/G4vlTt/9LTv3+d5++OiWmEEEIAlM9kRAghpCAo\nCIQQQgBQEAghhARQEAghhACgIBBCCAmgIBBCCAFAQSCEEBJAQSCEEAKAgkBIYpRS7wkqSq5TSg0q\npf5GKbWt6HYRkhfMVCYkBUqp3wawHkA/gB9qrX+n4CYRkhsUBEJSoJTqgxS5ex3AP9H8AZEOgiYj\nQtIxDmAQwBBklUBIx8AVAiEpUEp9DcBBAO8EcL7W+hMFN4mQ3GjLBjmEdAJKqb0A3tBa/6lSqgfA\nt5VSc1rrlYKbRkgucIVACCEEAH0IhBBCAigIhBBCAFAQCCGEBFAQCCGEAKAgEEIICaAgEEIIAUBB\nIIQQEkBBIIQQAgD4/9z2pDwaYrsRAAAAAElFTkSuQmCC\n",
      "text/plain": [
       "<matplotlib.figure.Figure at 0x7f80a34ca110>"
      ]
     },
     "metadata": {},
     "output_type": "display_data"
    },
    {
     "name": "stdout",
     "output_type": "stream",
     "text": [
      "Average maximum likelihood heat flux estimate: 51.2240919164\n"
     ]
    }
   ],
   "source": [
    "# Estimate sea ice\n",
    "noWAISLogLhoodEst,noWAISxEst,noWAISErrorVarEst = estimate_sea_ice_with_model_error(noWAISModelSamples, y, L)\n",
    "plt.show()\n",
    "\n",
    "print(\"Average maximum likelihood heat flux estimate: {}\".format(noWAISxEst))"
   ]
  },
  {
   "cell_type": "markdown",
   "metadata": {},
   "source": [
    "Finally, assuming a uniform prior, we can calculate the posterior probability of the two models."
   ]
  },
  {
   "cell_type": "code",
   "execution_count": 18,
   "metadata": {
    "collapsed": false
   },
   "outputs": [
    {
     "name": "stdout",
     "output_type": "stream",
     "text": [
      "\n",
      "Likelihood ratio: 194.0\n",
      "Probability of the with-WAIS model is 99.5%\n",
      "With-WAIS error scale:    0.6\n",
      "Without-WAIS error scale: 1.9\n"
     ]
    }
   ],
   "source": [
    "# Find the posterior probability of the two models\n",
    "yesWAISprob = np.exp(yesWAISLogLhoodEst)/(np.exp(yesWAISLogLhoodEst)+np.exp(noWAISLogLhoodEst))\n",
    "lhoodRatio = np.exp(yesWAISLogLhoodEst-noWAISLogLhoodEst)\n",
    "print \n",
    "print(\"Likelihood ratio: {:.1f}\".format(lhoodRatio))\n",
    "print(\"Probability of the with-WAIS model is {:.1f}%\".format(100*yesWAISprob))\n",
    "print(\"With-WAIS error scale:    {:.1f}\".format(np.sqrt(yesWAISErrorVarEst)))\n",
    "print(\"Without-WAIS error scale: {:.1f}\".format(np.sqrt(noWAISErrorVarEst)))"
   ]
  },
  {
   "cell_type": "markdown",
   "metadata": {},
   "source": [
    "The model with the WAIS has a much higher posterior probability and also a lower estimated model error."
   ]
  },
  {
   "cell_type": "markdown",
   "metadata": {},
   "source": [
    "# Checking Model Assumptions"
   ]
  },
  {
   "cell_type": "markdown",
   "metadata": {},
   "source": [
    "Up to now we have only used the average isotope values from the ice core records. The final part of the analysis is to examine the time series data to check that our equilibrium and independence assumptions are correct, and that the variances are consistent with those predicted from the simulations."
   ]
  },
  {
   "cell_type": "code",
   "execution_count": 19,
   "metadata": {
    "collapsed": false
   },
   "outputs": [
    {
     "data": {
[truncated: 165,006 more chars]
